# Supplementary material for: Pathways to decoding the clinical potential of stress response FOXO-interaction networks for Huntington's disease: of gene prioritization and context dependence
Source: Front Aging Neurosci. 2013 Jun 13;5:22. doi: 10.3389/fnagi.2013.00022 (PMC3680703; doi:10.3389/fnagi.2013.00022)
Supplement: Table S1 — Fourteen models of HD pathogenesis for which transcriptomic data are available. [file DataSheet1.ZIP]

Archive with 12 entries (12 files):
- Supplementary Material - Pathways to decoding the clinical potential of stress response FOXO-interaction networks for Huntingtons disease of gene prioritization and context dependence/50245__Table_1.docx
- Supplementary Material - Pathways to decoding the clinical potential of stress response FOXO-interaction networks for Huntingtons disease of gene prioritization and context dependence/50245__Table_10.XLSX
- Supplementary Material - Pathways to decoding the clinical potential of stress response FOXO-interaction networks for Huntingtons disease of gene prioritization and context dependence/50245__Table_11.XLSX
- Supplementary Material - Pathways to decoding the clinical potential of stress response FOXO-interaction networks for Huntingtons disease of gene prioritization and context dependence/50245__Table_2.XLS
- Supplementary Material - Pathways to decoding the clinical potential of stress response FOXO-interaction networks for Huntingtons disease of gene prioritization and context dependence/50245__Table_3.XLSX
- Supplementary Material - Pathways to decoding the clinical potential of stress response FOXO-interaction networks for Huntingtons disease of gene prioritization and context dependence/50245__Table_4.XLSX
- Supplementary Material - Pathways to decoding the clinical potential of stress response FOXO-interaction networks for Huntingtons disease of gene prioritization and context dependence/50245__Table_5.XLSX
- Supplementary Material - Pathways to decoding the clinical potential of stress response FOXO-interaction networks for Huntingtons disease of gene prioritization and context dependence/50245__Table_6.XLSX
- Supplementary Material - Pathways to decoding the clinical potential of stress response FOXO-interaction networks for Huntingtons disease of gene prioritization and context dependence/50245__Table_7.XLSX
- Supplementary Material - Pathways to decoding the clinical potential of stress response FOXO-interaction networks for Huntingtons disease of gene prioritization and context dependence/50245__Table_8.XLSX
- Supplementary Material - Pathways to decoding the clinical potential of stress response FOXO-interaction networks for Huntingtons disease of gene prioritization and context dependence/50245__Table_9.XLSX
- Supplementary Material - Pathways to decoding the clinical potential of stress response FOXO-interaction networks for Huntingtons disease of gene prioritization and context dependence/Supplementary Figures.pdf
