# Supplementary material for: Pathways to decoding the clinical potential of stress response FOXO-interaction networks for Huntington's disease: of gene prioritization and context dependence
Source: Front Aging Neurosci. 2013 Jun 13;5:22. doi: 10.3389/fnagi.2013.00022 (PMC3680703; doi:10.3389/fnagi.2013.00022)
Supplement: Table S1 — Fourteen models of HD pathogenesis for which transcriptomic data are available. [file DataSheet1.ZIP › Supplementary Material - Pathways to decoding the clinical potential of stress response FOXO-interaction networks for Huntingtons disease of gene prioritization and context dependence/50245__Table_10.XLSX]

## Sheet: enrichementTable_KP_genesclasse
Gene entropy class	KEGG pathway	P value	Contributor genes
Low Entropy (0 - 0.2)	Metabolic pathways	1e-30	PDHA2,AGPAT3,FBP1,GCLM,GCK1,PNPLA3,SHMT2,CYP1A1,UGT2A1,HAAO,P4HA1,PMM2,GALK1,NSDHL,NT5C,GCNT1,POLR3B,AMT,ADH5,AGPAT4,GLUL,ACSL3,PDHX,NT5E,TAT1,P4HA2,ISYNA1,ATP5C1,POLR2D,ACACA,PGAM2,TCIRG1,AMD1,CYP19A1,CYP27A1,KDSR,PAFAH1B3,ALPP,IDUA,NT5M,PTGS2,ALDH3A1,TPO2,AMPD1,PON1,PLA2G1B,BAAT,SPHK1,ALOX15B,NDST2,HSD17B12,GAA,AOX1,PDX12,TYR,GNPDA1,MBOAT2,PLCB4,DGUOK,ATP6V0A2,UGCG,GPT1,GPT2,APIP,PPAP2C,PYCRL,C…
Low Entropy (0 - 0.2)	MAPK signaling pathway	1e-30	RAC31,FGF20,GCK2,IL1A,NGF,SOS1,FGF5,NFKB1,FGF6,NFKB2,NR4A1,RAF1,MAPK3,FGF1,TRAF21,PLA2G1B,MYC,FGF17,PPP3CB,IL1R1,DUSP11,CEBPZ1,CACNA1F,ATF21,FGF3,NTF3,AKT2,SRF,DUSP2,DDIT3,AKT1,FGF7,RASGRP3,RRAS,ATF4,FGF22,MAP3K1,PLA2G2D,CD141,DUSP5,FGF23,JUN,NF1,RPS6KA5,MAX,SCT1,MAPK7,RPS6KA6,PLA2G3,CACNG1,FGF16,TNF,MAP3K6,PLA2G10,GADD45A,PPM1A,MAPK12,PLA2G2F,RELB,IL1B,PLA2G2E,NRAS,FGF8
Low Entropy (0 - 0.2)	Cytokine-cytokine receptor interaction	1e-30	PRL,IL10RB,CXCL13,IL1A,EPO1,IL2RA,IL12RB1,TNFRSF17,CTF1,PRL,CXCR1,PRL,CCR1,INHBA,IL15RA,FLT3LG,PRL,IL9R,PRL,TPO2,IL22RA1,IL2,CCL20,PRL,PRL,CNTFR,IL21R,PRL,IFNB1,IL20RA,LIF,PRL,CD40,PRL,CNTF,IFNAR2,LEP,CCL8,IL1R1,IL3RA,CSF3,IL13,CCL19,PRL,PRL,TNFSF14,IL4,PRL,IL24,CXCR4,IL1RAP,PRL,IL17A,LAP31,IL18R1,PRL,IFNGR2,INHBE,PRL,PRL,FLT3,PRL,CSF3R,PRL,GDF5,PRL,CXCR5,TNFSF11,IL18,CCL17,CCL8,BMPR1B,IL252,PRL,…
Low Entropy (0 - 0.2)	Neuroactive ligand-receptor interaction	1e-30	PRL,MCHR1,CHRNA2,F2R,CHRM4,PRL,PRL,SSTR4,GABRR2,PRL,CALCRL,CRHR2,PRL,P2RX7,CHRM2,PRL,P2RY2,PRL,HTR1A,PRL,GRIK21,GRIK22,GRIK4,PRL,PRL,PLG,HTR1B,MC3R,LEP,FPR1,NTSR1,DRD4,PRL,PRL,PRL,S1PR2,HTR7,MC2R,P2RX4,PRL,SSTR3,PRL,PRL,GABRA6,ADRB3,OPRM1,PRL,PRL,LTB4R2,PRL,PRL,ADRB2,SSTR5,PRL,PRL,VIPR2,BDKRB2,LPAR4,GHRHR,CALCR,C3AR1,PTGIR,AVPR2,MC5R,TSHB,GIPR,CHRNB3,MC1R,AVPR1B,CGA1,OPRD1,ADRA2B,GRM6,LHCGR,MC4R,…
Low Entropy (0 - 0.2)	Osteoclast differentiation	1e-30	IL1A,NFKB1,NFKB2,MAPK3,FOSL2,TRAF21,MITF,IFNB1,FCGR2A,BLNK,PPP3CB,IFNAR2,PIK3R2,ACP5,IL1R1,FHL2,AKT2,IFNGR2,AKT1,PLCG2,PPARG,PIK3R3,TNFSF11,SOCS1,JUN,CALCR,FOSL1,IFNG,TNF,AVP2,MAPK12,JUNB1,RELB,BTK,IL1B,NCF4
Low Entropy (0 - 0.2)	Jak-STAT signaling pathway	1e-30	PRL,IL10RB,EPO1,IL2RA,IL12RB1,SOS1,CTF1,PRL,PRL,IL15RA,PRL,IL9R,PRL,TPO2,IL22RA1,CBLC,IL2,SOCS71,SOCS72,PRL,SPRY4,MYC,PRL,CNTFR,IL21R,PRL,IFNB1,IL20RA,LIF,PRL,PRL,CNTF,IFNAR2,PIK3R2,LEP,IL3RA,CSF3,IL13,CCND1,PRL,PRL,IL4,PRL,IL24,PRL,AKT2,PRL,IFNGR2,PRL,PRL,PRL,AKT1,CSF3R,PRL,PRL,PIK3R3,SOCS1,PRL,PRL,CBL,IL20RB,IL10,IL23A,IL21,CLCF1,IFNG,AVP2,IL6,IL9,IL19,CSF2,CSF2RA
Low Entropy (0 - 0.2)	Hematopoietic cell lineage	1e-30	GP1BA,IL1A,EPO1,IL2RA,GP9,FLT3LG,IL9R,TPO1,TPO2,CD8A,IL1R1,CD19,IL3RA,CSF3,ITGA6,CD38,IL4,ITGA5,DNTT,CD3G1,FLT3,CSF3R,CD141,ITGA2B,ITGAM,TNF,IL6,GYPA,CSF2,CD2,IL1B,CSF2RA,CD3D
Low Entropy (0 - 0.2)	Regulation of actin cytoskeleton	1e-30	RAC31,FGF20,F2R,SOS1,CHRM4,ARHGEF1,RHOA,FGF5,FGF6,ITGAL,RAF1,SCIN,MAPK3,FGD1,FGF1,VAV2,CHRM2,ITGA10,TMSB4Y,WASF1,FGF17,PIK3R2,ITGA6,ROCK2,RDX,FGF3,ITGA5,NCKAP1,PIP4K2C,CDKN1A2,ITGAE,TIAM1,FGF7,INS,PIP5K1B,MYLK,PIK3R3,RRAS,FGF22,MYLPF,CD141,INS,ITGA2B,MYL2,BDKRB2,FGF23,NCKAP1L,ITGAM,FGF16,CFD2,WASL,ITGAX,NRAS,FGF8
Low Entropy (0 - 0.2)	Insulin signaling pathway	1e-30	FBP1,GCK1,CALML5,SOS1,PHKB,MTOR,ACACA,RAF1,BAD,MAPK3,CBLC,SOCS72,PHKA2,GYS2,PIK3R2,RPS6,PRKAB2,AKT2,FBP22,PCK1,PHKG2,AKT1,CALML3,INS,PIK3R3,EIF4EBP1,IRS1,PPP1R3C,SOCS1,INS,CBL,SLC2A4,PRKAA1,PDK12,PPARGC1A,PYGL,HK31,NRAS,G6PC
Low Entropy (0 - 0.2)	Toxoplasmosis	1e-30	IL10RB,GIP2,LAMC1,NFKB1,CASP8,BAD,MAPK3,PLA2G1B,CD40,PIK3R2,TLR2,ITGA6,CIITA,MYD88,LAMA5,AKT2,IFNGR2,AKT1,CASP9,PIK3R3,SOCS1,PLA2G2D,LAMB3,IL10,CCR5,PLA2G3,LAMC3,IFNG,TNF,PLA2G10,PDK11,IRAK4,MAPK12,PLA2G2F,CCR5,PLA2G2E
Low Entropy (0 - 0.2)	Pathways in cancer	1e-30	WNT11,RAC31,FGF20,LAMC1,SOS1,PPARD,RHOA,FGF5,FZD2,MTOR,NFKB1,SHH,CCNE2,FGF6,MDM2,NFKB2,CDH11,ARNT1,TRAF1,RAF1,ABL1,FLT3LG,CASP8,BAD,MAPK3,PTGS2,FGF1,TRAF21,CBLC,MITF,CCNA1,RASSF1,MYC,WNT6,WNT2,BMP4,PAX8,FGF17,WNT1,PIK3R2,RET,DCC,ITGA6,COL4A4,CCND1,LAMA5,FGF3,WNT7B,JUP,AKT2,WNT7A,CUL2,FLT3,EGLN1,AKT1,CDKN1A1,PLCG2,CASP9,FGF7,CSF3R,LEF1,PPARG,GLI3,PIK3R3,FGF22,WNT10B,LAMB3,ITGA2B,CEBPA,CCNE1,FGF23,…
Low Entropy (0 - 0.2)	Purine metabolism	2e-16	PDE4D,NT5C,POLR3B,GUCY2C,NT5E,POLR2D,PDE5A,PDE10A,STAR1,NT5M,AMPD1,ADCY10,DGUOK,GUCY2D,ENTPD3,ADCY2,CANT1,POLD3,RRM2,GMPS,PDE2A,POLR2F,PDE4B,ENPP1,PDE9A,ITPA,ENTPD4,POLD1,RRM1,POLR3D,PDE11A,PRIM1,POLE2,POLR3F,RPA22,POLR2I,GUCY2F,POLR2J,POLE
Low Entropy (0 - 0.2)	ErbB signaling pathway	2e-16	SOS1,MTOR,CAMK2A,RAF1,ABL1,BAD,MAPK3,CBLC,MYC,BTC,PIK3R2,NCK1,AKT2,ERBB4,AKT1,CDKN1A1,CDKN1A2,PLCG2,PIK3R3,EIF4EBP1,ABL2,HRG1,JUN,CBL,EREG,AR3,TGFA,NRAS
Low Entropy (0 - 0.2)	T cell receptor signaling pathway	2e-16	SOS1,RHOA,NFKB1,RAF1,MAPK3,VAV2,CBLC,IL2,PPP3CB,PIK3R2,CD8A,IL4,NCK1,GRAP2,AKT2,CD3G1,DLG1,AKT1,CDKN1A2,PIK3R3,JUN,CBL,IL10,IFNG,TNF,PDK11,MAPK12,CSF2,NRAS,CTLA4,CD3D
Low Entropy (0 - 0.2)	Cell cycle	3e-16	ZBTB17,PCNA,CCNE2,MDM2,CDH12,MYT12,ABL1,CCNB1,CUL1,CCNA1,MYC,CDC7,CDK7,CDC27,CDC25A,CCND1,MAD2L1,CDC25C,CDKN1A1,BUB1,PLK1,CDC6,SMC1A,RBL1,CCNE1,CDC16,E2F5,ESPL1,GADD45A,TTK,RBX1,CCNH,CHEK2
Low Entropy (0 - 0.2)	Fc epsilon RI signaling pathway	1.5e-15	RAC31,SOS1,RAF1,MAPK3,VAV2,PLA2G1B,PRKCD,PIK3R2,IL13,IL4,AKT2,AKT1,PLCG2,PIK3R3,PLA2G2D,PLA2G3,TNF,PLA2G10,PDK11,MAPK12,FCER1A,PLA2G2F,CSF2,BTK,PLA2G2E,NRAS
Low Entropy (0 - 0.2)	Focal adhesion	1.8e-15	RAC31,IBSP,THBS3,LAMC1,SOS1,RHOA,THBS2,TNR,RAF1,VASP,BAD,MAPK3,VAV2,ITGA10,COL2A1,PIK3R2,ITGA6,ROCK2,COL4A4,CCND1,LAMA5,TNN,ITGA5,AKT2,AKT1,CDKN1A2,MYLK,SPP11,PIK3R3,COL11A2,COMP,MYLPF,LAMB3,ITGA2B,MYL2,JUN,SCT1,LAMC3,COL4A1,PDK12,FIGF
Low Entropy (0 - 0.2)	Melanogenesis	2.2e-15	WNT11,GIP2,CALML5,FZD2,CAMK2A,RAF1,MAPK3,MITF,WNT6,TYR,WNT2,PLCB4,ADCY2,WNT1,EDN1,WNT7B,WNT7A,CALML3,LEF1,WNT10B,POMC,WNT8B,DVL11,FZD10,MC1R,CREB31,CREB32,NRAS,WNT4
Low Entropy (0 - 0.2)	Wnt signaling pathway	3.3e-15	WNT11,RAC31,PPARD,RHOA,FZD2,CAMK2A,PPP2R5C,DKK4,CUL1,MYC,WNT6,WNT2,PLCB4,PPP3CB,CSNK2A2,WNT1,SFRP4,ROCK2,CCND1,CACYBP,WNT7B,WNT7A,LEF1,MMP7,WNT10B,DKK1,JUN,FOSL1,CER11,WNT8B,DVL11,FZD10,RBX1,RUVBL1,WNT4
Low Entropy (0 - 0.2)	Neurotrophin signaling pathway	4.8e-15	CALML5,NGF,SOS1,TP73,RHOA,NFKB1,CAMK2A,SH2B3,RAF1,ABL1,BAD,MAPK3,PRKCD,CCK2,PIK3R2,NTF3,AKT2,AKT1,CALML3,PLCG2,PIK3R3,IRS1,ATF4,MAP3K1,JUN,RPS6KA5,MAPK7,RPS6KA6,PDK11,IRAK4,MAPK12,NRAS
Low Entropy (0 - 0.2)	Chagas disease (American trypanosomiasis)	5.1e-15	GIP2,GNA15,NFKB1,CASP8,MAPK3,IL2,PLCB4,IFNB1,PIK3R2,TLR2,MYD88,C1QB,AKT2,IFNGR2,CD3G1,AKT1,TICAM1,PIK3R3,BDKRB2,JUN,IL10,IFNG,TNF,IL6,IRAK4,MAPK12,IL1B,SERPINE1,CD3D
Low Entropy (0 - 0.2)	Melanoma	9.3e-15	FGF20,FGF5,FGF6,MDM2,CDH11,RAF1,BAD,MAPK3,FGF1,MITF,FGF17,PIK3R2,CCND1,FGF3,AKT2,AKT1,CDKN1A1,FGF7,PIK3R3,FGF22,FGF23,FGF16,NRAS,FGF8
Low Entropy (0 - 0.2)	ECM-receptor interaction	1.11e-14	GP1BA,IBSP,THBS3,LAMC1,SDC3,THBS2,TNR,GP9,HSPG2,ITGA10,COL2A1,HMMR,ITGA6,COL4A4,LAMA5,SV2B,TNN,ITGA5,SPP11,COL11A2,COMP,LAMB3,ITGA2B,LAMC3,COL4A1,SDC1
Low Entropy (0 - 0.2)	Hepatitis C	2.48e-14	SOS1,NFKB1,RAF1,DDX58,BAD,MAPK3,TRAF21,IRF1,NR1H3,IFNB1,CLDN9,IFNAR2,PIK3R2,CLDN14,AKT2,AKT1,CDKN1A1,TICAM1,CLDN3,PIK3R3,CLDN17,OAS1,CLDN7,OCLN,TNF,AVP2,CLDN8,PDK11,MAPK12,RNASEL,NRAS,CLDN4
Low Entropy (0 - 0.2)	Adipocytokine signaling pathway	3.28e-14	NPY,CPT1A,MTOR,NFKB1,ACSL3,TRAF21,STK11,ADIPOQ,LEP,PRKAB2,ADIPOR1,AKT2,PCK1,ADIPOR2,AKT1,IRS1,SLC2A4,POMC,PRKAA1,TNF,AGRP,PPARGC1A,G6PC
Low Entropy (0 - 0.2)	Axon guidance	5.2e-14	RAC31,GIP2,EFNA2,EPHA5,RHOA,EFNA5,EPHB2,ABL1,SEMA3F,MAPK3,SEMA4C,PPP3CB,SEMA5A,EFNA4,PLXNA3,EFNB1,DCC,NRP12,ROCK2,EFNB3,NCK1,CXCR4,EPHA1,LAP31,EPHB3,CDKN1A2,SEMA4F,DPYSL2,NTN1,RHOD,FES,NRAS
Low Entropy (0 - 0.2)	Pyrimidine metabolism	7.93e-14	NT5C,POLR3B,NT5E,POLR2D,NT5M,ENTPD3,CANT1,DHODH,POLD3,RRM2,DTYMK,TK1,TXNRD1,POLR2F,ITPA,ENTPD4,POLD1,RRM1,CDA,POLR3D,PRIM1,POLE2,POLR3F,RPA22,POLR2I,POLR2J,POLE
Low Entropy (0 - 0.2)	Fat digestion and absorption	8.02e-14	PLA2G1B,PPAP2C,CEL,AGPAT2,FABP2,ABCG5,ACAT21,PLA2G2D,PLA2G3,DGAT1,APOA1,PLA2G10,NPC1L1,PNLIP,APOA4,APOB,PLA2G2F,PLA2G2E,LIPF
Low Entropy (0 - 0.2)	Cell adhesion molecules (CAMs)	1.267e-13	CD226,SDC3,PTPRM,ITGAL,CDH11,SELE,CD40,NCAM1,SELL,NRXN1,CLDN9,CD8A,MADCAM1,ITGA6,CLDN14,CDH5,PVRL3,CLDN3,CDH31,CDH32,CLDN17,ITGAM,CLDN7,CD80,OCLN,CLDN8,CD2,MPZ,PRR31,CTLA4,SDC1,CLDN4
Low Entropy (0 - 0.2)	Chemokine signaling pathway	1.92e-13	CXCL13,GIP2,SOS1,RHOA,GRK1,NFKB1,CXCR1,CCR1,RAF1,MAPK3,VAV2,PRKCD,CCL20,PLCB4,ADCY2,PIK3R2,CCL8,ROCK2,CCL19,CXCR4,AKT2,LAP31,AKT1,TIAM1,PIK3R3,CXCR5,CCL17,CCL8,GNG13,CCR5,PPBP,CXCL10,CXCL6,CXCR2,CXCR3,WASL,CCL22,CCR5,CCL24,NRAS
Low Entropy (0 - 0.2)	Oocyte meiosis	2.972e-13	CALML5,AURKA,CAMK2A,CCNE2,PPP2R5C,MYT12,MAPK3,CCNB1,CUL1,PPP3CB,ADCY2,CDC27,MAD2L1,CDC25C,CALML3,INS,BUB1,PLK1,INS,FBXO5,SMC1A,CCNE1,CDC16,RPS6KA6,ESPL1,AR2,REC81,RBX1,MAPK12
Low Entropy (0 - 0.2)	Prostate cancer	3.141e-13	SOS1,MTOR,NFKB1,CCNE2,MDM2,RAF1,BAD,MAPK3,PIK3R2,CCND1,AKT2,AKT1,CDKN1A1,CASP9,INS,LEF1,PIK3R3,ATF4,INS,CCNE1,AR2,PDK12,CREB31,CREB32,TGFA,NRAS
Low Entropy (0 - 0.2)	Amoebiasis	4.826e-13	LAMC1,GNA15,NFKB1,PLCB4,COL2A1,PIK3R2,TLR2,IL1R1,COL4A4,LAMA5,PIK3R3,COL11A2,CD141,LAMB3,IL10,C8G,ITGAM,LAMC3,IFNG,TNF,IL6,COL4A1,MUC2,ARG11,CSF2,IL1B,SERPINB2
Low Entropy (0 - 0.2)	Acute myeloid leukemia	6.946e-13	SOS1,PPARD,MTOR,NFKB1,RAF1,BAD,MAPK3,CCNA1,MYC,PIK3R2,CCND1,JUP,AKT2,FLT3,AKT1,LEF1,PIK3R3,EIF4EBP1,CEBPA,NRAS
Low Entropy (0 - 0.2)	Malaria	7.45e-13	THBS3,SDC3,THBS2,ITGAL,SELE,CD40,TLR2,CSF3,MYD88,COMP,IL18,DARC,IL10,IFNG,TNF,IL6,GYPA,IL1B,SDC1
Low Entropy (0 - 0.2)	Small cell lung cancer	8.222e-13	LAMC1,NFKB1,CCNE2,TRAF1,PTGS2,TRAF21,MYC,PIK3R2,ITGA6,COL4A4,CCND1,LAMA5,AKT2,AKT1,CASP9,APAF1,PIK3R3,LAMB3,ITGA2B,CCNE1,MAX,LAMC3,COL4A1,CKS1B
Low Entropy (0 - 0.2)	VEGF signaling pathway	4.206e-12	RAC31,RAF1,BAD,MAPK3,PTGS2,PLA2G1B,SPHK1,PPP3CB,PIK3R2,AKT2,AKT1,PLCG2,CASP9,PIK3R3,PLA2G2D,SCAP1,PLA2G3,PLA2G10,MAPK12,PLA2G2F,PLA2G2E,NRAS
Low Entropy (0 - 0.2)	TGF-beta signaling pathway	4.963e-12	THBS3,RHOA,THBS2,INHBA,MAPK3,CUL1,MYC,BMP4,PITX2,ROCK2,LEFTY1,INHBE,LEFTY1,GDF5,COMP,BMPR1B,RBL1,ACVR2B,E2F5,IFNG,TNF,RBX1,AMH,SMAD7
Low Entropy (0 - 0.2)	Toll-like receptor signaling pathway	8.794e-12	NFKB1,CASP8,MAPK3,IFNB1,CD40,IFNAR2,PIK3R2,TLR2,MYD88,AKT2,AKT1,TICAM1,SPP11,PIK3R3,CD141,JUN,CD80,TNF,AVP2,IL6,CXCL10,IRAK4,MAPK12,IL1B,TLR7
Low Entropy (0 - 0.2)	Calcium signaling pathway	1.525e-11	CALML5,F2R,PHKB,GNA15,CAMK2A,P2RX7,CHRM2,SPHK1,TRPC1,PLCB4,PHKA2,PPP3CB,ADCY2,NTSR1,CD38,PLN,ATP2A2,CACNA1F,HTR7,P2RX4,ERBB4,ADRB3,PHKG2,CALML3,LTB4R2,PLCG2,MYLK,ADRB2,BDKRB2,AVPR1B,LHCGR,P2RX2,TRHR
Low Entropy (0 - 0.2)	Tight junction	2.154e-11	GIP2,MYH3,RHOA,MYH4,MYH1,PRKCD,CASK,CSNK2A2,CLDN9,CLDN14,TJP3,AKT2,MYH13,AKT1,CLDN3,DLG42,RRAS,MYLPF,MYH7,CLDN17,MYL2,CLDN7,OCLN,EPB41L2,CLDN8,REC82,NRAS,CLDN4
Low Entropy (0 - 0.2)	Vascular smooth muscle contraction	2.996e-11	CALML5,ARHGEF1,RHOA,RAF1,MAPK3,CALCRL,PLA2G1B,PRKCD,PLCB4,ADCY2,RAMP2,PPP1R12B,ROCK2,CACNA1F,MYL6B,ACTG2,CALML3,MYLK,PLA2G2D,KCNMB1,PTGIR,PLA2G3,PLA2G10,AVPR1B,PLA2G2F,PLA2G2E
Low Entropy (0 - 0.2)	Leukocyte transendothelial migration	2.996e-11	GIP2,RHOA,ITGAL,VASP,VAV2,CLDN9,PIK3R2,ROCK2,CLDN14,CDH5,CXCR4,LAP31,PLCG2,CLDN3,PIK3R3,RHOH,MYLPF,CLDN17,MYL2,ITGAM,CLDN7,OCLN,CLDN8,MAPK12,NCF4,CLDN4,TXK
Low Entropy (0 - 0.2)	Rheumatoid arthritis	3.006e-11	IL1A,ITGAL,TCIRG1,CCL20,MMP3,ATP6V0A2,ACP5,TLR2,IL17A,TNFSF11,IL18,JUN,IL23A,CD80,IFNG,ATP6V1B1,TNF,IL6,CXCL6,LTB,CSF2,IL1B,CTLA4
Low Entropy (0 - 0.2)	Basal cell carcinoma	3.762e-11	WNT11,FZD2,SHH,WNT6,WNT2,BMP4,WNT1,WNT7B,WNT7A,LEF1,GLI3,WNT10B,GLI1,WNT8B,DVL11,FZD10,WNT4,PTCH2
Low Entropy (0 - 0.2)	GnRH signaling pathway	4.613e-11	CALML5,SOS1,CAMK2A,RAF1,MAPK3,PLA2G1B,PRKCD,PLCB4,ADCY2,CACNA1F,GNRH1,CALML3,ATF4,MAP3K1,PLA2G2D,JUN,MAPK7,PLA2G3,PLA2G10,MAPK12,CGA1,PLA2G2F,PLA2G2E,NRAS
Low Entropy (0 - 0.2)	Progesterone-mediated oocyte maturation	6.219e-11	GIP2,CDH12,MYT12,RAF1,MAPK3,CCNB1,CCNA1,ADCY2,PIK3R2,CDC27,CDC25A,AKT2,MAD2L1,CDC25C,AKT1,INS,BUB1,PLK1,PIK3R3,INS,CDC16,RPS6KA6,MAPK12
Low Entropy (0 - 0.2)	Nucleotide excision repair	7.434e-11	PCNA,RAD11,CDK7,POLD3,RFC2,ERCC2,RFC3,POLD1,RFC4,POLE2,RBX1,RPA21,CCNH,XPA,ERCC3,POLE
Low Entropy (0 - 0.2)	Hypertrophic cardiomyopathy (HCM)	2.105e-10	ACTC1,MYL3,ITGA10,ITGA6,EMD,PRKAB2,ATP2A2,CACNA1F,ITGA5,TNNT2,TTN,MYH7,ITGA2B,TNNI3,MYL2,MYBPC3,CACNG1,PRKAA1,TNF,IL6,SGCG
Low Entropy (0 - 0.2)	Tyrosine metabolism	2.638e-10	ADH5,TAT1,ALDH3A1,TPO2,AOX1,TYR,AOC2,ADH7,MAOA,GSTZ1,HEMK1,HGD,TRMT11,AOC3,DBH
Low Entropy (0 - 0.2)	PPAR signaling pathway	4.108e-10	CPT1A,PPARD,ACSL3,APOA21,CYP27A1,NR1H3,OLR1,ADIPOQ,FABP2,UBC3,PCK1,SLC27A2,APOC3,ACADM,PPARG,SLC27A5,APOA1,PDK12,CYP7A1
Low Entropy (0 - 0.2)	Apoptosis	5.416e-10	IL1A,NGF,NFKB1,CASP8,BAD,TRAF21,ENDOG,PPP3CB,PIK3R2,IL1R1,IL3RA,MYD88,IL1RAP,AKT2,AKT1,CASP9,APAF1,PIK3R3,TNF,IRAK4,IL1B
Low Entropy (0 - 0.2)	mTOR signaling pathway	1.288e-09	MLST8,MTOR,ULK1,MAPK3,STK11,PIK3R2,RPS6,AKT2,AKT1,INS,PIK3R3,EIF4EBP1,INS,RPS6KA6,PRKAA1,PDK12,FIGF
Low Entropy (0 - 0.2)	B cell receptor signaling pathway	1.479e-09	RAC31,SOS1,NFKB1,RAF1,MAPK3,VAV2,BLNK,PPP3CB,PIK3R2,CD19,AKT2,CD72,AKT1,PLCG2,RASGRP3,PIK3R3,JUN,BTK,NRAS
Low Entropy (0 - 0.2)	Pancreatic secretion	1.728e-09	KCNQ1,RHOA,CFTR,PLA2G1B,TRPC1,PLCB4,ADCY2,CEL,CD38,ATP2A2,CELA2B,CPA1,CPA31,PLA2G2D,PLA2G3,SLC26A3,CA2,PLA2G10,PNLIP,PLA2G2F,PLA2G2E,CTRL
Low Entropy (0 - 0.2)	Complement and coagulation cascades	2.383e-09	F2R,PLAUR,SERPINF2,PROS1,PLG,PC4,C1QB,C1R,BDKRB2,MBL2,C3AR1,C8G,PROC,PLAU,F13A1,CFD1,KNG1,KNG1,SERPINE1,SERPINC1
Low Entropy (0 - 0.2)	Type II diabetes mellitus	3.319e-09	GCK1,MTOR,MAPK3,PRKCD,SOCS72,PDX11,ADIPOQ,PIK3R2,INS,PIK3R3,IRS1,SOCS1,INS,SLC2A4,TNF,HK31
Low Entropy (0 - 0.2)	Steroid hormone biosynthesis	4.322e-09	CYP1A1,UGT2A1,SULT2B1,CYP19A1,CYP7B1,HSD17B12,UGT1A1,CYP11B1,HSD17B71,CYP11B1,HSD11B2,CYP21A2,HSD3B1,SULT1E1,UGT2A3,HSD17B2,HSD3B1,HSD3B1,CYP7A1
Low Entropy (0 - 0.2)	Hedgehog signaling pathway	4.322e-09	WNT11,IHH,SHH,RAB23,WNT6,WNT2,BMP4,WNT1,WNT7B,WNT7A,GLI3,WNT10B,GLI1,WNT8B,WNT4,PTCH2
Low Entropy (0 - 0.2)	Leishmaniasis	5.001e-09	IL1A,NFKB1,MAPK3,PTGS2,FCGR2A,TLR2,MYD88,IL4,IFNGR2,JUN,IL10,ITGAM,IFNG,TNF,IRAK4,MAPK12,IL1B,NCF4
Low Entropy (0 - 0.2)	Glioma	6.324e-09	CALML5,SOS1,MTOR,CAMK2A,MDM2,RAF1,MAPK3,PIK3R2,CCND1,AKT2,AKT1,CDKN1A1,CALML3,PLCG2,PIK3R3,TGFA,NRAS
Low Entropy (0 - 0.2)	Dilated cardiomyopathy	6.498e-09	ACTC1,MYL3,ITGA10,ADCY2,ITGA6,EMD,PLN,ATP2A2,CACNA1F,ITGA5,TNNT2,TTN,MYH7,ITGA2B,TNNI3,MYL2,MYBPC3,CACNG1,TNF,SGCG
Low Entropy (0 - 0.2)	Endometrial cancer	1.137e-08	SOS1,CDH11,RAF1,BAD,MAPK3,MYC,PIK3R2,CCND1,AKT2,AKT1,CASP9,LEF1,PIK3R3,PDK12,NRAS
Low Entropy (0 - 0.2)	Galactose metabolism	1.739e-08	GCK1,GALK1,GAA,GLA1,LALBA,GALE,AR1,LCT,HK31,G6PC,GALK2
Low Entropy (0 - 0.2)	Non-small cell lung cancer	2.006e-08	SOS1,RAF1,BAD,MAPK3,RASSF1,PIK3R2,CCND1,AKT2,AKT1,PLCG2,CASP9,PIK3R3,PDK12,TGFA,NRAS
Low Entropy (0 - 0.2)	Renal cell carcinoma	2.128e-08	SOS1,ARNT1,RAF1,MAPK3,PIK3R2,AKT2,CUL2,EGLN1,AKT1,CDKN1A2,PIK3R3,JUN,RBX1,TCEB2,FIGF,TGFA,NRAS
Low Entropy (0 - 0.2)	Protein digestion and absorption	3.667e-08	KCNQ1,SLC3A1,COL17A1,KCNN4,ACE2,COL2A1,COL4A4,PRCP,CELA2B,COL15A1,CPA1,COL11A2,CPA31,SLC15A1,MEP1B,COL4A1,CTRL,SLC9A3
Low Entropy (0 - 0.2)	Chronic myeloid leukemia	4.169e-08	SOS1,NFKB1,MDM2,RAF1,ABL1,BAD,MAPK3,CBLC,MYC,PIK3R2,CCND1,AKT2,AKT1,CDKN1A1,PIK3R3,CBL,NRAS
Low Entropy (0 - 0.2)	Phototransduction	4.226e-08	RHO,CALML5,GRK1,GUCY2D,CNGB1,GNAT1,CALML3,GAR11,GUCY2F,GNAT2,CNGA1,RCVRN
Low Entropy (0 - 0.2)	Glutathione metabolism	5.312e-08	GCLM,GSTT1,GSTO1,GGCT,RRM2,G6PD1,LAP32,MGST2,G6PD1,GCLC,GSTZ1,PGD1,GPX1,RRM1,GSR
Low Entropy (0 - 0.2)	Fructose and mannose metabolism	5.507e-08	FBP1,PFKFB4,PMM2,PFKFB2,PFKFB3,FBP22,MTMR1,PFKFB1,PMM1,AR1,ALDOC,HK31
Low Entropy (0 - 0.2)	DNA replication	5.507e-08	PCNA,POLD3,RFC2,RFC3,SSBP1,RNASEH2A,POLD1,RFC4,PRIM1,POLE2,RPA21,JUNB2,POLE
Low Entropy (0 - 0.2)	Fc gamma R-mediated phagocytosis	7.839e-08	DNM3,RAF1,VASP,SCIN,MAPK3,VAV2,SPHK1,PRKCD,DNM2,FCGR2A,WASF1,PPAP2C,PIK3R2,AKT2,AKT1,PLCG2,PIP5K1B,PIK3R3,WASL
Low Entropy (0 - 0.2)	p53 signaling pathway	8.883e-08	TP73,CCNE2,MDM2,CASP8,CCNB1,RPRM,CCND1,RRM2,CDKN1A1,CASP9,APAF1,CCNE1,SERPINB5,GADD45A,CHEK2,SERPINE1
Low Entropy (0 - 0.2)	Endocytosis	1.034e-07	VPS28,IL2RA,F2R,RHOA,GRK1,CXCR1,DNM3,MDM2,CBLC,DNM2,FOLR1,RET,CXCR4,LAP31,ERBB4,ADRB3,SH3GL1,RNF41,PIP5K1B,ADRB2,CLTA,EPN3,CBL,CCR5,CHMP2A,ITCH,CXCR2,NEDD4,CCR5,SMAD7,C10orf22
Low Entropy (0 - 0.2)	Spliceosome	1.395e-07	NAA38,LSM3,SNRPA1,PCBP1,LSM2,SNRNP40,SF3B2,ACIN1,HNRNPK,U2AF2,CDC5L,NCBP2,DHX38,PRPF4,PRPF19,SF3B4,EIF4A3,SNRPF,SF3B5,SNRPD3,MAGOH,SNRPB2
Low Entropy (0 - 0.2)	Colorectal cancer	1.507e-07	RAC31,RHOA,RAF1,BAD,MAPK3,MYC,PIK3R2,DCC,CCND1,AKT2,AKT1,CASP9,LEF1,PIK3R3,JUN
Low Entropy (0 - 0.2)	Primary bile acid biosynthesis	2.335e-07	CYP27A1,CYP7B1,BAAT,CYP46A1,CYP39A1,AMACR,SLC27A5,CYP7A1
Low Entropy (0 - 0.2)	Glycolysis / Gluconeogenesis	2.935e-07	PDHA2,FBP1,GCK1,ADH5,PGAM2,ALDH3A1,LDHB,GAPDHS,FBP22,PCK1,ADH7,ALDOC,HK31,PGK21,G6PC
Low Entropy (0 - 0.2)	Homologous recombination	3.414e-07	RAD54L2,BLM,POLD3,MRE11A,SSBP1,POLD1,RAD50,RPA21,BRCA2,RAD52
Low Entropy (0 - 0.2)	African trypanosomiasis	3.915e-07	PLCB4,SELE,MYD88,IL18,IL10,IFNG,APOA1,TNF,IL6,IDO1,IL1B
Low Entropy (0 - 0.2)	Glycerolipid metabolism	4.108e-07	AGPAT3,PNPLA3,AGPAT4,MBOAT2,PPAP2C,GLA1,CEL,AGPAT2,DAK,AR1,DGAT1,PNLIP,LIPF
Low Entropy (0 - 0.2)	Mismatch repair	5.387e-07	PCNA,POLD3,EXO1,RFC2,RFC3,SSBP1,POLD1,RFC4,RPA21
Low Entropy (0 - 0.2)	Viral myocarditis	8.164e-07	RAC31,MYH3,MYH4,ITGAL,ABL1,MYH1,CASP8,CD40,CCND1,MYH13,CASP9,ABL2,MYH7,CD80,SGCG
Low Entropy (0 - 0.2)	Arginine and proline metabolism	1.074e-06	P4HA1,GLUL,P4HA2,AMD1,PYCRL,LAP32,MAOA,GLUD2,ARG11,ABP11,PRODH21,PRODH22,OTC
Low Entropy (0 - 0.2)	Maturity onset diabetes of the young	1.235e-06	GCK1,PDX11,HNF4A,NEUROD1,FOXA2,INS,INS,HHEX,NEUROG3,IAPP
Low Entropy (0 - 0.2)	Propanoate metabolism	1.41e-06	ACACA,LDHB,MLYCD,PCCB,ACAT21,ACADM,HADH1,SUCLG1,ACAT11,PCCA
Low Entropy (0 - 0.2)	Retinol metabolism	1.451e-06	CYP1A1,UGT2A1,ADH5,RPE65,UGT1A1,CYP2B6,ADH7,CYP2B6,DHRS9,CYP2A7,CYP2B6,LRAT,UGT2A3,DGAT1,CYP26A1,BCMO1
Low Entropy (0 - 0.2)	Natural killer cell mediated cytotoxicity	1.88e-06	RAC31,SOS1,ITGAL,RAF1,MAPK3,VAV2,IFNB1,PPP3CB,IFNAR2,PIK3R2,IFNGR2,PLCG2,PIK3R3,NCR1,IFNG,TNF,AVP2,MTCP11,GZMB,GZMB,CSF2,NRAS,GZMB
Low Entropy (0 - 0.2)	Systemic lupus erythematosus	1.88e-06	HIST1H4L1,HIST1H4L2,HIST1H4L3,HIST1H4L4,HIST1H4L5,HIST1H4L6,HIST1H4L7,H3F3B1,H3F3B2,FCGR2A,CD40,C1QB,TRIM21,C1R,IL10,C8G,CD80,IFNG,SSB,TNF,SNRPD3
Low Entropy (0 - 0.2)	Base excision repair	1.937e-06	PCNA,LIG31,PARP1,NTHL1,POLD3,POLD1,NEIL1,XRCC1,POLE2,POLE
Low Entropy (0 - 0.2)	Tryptophan metabolism	2.954e-06	CYP1A1,HAAO,AOX1,ACAT21,HADH1,HADH2,MAOA,ACAT11,IDO1,ABP11,TDO2
Low Entropy (0 - 0.2)	Bladder cancer	2.954e-06	MDM2,CDH11,RAF1,MAPK3,RASSF1,MYC,CCND1,CDKN1A1,RPS6KA5,FIGF,NRAS
Low Entropy (0 - 0.2)	Primary immunodeficiency	3.521e-06	BLNK,CD40,CD8A,CD19,CIITA,RAG2,AICDA,BTK,RAG1,CD3D
Low Entropy (0 - 0.2)	Pancreatic cancer	4.486e-06	RAC31,NFKB1,RAF1,BAD,MAPK3,PIK3R2,CCND1,AKT2,AKT1,CASP9,PIK3R3,FIGF,BRCA2,TGFA
Low Entropy (0 - 0.2)	Circadian rhythm - mammal	4.49e-06	BHLHE40,NPAS2,CUL1,CRY2,RORC,CLOCK,RBX1,CRY1
Low Entropy (0 - 0.2)	Thyroid cancer	5.095e-06	CDH11,MAPK3,MYC,PAX8,RET,CCND1,LEF1,PPARG,NRAS
Low Entropy (0 - 0.2)	RIG-I-like receptor signaling pathway	5.345e-06	NFKB1,IFIH1,CASP8,DDX58,TRAF21,TRAF22,IFNB1,ISG15,DAK,DHX58,MAP3K1,TNF,CXCL10,MAPK12
Low Entropy (0 - 0.2)	Amyotrophic lateral sclerosis (ALS)	5.539e-06	TOMM40,BAD,CCS,PPP3CB,SOD1,DERL1,CASP9,APAF1,GPX1,PRPH2,TNF,MAPK12
Low Entropy (0 - 0.2)	Ubiquitin mediated proteolysis	6.253e-06	FANCL,MDM2,CDH12,FBXO2,CBLC,CUL1,BRCA1,CDC27,CUL2,PRPF19,UBE2C,SOCS1,MAP3K1,CBL,CDC16,ITCH,RBX1,TCEB2,NEDD4,UBE2I
Low Entropy (0 - 0.2)	Huntington's disease	6.872e-06	DNAI1,ATP5C1,POLR2D,CASP8,PLCB4,SOD1,CASP9,POLR2F,PPARG,APAF1,DLG41,TFAM,SDHC,CLTA,CD142,NDUFS8,GPX1,CREB31,CREB32,PPARGC1A,POLR2I,NDUFA2,POLR2J,TBP,REST
Low Entropy (0 - 0.2)	Asthma	6.972e-06	EPO3,RNASE3,CD40,IL13,IL4,RNASE3,IL10,TNF,IL9,FCER1A
Low Entropy (0 - 0.2)	Drug metabolism - cytochrome P450	7.511e-06	UGT2A1,ADH5,GSTT1,GSTO1,ALDH3A1,AOX1,UGT1A1,CYP2B6,ADH7,MGST2,MAOA,CYP2B6,CYP2A7,GSTZ1,CYP2B6,UGT2A3
Low Entropy (0 - 0.2)	Staphylococcus aureus infection	8.341e-06	ITGAL,KRT10,FCGR2A,PLG,FPR1,C1QB,C1R,MBL2,IL10,C3AR1,ITGAM,CFD1
Low Entropy (0 - 0.2)	Gastric acid secretion	8.861e-06	GIP2,CALML5,KCNQ1,CAMK2A,CFTR,PLCB4,ATP4B,ADCY2,KCNJ10,CALML3,MYLK,ATP4A,CA2,KCNJ15
Low Entropy (0 - 0.2)	Arrhythmogenic right ventricular cardiomyopathy (ARVC)	8.861e-06	ITGA10,ITGA6,EMD,ATP2A2,DSP1,CACNA1F,ITGA5,JUP,PKP2,DSC31,LEF1,ITGA2B,CACNG1,SGCG
Low Entropy (0 - 0.2)	Cytosolic DNA-sensing pathway	1.016e-05	POLR3B,NFKB1,DDX58,IFNB1,IL18,POLR3D,IL6,CXCL10,POLR3F,ZBP12,IL1B,AIM2
Low Entropy (0 - 0.2)	Intestinal immune network for IgA production	1.199e-05	TNFRSF17,IL15RA,IL2,CD40,MADCAM1,IL4,CXCR4,LAP31,IL10,CD80,AICDA,IL6
Low Entropy (0 - 0.2)	Glycine, serine and threonine metabolism	1.254e-05	SHMT2,AMT,AOC2,GNMT,MAOA,PGD2,AGXT,BHMT,AOC3
Low Entropy (0 - 0.2)	NOD-like receptor signaling pathway	1.486e-05	CARD9,NFKB1,CASP8,MAPK3,NLRP3,CCK2,IL18,TNF,AVP3,IL6,MAPK12,IL1B,CASP5
Low Entropy (0 - 0.2)	Peroxisome	1.936e-05	PMP222,PHYH,ACSL3,BAAT,DDO,PRDX1,MLYCD,SOD1,SLC27A2,ABCD2,AMACR,PEX5,SLC25A17,AGXT
Low Entropy (0 - 0.2)	Prion diseases	2.775e-05	IL1A,LAMC1,MAPK3,NCAM1,C1QB,SOD1,C8G,IL6,IL1B
Low Entropy (0 - 0.2)	Valine, leucine and isoleucine degradation	3.219e-05	AOX1,HMGCS1,PCCB,ACAT21,ACADM,HADH1,HADH2,AUH,ACAT11,PCCA
Low Entropy (0 - 0.2)	Ether lipid metabolism	3.544e-05	PAFAH1B3,PLA2G1B,PPAP2C,PLA2G2D,PLA2G3,LPCAT1,PLA2G10,PLA2G2F,PLA2G2E
Low Entropy (0 - 0.2)	Starch and sucrose metabolism	3.908e-05	GCK1,UGT2A1,GAA,GYS2,UGT1A1,ENPP1,UGDH,UGT2A3,PYGL,HK31,G6PC
Low Entropy (0 - 0.2)	Histidine metabolism	4.474e-05	ASPA,ALDH3A1,MAOA,HEMK1,ABP11,TRMT11,HAL,HDC1
Low Entropy (0 - 0.2)	RNA polymerase	4.474e-05	POLR3B,POLR2D,POLR2F,POLR3D,POLR3F,RPA22,POLR2I,POLR2J
Low Entropy (0 - 0.2)	Lysosome	6.024e-05	LAMP3,TCIRG1,IDUA,LGMN,NEU11,GAA,CLN5,ATP6V0A2,GLA1,ACP5,CTSZ,NPC11,CTSL2,ENTPD4,CLTA,PPT1,NCL2,FUCA1
Low Entropy (0 - 0.2)	Nitrogen metabolism	6.753e-05	AMT,GLUL,CA3,GLUD2,CA2,CA9,HAL
Low Entropy (0 - 0.2)	Amino sugar and nucleotide sugar metabolism	7.137e-05	GCK1,PMM2,GALK1,GNPDA1,UGDH,PMM1,CHIA,CHIA,GALE,HK31,GALK2
Low Entropy (0 - 0.2)	Sphingolipid metabolism	8.671e-05	NEU2,KDSR,NEU11,SPHK1,UGCG,PPAP2C,GLA1,SMPD2,GAL3ST1
Low Entropy (0 - 0.2)	Pyruvate metabolism	8.671e-05	PDHA2,ACACA,LDHB,PC2,PCK1,ACAT21,ACAT11,AR1,ACYP1
Low Entropy (0 - 0.2)	Arachidonic acid metabolism	9.19e-05	PTGS2,PLA2G1B,ALOX15B,CYP2B6,CYP2B6,PLA2G2D,CYP2B6,GPX1,PLA2G3,TBXAS1,PLA2G10,PLA2G2F,PLA2G2E
Low Entropy (0 - 0.2)	Glycerophospholipid metabolism	9.677e-05	AGPAT3,AGPAT4,PLA2G1B,MBOAT2,PPAP2C,AGPAT2,PLA2G2D,PLA2G3,LPCAT1,PLA2G10,CHAT1,PLA2G2F,PLA2G2E
Low Entropy (0 - 0.2)	Long-term depression	0.0001047	GIP2,RAF1,MAPK3,PRKG2,PLA2G1B,PLCB4,PLA2G2D,PLA2G3,PLA2G10,PLA2G2F,PLA2G2E,NRAS
Low Entropy (0 - 0.2)	Bacterial invasion of epithelial cells	0.0001047	RHOA,DNM3,CDH11,CBLC,DNM2,WASF1,PIK3R2,ITGA5,PIK3R3,CLTA,CBL,WASL
Low Entropy (0 - 0.2)	Ribosome	0.0001102	RPL3L,RPL8,RPL22,RPS3,RPS25,RPL19,RPS6,UBC1,RPL18A,RPL4,RPS9,RPS14,RPS5,RPL35A
Low Entropy (0 - 0.2)	Metabolism of xenobiotics by cytochrome P450	0.0001206	CYP1A1,UGT2A1,ADH5,GSTT1,GSTO1,ALDH3A1,UGT1A1,CYP2B6,ADH7,MGST2,CYP2B6,GSTZ1,CYP2B6,UGT2A3
Low Entropy (0 - 0.2)	Phagosome	0.0001256	THBS3,SEC61G,CLEC4M,THBS2,TCIRG1,MPO,FCGR2A,ATP6V0A2,OLR1,CLEC4M,TLR2,ITGA5,C1R,COMP,CD141,MBL2,ITGAM,ATP6V1B1,CFD2,NCF4
Low Entropy (0 - 0.2)	Aldosterone-regulated sodium reabsorption	0.0001298	MAPK3,SCNN1B,PIK3R2,INS,PIK3R3,IRS1,INS,HSD11B2,PDK12,SLC9A3R2
Low Entropy (0 - 0.2)	Autoimmune thyroid disease	0.0001452	TPO2,IL2,CD40,IL4,IL10,CD80,TSHB,CGA1,GZMB,GZMB,CTLA4,GZMB
Low Entropy (0 - 0.2)	Fatty acid metabolism	0.0001573	CPT1A,ADH5,ACSL3,ACAT21,ADH7,ACADM,HADH1,HADH2,ACAT11
Low Entropy (0 - 0.2)	Type I diabetes mellitus	0.0001573	IL1A,CPE,IL2,INS,INS,CD80,IFNG,TNF,GZMB,GZMB,IL1B,GZMB
Low Entropy (0 - 0.2)	Steroid biosynthesis	0.000181	NSDHL,CEL,DHCR24,ACAT22,HSD17B71,ACAT12
Low Entropy (0 - 0.2)	Pentose phosphate pathway	0.000207	FBP1,G6PD1,FBP22,G6PD1,RBKS,PGD1,TKTL1,ALDOC
Low Entropy (0 - 0.2)	Cysteine and methionine metabolism	0.0002345	TAT1,AMD1,APIP,LDHB,CDO1,DNMT1,BHMT,DNMT3A
Low Entropy (0 - 0.2)	alpha-Linolenic acid metabolism	0.0002483	PLA2G1B,PLA2G2D,PLA2G3,PLA2G10,PLA2G2F,PLA2G2E
Low Entropy (0 - 0.2)	Allograft rejection	0.0002868	IL2,CD40,IL4,IL10,CD80,IFNG,TNF,GZMB,GZMB,GZMB
Low Entropy (0 - 0.2)	Phosphatidylinositol signaling system	0.0003012	CALML5,PLCB4,PIK3R2,PIP4K2C,IMPA1,CALML3,PLCG2,PIP5K1B,PIK3R3,CFD2,PIK3C2G,INPP5E2
Low Entropy (0 - 0.2)	RNA transport	0.0003119	NUP37,NMD3,ACIN1,AAAS,RAE1,NCBP2,EIF2B1,EIF5,EIF4EBP1,NUP160,SEC13,TACC3,EIF3I,EIF4A3,EEF1A1,EIF3F,MAGOH,UBE2I
Low Entropy (0 - 0.2)	Inositol phosphate metabolism	0.0003195	ISYNA1,PLCB4,PIP4K2C,IMPA1,PLCG2,PIP5K1B,CFD2,PIK3C2G,MINPP1,INPP5E2
Low Entropy (0 - 0.2)	Protein processing in endoplasmic reticulum	0.0003363	SEC61G,BAK1,FBXO2,TRAF21,CUL1,HERPUD1,CEBPZ1,RNF5,DDIT3,AMFR,DERL1,DAD1,PREB,ATF4,DERL2,BAG2,SEC13,PPP1R15A,RBX1,ERP29
Low Entropy (0 - 0.2)	Terpenoid backbone biosynthesis	0.000484	HMGCS1,ACAT21,PDSS1,ACAT11,MVD
Low Entropy (0 - 0.2)	Bile secretion	0.0004993	CFTR,NR0B2,BAAT,KCNN2,ADCY2,ABCG5,ABCB4,SLC27A5,CA2,CYP7A1,SLC9A3
Low Entropy (0 - 0.2)	Graft-versus-host disease	0.0005995	IL1A,IL2,CD80,IFNG,TNF,IL6,GZMB,GZMB,IL1B,GZMB
Low Entropy (0 - 0.2)	Adherens junction	0.0006363	RAC31,RHOA,PTPRM,CDH11,MAPK3,WASF1,CSNK2A2,SNAI2,PVRL3,LEF1,WASL,PRR31
Low Entropy (0 - 0.2)	Alanine, aspartate and glutamate metabolism	0.0006371	GLUL,ASPA,DDO,GPT2,GLUD2,NIT2,AGXT
Low Entropy (0 - 0.2)	Nicotinate and nicotinamide metabolism	0.0007321	NT5C,NT5E,NT5M,AOX1,CD38,ENPP1
Low Entropy (0 - 0.2)	Vitamin digestion and absorption	0.0007321	LRAT,APOA1,PNLIP,APOA4,APOB,CUBN
Low Entropy (0 - 0.2)	Phenylalanine metabolism	0.0009212	TAT1,ALDH3A1,AOC2,MAOA,AOC3
Low Entropy (0 - 0.2)	Renin-angiotensin system	0.0009212	ACE2,CPA31,ENPEP,CMA1,REN1
Low Entropy (0 - 0.2)	Vibrio cholerae infection	0.0009277	KCNQ1,SEC61G,KDELR3,TCIRG1,CFTR,ATP6V0A2,PLCG2,ATP6V1B1,MUC2
Middle Entropy (0.2 - 0.3)	Purine metabolism	1e-30	AK2,HPRT1,POLA2,POLR1C1,POLR1C2,DCK,POLR2A,ENTPD2,GMPR,PPAT1,RPA12,PDE3A,APRT,PDE1B,ADCY6,ADCY8,PDE4C,POLE3,POLR2L,PDE1A,AK1,POLA1,PKLR,ENTPD5,POLR3K,PDE1C,ADSS,ADSL,POLR2K,IMPDH2,POLR2H,ATIC,AMPD3,AK5,ADK,NPR1,NT5C2,NME11,POLD2,ADA,POLR2G,GMPR2
Middle Entropy (0.2 - 0.3)	Metabolic pathways	1e-30	AK2,HPRT1,PFKL,POLA2,DHCR7,ACACB,ACAA1,POLR1C1,POLR1C2,H6PD,MDH1,DCK,SGSH,RPE,POLR2A,DLD1,FUT2,ACAA1,B4GALT1,TALDO1,PGLS,MTHFD2L,PLCG1,LDHA,HEXB,MTHFR,PPAT1,PPAT2,SPTLC1,ALDH4A1,CDS11,RPA12,HEXA,ALDH1A2,ALDH9A1,NDUFV2,AGT2,GAD1,G6PC2,PLCE1,DPM1,HMGCR,LPCAT41,LPCAT42,APRT,COQ2,FDFT1,UGT8,ACSS3,PLCB2,MGAT5,PTGDS,ALDH7A1,ACADVL,UQCRC2,PPAP2B,DEGS1,PRODH,CAD1,ALDH6A1,UGP2,HSD17B8,MGA1,ACAA2,PGK1,PHGD…
Middle Entropy (0.2 - 0.3)	MAPK signaling pathway	1e-30	CACNG2,PDGFA,FGFR4,TGFB2,FGFR1,CACNA1D,MAPKAPK2,MECOM,HSPA1B1,HSPA1B2,MAP2K4,FLNC,RASGRP1,PRKACB,HGF3,RAC2,EGFR,TP53,MAP2K5,MAP3K3,RELA,PAK11,BDNF1,TGFB1,PRKX,KRAS,RPS6KA1,FLNA,FGF12,NFATC4,PDGFRB,SOS2,RAC1,TGFBR1,FGF13,PDGFRA,MAP2K3,DUSP6,PLA2G12A,CACNA1B,GADD45G,CACNA2D3,CDC42,MAP2K6,CACNA2D2,TRAF6,GADD45B,MAP3K5,TGFB3,MAP4K4,IKBKB,TNFRSF1A,FGF21,FGF22,PLA2G4A,CDC25B,MAPK14,MAPK1,RPS6KA3,PLA2G5…
Middle Entropy (0.2 - 0.3)	Calcium signaling pathway	1e-30	GNAQ,RYR1,ITPR1,CACNA1D,GNA14,PLCG1,ERBB3,PRKACB,EGFR,PLCE1,PHKA1,HRH12,PRKX,GNAS,PLCB2,EDNRA,PDGFRB,ATP2B1,PDE1B,ADCY8,PDGFRA,ITPR3,NOS31,CACNA1B,GRPR,BST1,PDE1A,GRIN2A,TNC2,OXTR,ATP2B4,PDE1C,PLCB3,ERBB2,ATP2A1,GNA11,ADRA1A1,ADRA1A2,PHKG1,ATP2B21,ATP2B22,TBXA2R,PLCD1,TNNC11,CACNA1S,AGTR1,AGTR1
Middle Entropy (0.2 - 0.3)	Cytokine-cytokine receptor interaction	1e-30	TNFRSF1B,PDGFA,KDR,VEGFC,TGFB2,TNFRSF11B2,HGF1,HGF2,CXCL12,IL6R,NGFR,EGFR,LEPR1,EPOR,TGFB1,IL11RA,CSF1R,LIFR,PDGFRB,CCR7,VEGFB,BMP2,CSF1,EDA,MET1,TGFBR1,TNFRSF14,PDGFRA,IL10RA,CSF2RB,VEGFA,GHR,OSMR,CCL2,IL5,IL12RB2,IL2RB,IL4R,CCL5,TNFSF4,TGFB3,CSF2RB,FLT1,CD27,TNFRSF1A,BMPR1A,CX3CL1,IL5RA,ACVR2A,GH2,MPL,KITLG,CXCL1,IL15,TNFSF10,CXCL1,IL7R,LTA,INHBC,TNFSF12,TGFBR2,CXCL1
Middle Entropy (0.2 - 0.3)	Chemokine signaling pathway	1e-30	NFKBIA,JAK2,PIK3R1,PIK3CG,CSK,PRKACB,HGF3,CXCL12,RAC2,GNAI2,STAT3,JAK3,RELA,PIK3CA,PAK11,PXN1,PRKX,KRAS,PLCB2,SOS2,CCR7,PARD3,ADCY6,RAC1,ADCY8,SHC1,PIK3CD1,SHC2,GNG3,CCL2,CDC42,PTK2,CCL5,FGR,GSK3B,IKBKB,PLCB3,PIK3R5,CX3CL1,ASIP2,STAT1,PIK3CB,MAPK1,CXCL1,LYN,CXCL1,ITK,ROCK1,CXCL1
Middle Entropy (0.2 - 0.3)	Cell cycle	1e-30	MCM3,EP300,CDK1,CDKN2B,TGFB2,WEE1,DBF4,CDS12,CDKN2C,TP53,CDKN1C,TFDP2,CDK4,TGFB1,SKP1,CREBBP,MCM5,YWHAZ,CDK2,CCNB2,GADD45G,CDC20,ATR1,MCM7,GADD45B,CCND2,TGFB3,CCND3,CDKN2D,E2F4,SFN1,GSK3B,MCM4,CCNA2,LAT1,CDC25B,MCM6,PRKDC,CHEK1,PKMYT1,HDAC2,E2F1,ATM,E2F2
Middle Entropy (0.2 - 0.3)	Endocytosis	1e-30	STAM,KDR,FGFR4,TGFB2,EHD2,ERBB3,HSPA1B1,HSPA1B2,CBLB,PML,EGFR,TGFB1,VPS4A,CSF1R,RAB5A,PARD3,MET1,TGFBR1,LDLRAP1,PDGFRA,RAB11B1,CAV3,FOLR2,RAB11A,IGF1R,CDC42,IL2RB,TRAF6,LDLR,TGFB3,FLT1,NEDD4L,SH3GL2,ASIP2,PIP5K1C,CLTC,SMAD6,WWP1,HSPA8,CAV1,PLD2,TGFBR2,CAV2
Middle Entropy (0.2 - 0.3)	Vascular smooth muscle contraction	1e-30	GNAQ,CALD1,ITPR1,CACNA1D,ARAF,PRKACB,PRKG1,PRKX,GNAS,PLCB2,EDNRA,KCNMB4,ADCY6,ADCY8,ITPR3,PLA2G12A,CYP4A22,CYP4A22,CYP4A22,GNA13,PLCB3,CYP4A22,PLA2G4A,PPP1CB,GNA11,ADRA1A1,ADRA1A2,ACTA2,MAPK1,NPR1,PLA2G5,CYP4A22,ROCK1,MYL9,CACNA1S,AGTR1,AGTR1
Middle Entropy (0.2 - 0.3)	Wnt signaling pathway	1e-30	FZD5,CTBP2,EP300,FZD1,DVL2,CSNK1E,NFAT5,DVL3,PRKACB,RAC2,TP53,WNT16,PRKX,PLCB2,SKP1,CREBBP,TCF7,NFATC4,TCF42,RAC1,NFATC1,CSNK2B,NFATC3,CTNNB1,CCND2,TCF7L1,WNT2B,PPP2R5E,CCND3,VANGL1,APC1,GSK3B,TCF32,PLCB3,FZD31,FZD32,CHD8,DAAM1,SIAH1,MAPK9,LRP6,FZD8,ROCK1,FZD4,SIAH1,FZD9
Middle Entropy (0.2 - 0.3)	TGF-beta signaling pathway	1e-30	EP300,CDKN2B,SMAD5,TGFB2,ID1,ID4,THBS4,BMP5,SP12,TGFB1,SKP1,CREBBP,BMP2,TGFBR1,BMP6,TGFB3,E2F4,BMPR1A,ACVR2A,MAPK1,SMAD12,SMAD6,THBS1,ROCK1,INHBC,FST,ID3,TGFBR2
Middle Entropy (0.2 - 0.3)	VEGF signaling pathway	1e-30	PIK3R1,KDR,PIK3CG,NFAT5,PLCG1,MAPKAPK2,RAC2,PIK3CA,PXN1,KRAS,NFATC4,RAC1,NFATC1,PIK3CD1,SHC2,NOS31,PLA2G12A,VEGFA,NFATC3,CDC42,PTK2,SH2D2A,PIK3R5,PLA2G4A,MAPK14,PIK3CB,MAPK1,PLA2G5
Middle Entropy (0.2 - 0.3)	Osteoclast differentiation	1e-30	NFKBIA,PIK3R1,TGFB2,PIK3CG,TNFRSF11B2,RELA,PIK3CA,FYN,TGFB1,SOCS3,CSF1R,ITGB3,SLK1,CSF1,RAC1,TGFBR1,NFATC1,PIK3CD1,TREM2,MAP2K6,TRAF6,IKBKB,TNFRSF1A,PIK3R5,JAK1,STAT1,MAPK14,PIK3CB,MAPK1,SPI1,TYK2,MAPK9,CTSK,TGFBR2
Middle Entropy (0.2 - 0.3)	Focal adhesion	1e-30	ACTN4,PDGFA,PIK3R1,KDR,PGF,VEGFC,ITGA9,PIK3CG,THBS4,TNXB,COL5A1,FLNC,HGF1,HGF3,COL1A1,ITGB5,RAC2,ITGA7,EGFR,PIK3CA,PARVA,PAK11,TLN1,FYN,PXN1,COL6A2,COL4A6,LAMA4,FLNA,ITGB3,ILK,SLK1,PDGFRB,SOS2,VEGFB,BCL2,RAC1,ITGB4,MET1,SHC1,PDGFRA,COL6A3,LAMA2,PIK3CD1,SHC2,ITGB7,VEGFA,RELN,CAV3,IGF1R,CDC42,PTK2,TNC1,CTNNB1,COL4A2,CCND2,CCND3,COL5A2,ITGB6,GSK3B,FLT1,PAK4,VCL,ERBB2,PIK3R5,PPP1CB,TEP11,COL4A5,PIP5K…
Middle Entropy (0.2 - 0.3)	ECM-receptor interaction	1e-30	DAG1,ITGA9,SDC4,THBS4,TNXB,COL5A1,COL1A1,ITGB5,ITGA7,COL6A2,COL4A6,LAMA4,CD47,ITGB3,ITGB4,CD44,COL6A3,LAMA2,ITGB7,RELN,TNC1,COL4A2,COL5A2,ITGB6,COL4A5,THBS1,LAMB21,LAMB22,LAMA31,LAMA32,VWF
Middle Entropy (0.2 - 0.3)	Adherens junction	1e-30	ACTN4,EP300,MLLT4,FGFR1,WASF2,PTPN1,CTNND1,RAC2,SORBS1,EGFR,PTPN6,FYN,CREBBP,TCF7,SLK1,TCF42,PARD3,RAC1,MET1,TGFBR1,CSNK2B,YES1,TJP1,IGF1R,CDC42,CTNNB1,TCF7L1,FARP2,TCF32,VCL,ERBB2,ASIP2,MAPK1,INSR,ACP1,SNAI1,TGFBR2
Middle Entropy (0.2 - 0.3)	Jak-STAT signaling pathway	1e-30	EP300,STAM,PTPN11,JAK2,SPRY2,PIK3R1,PIK3CG,CBLB,HGF2,HGF3,IL6R,STAT3,JAK3,PTPN6,LEPR1,PIK3CA,EPOR,IL13RA2,SOCS3,IL11RA,LIFR,CREBBP,PIM11,SOS2,IL10RA,PIK3CD1,STAT5A,CISH,CSF2RB,GHR,OSMR,PIAS4,PIAS3,IL5,IL12RB2,IL2RB,IL4R,CCND2,CCND3,CSF2RB,PIAS2,PIAS1,PIK3R5,IL5RA,JAK1,STAT1,GH2,PIK3CB,MPL,IL15,TYK2,IL7R,SPRED2
Middle Entropy (0.2 - 0.3)	T cell receptor signaling pathway	1e-30	NFKBIA,CD3E,PIK3R1,PIK3CG,NFAT5,PLCG1,RASGRP1,CBLB,HGF3,PTPN6,CD4,RELA,PIK3CA,PAK11,FYN,CDK4,KRAS,NFATC4,SLK1,SOS2,NFATC1,PIK3CD1,NFATC3,IL5,CDC42,GSK3B,IKBKB,PAK4,LAT2,PIK3R5,MAPK14,PIK3CB,MAPK1,MAL1,MAPK9,ITK
Middle Entropy (0.2 - 0.3)	Leukocyte transendothelial migration	1e-30	ACTN4,PTPN11,MLLT4,PIK3R1,MSN,PIK3CG,MMP2,PLCG1,CTNND1,ICAM1,CXCL12,RAC2,GNAI2,PIK3CA,MMP9,PXN1,EZR,CLDN16,RAC1,VCAM1,PIK3CD1,ITGB2,CDC42,PTK2,CTNNB1,ITGB2,VCL,PIK3R5,CLDN15,MAPK14,PIK3CB,CLDN5,ITK,ROCK1,MYL9,ARHGAP5
Middle Entropy (0.2 - 0.3)	Neurotrophin signaling pathway	1e-30	NFKBIA,PTPN11,PIK3R1,PIK3CG,PLCG1,MAPKAPK2,CSK,HGF3,NGFR,TP53,MAP2K5,MAP3K3,RELA,PIK3CA,BDNF1,KRAS,RPS6KA1,SOS2,BCL2,RAC1,IRS2,SHC1,YWHAZ,PIK3CD1,SHC2,IRS4,BAX,ARHGDIB,CDC42,TRAF6,MAP3K5,GSK3B,IKBKB,PIK3R5,KIDINS220,MAPK14,PIK3CB,MAPK1,RPS6KA3,IRAK1,MAPK9,SH2B1
Middle Entropy (0.2 - 0.3)	Regulation of actin cytoskeleton	1e-30	ACTN4,PDGFA,PIK3R1,FGFR4,FGFR1,WASF2,LIMK1,MSN,ITGA9,PIK3CG,ARAF,CSK,HGF3,ITGB5,RAC2,ITGA7,EGFR,PIK3CA,PAK11,ARPC1B,ARPC3,PXN1,KRAS,FGF12,EZR,ITGB3,PDGFRB,SOS2,RAC1,ITGB4,PFN11,FGF13,PDGFRA,PIK3CD1,ITGB7,ITGB2,CDC42,PTK2,APC1,ITGB2,ITGB6,GNA13,PAK4,VCL,PIK3R5,FGF21,FGF22,PPP1CB,SLC9A1,PIP5K1C,MYH9,PIK3CB,MAPK1,ARPC2,SSH3,DOCK1,PIP4K2A,ROCK1,MYL9
Middle Entropy (0.2 - 0.3)	Insulin signaling pathway	1e-30	ACACB,PIK3R1,PIK3CG,PTPN1,EIF4E,ARAF,PRKAR1A,CBLB,PRKACB,HGF3,GYS1,SORBS1,PDE3A,RHEB2,G6PC2,PHKA1,PIK3CA,PRKX,KRAS,SOCS3,SOS2,INPP5D,IRS2,SHC1,PIK3CD1,FOXO1,SHC2,IRS4,PYGB,PKLR,GSK3B,IKBKB,PRKAG1,PIK3R5,PPP1CB,PHKG1,PIK3CB,MAPK1,SREBF1,INSR,PCK2,MAPK9,PYGM
Middle Entropy (0.2 - 0.3)	GnRH signaling pathway	1e-30	GNAQ,MMP2,ITPR1,CACNA1D,MAP2K4,PRKACB,HGF3,MMP14,EGFR,MAP3K3,PRKX,KRAS,GNAS,PLCB2,SOS2,ADCY6,ADCY8,MAP2K3,ITPR3,PLA2G12A,CDC42,MAP2K6,PLCB3,PLA2G4A,GNA11,MAPK14,MAPK1,PLA2G5,MAPK9,PLD2,CACNA1S
Middle Entropy (0.2 - 0.3)	Progesterone-mediated oocyte maturation	1e-30	CDK1,PIK3R1,PIK3CG,ARAF,PRKACB,GNAI2,PDE3A,PIK3CA,PRKX,KRAS,RPS6KA1,HSP90AA1,ADCY6,ADCY8,CDK2,CCNB2,PIK3CD1,IGF1R,CCNA2,PIK3R5,CDC25B,MAPK14,PKMYT1,PIK3CB,MAPK1,RPS6KA3,MAPK9,PGR
Middle Entropy (0.2 - 0.3)	Melanogenesis	1e-30	FZD5,GNAQ,EP300,FZD1,DVL2,DVL3,PRKACB,GNAI2,WNT16,PRKX,KRAS,GNAS,PLCB2,CREBBP,TCF7,TCF42,ADCY6,ADCY8,CTNNB1,TCF7L1,WNT2B,GSK3B,TCF32,PLCB3,TYRP1,ASIP1,MAPK1,KITLG,FZD31,FZD32,FZD8,FZD4,FZD9
Middle Entropy (0.2 - 0.3)	Bacterial invasion of epithelial cells	1e-30	PIK3R1,WASF2,PIK3CG,CBLB,RHOG,HCLS1,CTTN,PIK3CA,ARPC1B,ARPC3,PXN1,ILK,RAC1,MET1,SHC1,PIK3CD1,SHC2,CAV3,CDC42,PTK2,CTNNB1,VCL,PIK3R5,PIK3CB,ARPC2,CLTC,DOCK1,CAV1,CAV2
Middle Entropy (0.2 - 0.3)	Chagas disease (American trypanosomiasis)	1e-30	NFKBIA,GNAQ,CD3E,PIK3R1,TGFB2,PIK3CG,GNA14,MAP2K4,HGF2,GNAI2,C1QA,RELA,PIK3CA,CFLAR,TGFB1,GNAS,PLCB2,TGFBR1,PIK3CD1,CCL2,TRAF6,CCL5,TGFB3,IKBKB,TNFRSF1A,PLCB3,PIK3R5,GNA11,MAPK14,PIK3CB,MAPK1,IRAK1,MAPK9,TGFBR2
Middle Entropy (0.2 - 0.3)	Toxoplasmosis	1e-30	NFKBIA,JAK2,PIK3R1,TGFB2,PIK3CG,HSPA1B1,HSPA1B2,GNAI2,STAT3,RELA,PIK3CA,TGFB1,LAMA4,BCL2,MAP2K3,LAMA2,IL10RA,PIK3CD1,PLA2G12A,MAP2K6,TRAF6,LDLR,TGFB3,IKBKB,TNFRSF1A,PIK3R5,PLA2G4A,JAK1,STAT1,MAPK14,PIK3CB,MAPK1,TYK2,PLA2G5,IRAK1,MAPK9,LAMB21,LAMB22,HSPA8,LAMA31,LAMA32
Middle Entropy (0.2 - 0.3)	Amoebiasis	1e-30	ACTN4,GNAQ,PIK3R1,TGFB2,PIK3CG,GNA14,COL5A1,PRKACB,HGF2,COL1A1,RELA,PIK3CA,TGFB1,PRKX,GNAS,PLCB2,COL4A6,LAMA4,RAB5A,LAMA2,PIK3CD1,ITGB2,PTK2,COL4A2,TGFB3,ITGB2,COL5A2,VCL,PLCB3,SERPINB3,PIK3R5,COL4A5,GNA11,PIK3CB,CXCL1,CXCL1,LAMB21,LAMB22,LAMA31,LAMA32,CXCL1
Middle Entropy (0.2 - 0.3)	Hepatitis C	1e-30	NFKBIA,PIK3R1,PIK3CG,ARAF,HGF3,STAT3,EGFR,TP53,RELA,CD81,PIK3CA,KRAS,SOCS3,SOS2,CLDN16,RXRA,PIK3CD1,PIAS4,PIAS3,PPARA,TRAF6,IKBKE,LDLR,PIAS2,GSK3B,IKBKB,TNFRSF1A,PIAS1,EIF2S1,PIK3R5,IRF3,JAK1,STAT1,CLDN15,MAPK14,PIK3CB,MAPK1,TYK2,CLDN5,TLR3,MAPK9,TRADD,TBK1,IRF7
Middle Entropy (0.2 - 0.3)	Pathways in cancer	1e-30	FZD5,NFKBIA,CTBP2,EP300,CDKN2B,PDGFA,FZD1,PIK3R1,PGF,DVL2,VEGFC,TGFB2,FGFR1,GLI2,PIK3CG,MMP2,ARAF,PLCG1,MECOM,CBLB,PML,DVL3,HGF1,HGF2,HGF3,RAC2,STAT3,EGFR,TP53,RAD51,RELA,PIK3CA,WNT16,MMP9,CDK4,TGFB1,KRAS,CSF1R,COL4A6,LAMA4,FGF12,CREBBP,EGLN3,HSP90AA1,TCF7,PDGFRB,TCF42,SOS2,VEGFB,BCL2,BMP2,RAC1,MET1,TGFBR1,FGF13,PDGFRA,CDK2,RXRA,RARA,LAMA2,PIK3CD1,FOXO1,STAT5A,VEGFA,BAX,RUNX1,GSTP1,PIAS4,PIAS3,IG…
Middle Entropy (0.2 - 0.3)	Colorectal cancer	1e-30	PIK3R1,TGFB2,PIK3CG,ARAF,RAC2,TP53,PIK3CA,TGFB1,KRAS,TCF7,TCF42,BCL2,RAC1,TGFBR1,PIK3CD1,BAX,CTNNB1,TCF7L1,TGFB3,MLH1,APC1,GSK3B,TCF32,PIK3R5,PIK3CB,MAPK1,MSH2,BIRC5,MAPK9,TGFBR2
Middle Entropy (0.2 - 0.3)	Renal cell carcinoma	1e-30	EP300,PTPN11,PIK3R1,PGF,VEGFC,TGFB2,PIK3CG,ARAF,HGF1,HGF3,PIK3CA,PAK11,TGFB1,KRAS,CREBBP,EGLN3,SOS2,VEGFB,RAC1,MET1,PIK3CD1,VEGFA,CDC42,TGFB3,TCEB1,PAK4,PIK3R5,PIK3CB,MAPK1
Middle Entropy (0.2 - 0.3)	Pancreatic cancer	1e-30	PIK3R1,PGF,VEGFC,TGFB2,PIK3CG,ARAF,RAC2,STAT3,EGFR,TP53,RAD51,RELA,PIK3CA,CDK4,TGFB1,KRAS,VEGFB,RAC1,TGFBR1,PIK3CD1,VEGFA,CDC42,TGFB3,IKBKB,ERBB2,PIK3R5,JAK1,STAT1,PIK3CB,MAPK1,MAPK9,E2F1,TGFBR2,E2F2
Middle Entropy (0.2 - 0.3)	Endometrial cancer	1e-30	PIK3R1,PIK3CG,ARAF,HGF3,EGFR,TP53,PIK3CA,KRAS,TCF7,ILK,TCF42,SOS2,PIK3CD1,CTNNB1,TCF7L1,MLH1,APC1,GSK3B,TCF32,ERBB2,PIK3R5,TEP11,PIK3CB,MAPK1
Middle Entropy (0.2 - 0.3)	Prostate cancer	1e-30	NFKBIA,EP300,PDGFA,PIK3R1,FGFR1,PIK3CG,ARAF,HGF3,EGFR,TP53,RELA,PIK3CA,KRAS,CREBBP,HSP90AA1,TCF7,PDGFRB,TCF42,SOS2,BCL2,PDGFRA,CDK2,PIK3CD1,FOXO1,GSTP1,IGF1R,CTNNB1,TCF7L1,GSK3B,IKBKB,TCF32,GSTP1,ERBB2,PIK3R5,TEP11,PIK3CB,MAPK1,E2F1,E2F2
Middle Entropy (0.2 - 0.3)	Melanoma	1e-30	PDGFA,PIK3R1,FGFR1,PIK3CG,ARAF,HGF1,EGFR,TP53,PIK3CA,CDK4,KRAS,FGF12,PDGFRB,MET1,FGF13,PDGFRA,PIK3CD1,IGF1R,PIK3R5,FGF21,FGF22,TEP11,PIK3CB,MAPK1,E2F1,E2F2
Middle Entropy (0.2 - 0.3)	Chronic myeloid leukemia	1e-30	NFKBIA,CTBP2,PTPN11,PIK3R1,TGFB2,PIK3CG,ARAF,MECOM,CBLB,HGF3,TP53,RELA,PIK3CA,CDK4,TGFB1,KRAS,SOS2,TGFBR1,SHC1,PIK3CD1,STAT5A,SHC2,RUNX1,TGFB3,IKBKB,PIK3R5,PIK3CB,MAPK1,HDAC2,E2F1,TGFBR2,E2F2
Middle Entropy (0.2 - 0.3)	Acute myeloid leukemia	1e-30	PIK3R1,PIK3CG,ARAF,PML,HGF3,STAT3,RELA,PIK3CA,KRAS,TCF7,PIM11,TCF42,SOS2,RARA,PIK3CD1,STAT5A,RUNX1,TCF7L1,IKBKB,TCF32,RUNX1T1,PIK3R5,PIK3CB,MAPK1,SPI1
Middle Entropy (0.2 - 0.3)	Small cell lung cancer	1e-30	NFKBIA,CDKN2B,PIK3R1,PIK3CG,TP53,RELA,PIK3CA,CDK4,COL4A6,LAMA4,BCL2,CDK2,RXRA,LAMA2,PIK3CD1,PIAS4,PIAS3,PTK2,TRAF6,COL4A2,PIAS2,IKBKB,PIAS1,PIK3R5,TEP11,COL4A5,PIK3CB,E2F1,LAMB21,LAMB22,LAMA31,LAMA32,E2F2
Middle Entropy (0.2 - 0.3)	Dilated cardiomyopathy	1e-30	DAG1,CACNG2,TGFB2,TPM2,ITGA9,LMNA,SGCD,CACNA1D,PRKACB,ITGB5,ITGA7,TGFB1,PRKX,GNAS,ITGB3,ADCY6,ITGB4,ADCY8,DMD,LAMA2,ITGB7,CACNA2D3,TNC2,CACNA2D2,TGFB3,ITGB6,SCG31,TNNC11,TNNC12,CACNA1S
Middle Entropy (0.2 - 0.3)	Toll-like receptor signaling pathway	1e-16	NFKBIA,PIK3R1,PIK3CG,MAP2K4,HGF2,IRF5,RELA,PIK3CA,RAC1,MAP2K3,PIK3CD1,MAP2K6,TRAF6,IKBKE,CCL5,IKBKB,PIK3R5,IRF3,STAT1,MAPK14,PIK3CB,MAPK1,IRAK1,TLR3,MAPK9,TBK1,TLR1,CTSK,IRF7
Middle Entropy (0.2 - 0.3)	Fc epsilon RI signaling pathway	1e-16	PIK3R1,PIK3CG,PLCG1,MAP2K4,HGF3,RAC2,PIK3CA,FYN,KRAS,SLK1,SOS2,RAC1,INPP5D,MAP2K3,PIK3CD1,PLA2G12A,IL5,MAP2K6,LAT2,PIK3R5,PLA2G4A,MAPK14,PIK3CB,MAPK1,LYN,PLA2G5,MAPK9
Middle Entropy (0.2 - 0.3)	Shigellosis	1e-16	NFKBIA,WASF2,CSK,RHOG,HCLS1,CTTN,RELA,ARPC1B,ARPC3,RAC1,PFN11,CD44,ATG5,CDC42,U2AF1,IKBKB,VCL,MAPK14,MAPK1,ARPC2,DOCK1,MAPK9,ROCK1
Middle Entropy (0.2 - 0.3)	Glioma	1e-16	PDGFA,PIK3R1,PIK3CG,ARAF,PLCG1,HGF3,EGFR,TP53,PIK3CA,CDK4,KRAS,PDGFRB,SOS2,SHC1,PDGFRA,PIK3CD1,SHC2,IGF1R,PIK3R5,TEP11,PIK3CB,MAPK1,E2F1,E2F2
Middle Entropy (0.2 - 0.3)	B cell receptor signaling pathway	2e-16	NFKBIA,PIK3R1,PIK3CG,NFAT5,HGF3,RAC2,PTPN6,RELA,CD81,PIK3CA,KRAS,NFATC4,SOS2,RAC1,INPP5D,NFATC1,PIK3CD1,NFATC3,CD79A,GSK3B,IKBKB,PIK3R5,PIK3CB,MAPK1,LYN
Middle Entropy (0.2 - 0.3)	Adipocytokine signaling pathway	2e-16	NFKBIA,TNFRSF1B,PTPN11,JAK2,ACACB,STAT3,G6PC2,LEPR1,RELA,SOCS3,IRS2,RXRA,ACSL4,IRS4,PPARA,IKBKB,TNFRSF1A,PRKAG1,ACSL6,PCK2,MAPK9,TRADD,ACSL5,CPT1B
Middle Entropy (0.2 - 0.3)	Salivary secretion	2e-16	GNAQ,ITPR1,PRKACB,PRKG1,PRKX,CST3,GNAS,PLCB2,ATP2B1,ADCY6,SLC4A2,ADCY8,ITPR3,BST1,DMBT1,ATP2B4,PLCB3,ATP1A11,ATP1A12,AMY1A1,AMY1A2,AMY1A3,ADRA1A1,ADRA1A2,SLC9A1,ATP2B21,ATP2B22,AMY1A1,AMY1A2,AMY1A3,LPO
Middle Entropy (0.2 - 0.3)	Hypertrophic cardiomyopathy (HCM)	3e-16	DAG1,CACNG2,TGFB2,TPM2,ITGA9,LMNA,SGCD,CACNA1D,HGF2,ITGB5,ITGA7,TGFB1,ITGB3,ITGB4,DMD,LAMA2,ITGB7,CACNA2D3,TNC2,CACNA2D2,TGFB3,ITGB6,PRKAG1,SCG31,TNNC11,TNNC12,CACNA1S
Middle Entropy (0.2 - 0.3)	Phosphatidylinositol signaling system	6e-16	PIK3R1,PIK3CG,ITPR1,PLCG1,CDS11,PLCE1,PIK3CA,PLCB2,INPP5D,ITPR3,INPPL1,PIK3CD1,INPP5A,DGKI,INPP4A,SYNJ1,PLCB3,PIK3R5,TEP11,PIP5K1C,PIK3C2B,PIK3CB,PLCD1,PIP4K2A,INPP5F1
Middle Entropy (0.2 - 0.3)	Bladder cancer	1e-15	PGF,VEGFC,MMP2,ARAF,EGFR,TP53,MMP9,CDK4,KRAS,VEGFB,VEGFA,TYMP,ERBB2,MAPK1,CLGN2,THBS1,DAPK2,E2F1,E2F2
Middle Entropy (0.2 - 0.3)	Arrhythmogenic right ventricular cardiomyopathy (ARVC)	1.6e-15	ACTN4,DAG1,CACNG2,CDH2,ITGA9,LMNA,SGCD,CACNA1D,ITGB5,ITGA7,TCF7,ITGB3,TCF42,ITGB4,DMD,LAMA2,ITGB7,CACNA2D3,CTNNB1,CACNA2D2,TCF7L1,ITGB6,TCF32,SCG31,CACNA1S
Middle Entropy (0.2 - 0.3)	p53 signaling pathway	2.2e-15	GTSE1,CDK1,CCNG2,CDS12,TP53,IGFBP3,CDK4,CDK2,CCNB2,STEAP3,GADD45G,BAX,ATR1,GADD45B,CCND2,CCND3,SFN1,TEP11,PPM1D,CHEK1,SIAH1,THBS1,SIAH1,ATM
Middle Entropy (0.2 - 0.3)	Gap junction	2.6e-15	GNAQ,CDK1,PDGFA,ITPR1,PRKACB,HGF3,GNAI2,EGFR,MAP2K5,PRKG1,PRKX,KRAS,GNAS,PLCB2,PDGFRB,SOS2,ADCY6,ADCY8,PDGFRA,ITPR3,TJP1,TUBB11,TUBB12,PLCB3,GNA11,MAPK1
Middle Entropy (0.2 - 0.3)	ErbB signaling pathway	1.03e-14	PIK3R1,PIK3CG,ARAF,PLCG1,ERBB3,MAP2K4,CBLB,HGF3,EGFR,PIK3CA,PAK11,KRAS,SOS2,SHC1,PIK3CD1,STAT5A,SHC2,PTK2,GSK3B,PAK4,ERBB2,PIK3R5,PIK3CB,MAPK1,MAPK9
Middle Entropy (0.2 - 0.3)	Epithelial cell signaling in Helicobacter pylori infection	2.6e-14	NFKBIA,PTPN11,PLCG1,CSK,MAP2K4,EGFR,RELA,PAK11,RAC1,MET1,ATP6V1E1,TJP1,CDC42,CCL5,IKBKB,MAPK14,ATP6V1H,CXCL1,LYN,CXCL1,MAPK9,ATP6V1A,ATP6V1B2,CXCL1
Middle Entropy (0.2 - 0.3)	Basal cell carcinoma	2.99e-14	FZD5,FZD1,DVL2,GLI2,DVL3,TP53,WNT16,TCF7,TCF42,BMP2,CTNNB1,TCF7L1,WNT2B,APC1,GSK3B,TCF32,SMO1,FZD31,FZD32,FZD8,FZD4,FZD9
Middle Entropy (0.2 - 0.3)	Ubiquitin mediated proteolysis	4.58e-14	UBA1,CUL4B,CBLB,PML,SOCS3,UBA3,SKP1,DDB1,CDC20,UBE2D1,PIAS4,PIAS3,TRAF6,RHOBTB1,PIAS2,TCEB1,SAE1,PIAS1,UBA2,NEDD4L,MID1,TRIM32,UBE2K,UBE2B,SIAH1,MGRN1,CUL3,WWP1,USE12,HERC2,SIAH1
Middle Entropy (0.2 - 0.3)	Natural killer cell mediated cytotoxicity	5.64e-14	PTPN11,PIK3R1,PIK3CG,ARAF,NFAT5,PLCG1,ICAM1,HGF3,RAC2,PTPN6,PIK3CA,PAK11,FYN,KRAS,NFATC4,SLK1,SOS2,RAC1,PFN12,SHC1,NFATC1,ICAM2,PIK3CD1,SHC2,ITGB2,NFATC3,ITGB2,LAT2,PIK3R5,PIK3CB,MAPK1,TNFSF10
Middle Entropy (0.2 - 0.3)	Protein processing in endoplasmic reticulum	6.29e-14	WFS1,LMAN1,PDIA4,HSPA1B1,HSPA1B2,DNAJA1,VCP,RAD23B,SKP1,RRBP1,HSP90AA1,BCL2,DNAJB2,SEL1L,BAX,UBE2D1,MBTPS1,SEC31A,MAP3K5,P4HB,EIF2S1,RPN1,DNAJB1,RPN2,ERO1L,PLAA,CRYAB,MAPK9,HSPA8,HSPA4L,DDOST,HSPBP1,CANX
Middle Entropy (0.2 - 0.3)	Fc gamma R-mediated phagocytosis	7.34e-14	PIK3R1,WASF2,LIMK1,PIK3CG,PLCG1,MYO10,RAC2,PIK3CA,PAK11,ARPC1B,ARPC3,PPAP2B,RAC1,INPP5D,PIK3CD1,CDC42,LAT2,PIK3R5,PLA2G4A,PIP5K1C,PIK3CB,MAPK1,LYN,ARPC2,PLD2
Middle Entropy (0.2 - 0.3)	Non-small cell lung cancer	2.639e-13	PIK3R1,PIK3CG,ARAF,PLCG1,HGF3,EGFR,TP53,PIK3CA,CDK4,KRAS,SOS2,RXRA,PIK3CD1,ERBB2,PIK3R5,PIK3CB,MAPK1,E2F1,E2F2
Middle Entropy (0.2 - 0.3)	Rheumatoid arthritis	2.82e-13	PGF,TGFB2,TEK,ICAM1,HGF2,CXCL12,TGFB1,VEGFB,ANGPT1,CSF1,ATP6V1E1,VEGFA,ITGB2,CCL2,CCL5,TGFB3,ITGB2,FLT1,ATP6V1H,CXCL1,IL15,CLGN2,CXCL1,ATP6V1A,CTSK,ATP6V1B2,CXCL1
Middle Entropy (0.2 - 0.3)	Aldosterone-regulated sodium reabsorption	3.198e-13	PIK3R1,PIK3CG,PIK3CA,KRAS,IRS2,PIK3CD1,IRS4,SCNN1A,SFN1,ATP1A11,ATP1A12,PIK3R5,NEDD4L,PIK3CB,MAPK1,INSR,NR3C2
Middle Entropy (0.2 - 0.3)	Axon guidance	5.903e-13	ROBO3,LIMK1,SEMA3C,PLXNB2,NFAT5,CXCL12,RAC2,GNAI2,EFNA1,PAK11,FYN,KRAS,NFATC4,SLK1,RAC1,MET1,NFATC1,PLXNB1,NFATC3,CDC42,PTK2,SEMA6A,GSK3B,PAK4,CDK5,EPHB4,MAPK1,NOV2,ROCK1
Middle Entropy (0.2 - 0.3)	Inositol phosphate metabolism	8.119e-13	PIK3CG,PLCG1,PLCE1,PIK3CA,PLCB2,ALDH6A1,INPPL1,PIK3CD1,INPP5A,INPP4A,SYNJ1,PLCB3,TEP11,PIP5K1C,PIK3C2B,PIK3CB,PLCD1,PIP4K2A,INPP5F1
Middle Entropy (0.2 - 0.3)	Apoptosis	8.316e-13	NFKBIA,PIK3R1,PIK3CG,PRKAR1A,PRKACB,TP53,RELA,PIK3CA,CFLAR,PRKX,BCL2,CAD2,PIK3CD1,CSF2RB,BAX,CSF2RB,IKBKB,TNFRSF1A,PIK3R5,PIK3CB,TNFSF10,IRAK1,TRADD,ATM
Middle Entropy (0.2 - 0.3)	Notch signaling pathway	2.822e-12	CTBP2,EP300,HES11,DVL2,DVL3,LFNG,CREBBP,JAG1,NOTCH31,NOTCH32,NOTCH2,KAT2A,NCSTN,PTCRA,NOTCH1,HDAC2,JAG2
Middle Entropy (0.2 - 0.3)	Pancreatic secretion	3.301e-12	GNAQ,ITPR1,GNAS,PLCB2,ATP2B1,ADCY6,RAC1,SLC4A2,ADCY8,ITPR3,PLA2G12A,BST1,RAB11A,ATP2B4,PLCB3,ATP1A11,ATP1A12,ATP2A1,PLA2G4A,LIPA1,SLC9A1,ATP2B21,ATP2B22,PNLIPRP1,PLA2G5
Middle Entropy (0.2 - 0.3)	Type II diabetes mellitus	4.198e-12	PIK3R1,PIK3CG,CACNA1D,PIK3CA,SOCS3,IRS2,PIK3CD1,IRS4,CACNA1B,PKLR,SLC2A2,IKBKB,PIK3R5,PIK3CB,MAPK1,INSR,MAPK9
Middle Entropy (0.2 - 0.3)	Long-term depression	5.264e-12	GNAQ,RYR1,ITPR1,ARAF,GNAI2,PRKG1,KRAS,GNAS,PLCB2,ITPR3,PLA2G12A,IGF1R,GNAZ,GNA13,PLCB3,PLA2G4A,GNA11,MAPK1,LYN,PLA2G5
Middle Entropy (0.2 - 0.3)	Alanine, aspartate and glutamate metabolism	1.105e-11	PPAT1,ALDH4A1,AGT2,GAD1,CAD1,GOT11,GFPT2,ASNS,ADSS,ADSL,ABAT,GFPT1,GLS1,GLS2
Middle Entropy (0.2 - 0.3)	Carbohydrate digestion and absorption	1.124e-11	PIK3R1,PIK3CG,CACNA1D,G6PC2,PIK3CA,PLCB2,MGA1,PIK3CD1,SLC2A2,ATP1A11,ATP1A12,AMY1A1,AMY1A2,AMY1A3,PIK3R5,PIK3CB,AMY1A1,AMY1A2,AMY1A3
Middle Entropy (0.2 - 0.3)	mTOR signaling pathway	1.851e-11	PIK3R1,PGF,VEGFC,PIK3CG,EIF4E,RHEB2,PIK3CA,RPS6KA1,VEGFB,CAB39,PIK3CD1,VEGFA,PIK3R5,PIK3CB,MAPK1,RPS6KA3,DDIT4
Middle Entropy (0.2 - 0.3)	Huntington's disease	3.352e-11	GNAQ,EP300,TGM2,POLR2A,ITPR1,NDUFV2,TP53,BDNF1,SP12,PLCB2,CREBBP,UQCRC2,HAP12,TBPL1,SOD2,NDUFA4L2,BAX,POLR2L,COX7A2,SDHB,COX7C,POLR2K,NDUFA5,PLCB3,POLR2H,COX5A,CLTC,HDAC2,POLR2G,ATP5G3,NRF12
Middle Entropy (0.2 - 0.3)	Prion diseases	4.831e-11	HSPA1B1,PRKACB,HGF2,C1QA,FYN,PRKX,PRNP,SLK1,BAX,EGR1,CCL5,NCAM22,MAPK1,NOTCH1,LAMB22
Middle Entropy (0.2 - 0.3)	Fatty acid metabolism	9.896e-11	ACAA1,ACAA1,ALDH9A1,ALDH7A1,ACADVL,ACAA2,ACSL4,CYP4A22,CYP4A22,CYP4A22,ADH1A,ACOX1,CYP4A22,EHHADH,ALDH3A2,ACSL6,CYP4A22,ACSL5,HADHB,CPT1B
Middle Entropy (0.2 - 0.3)	Tight junction	2.276e-10	ACTN4,MLLT4,CSDA,HCLS1,CTTN,GNAI2,CDK4,KRAS,CLDN16,PARD3,CSNK2B,YES1,TJP1,EPB41L3,CDC42,CTNNB1,RAB13,EPB41L1,TEP11,ASIP2,CLDN15,MYH9,MPDZ1,CLDN5,LLGL1,MYL9
Middle Entropy (0.2 - 0.3)	Alzheimer's disease	3.767e-10	GNAQ,ITPR1,CACNA1D,APOE,NDUFV2,PLCB2,IDE,UQCRC2,ITPR3,NAE1,MME1,NDUFA4L2,COX7A2,GRIN2A,SDHB,SNCA,COX7C,GSK3B,TNFRSF1A,NDUFA5,PLCB3,CDK5,ATP2A1,NCSTN,COX5A,MAPK1,CACNA1S,ATP5G3
Middle Entropy (0.2 - 0.3)	PPAR signaling pathway	4.103e-10	ACAA1,ACAA1,PLIN1,SORBS1,FABP6,ILK,ANGPTL4,RXRA,ACSL4,CYP4A22,CYP4A22,PPARA,CYP4A22,ACOX1,CYP4A22,EHHADH,ACSL6,CLGN2,HMGCS2,PCK2,CYP4A22,ACSL5,CPT1B
Middle Entropy (0.2 - 0.3)	Hematopoietic cell lineage	4.865e-10	CD3E,CD34,HGF2,IL6R,CD4,EPOR,IL11RA,CSF1R,ITGB3,CSF1,CD44,MME1,THPO,IL5,IL4R,IL5RA,KITLG,MAL1,IL7R,CD5
Middle Entropy (0.2 - 0.3)	Cytosolic DNA-sensing pathway	6.984e-10	NFKBIA,POLR1C1,POLR1C2,IL33,HGF2,RELA,ADAR,IKBKE,CCL5,POLR3K,IKBKB,IRF3,PYCARD,TBK1,TREX1,IRF7
Middle Entropy (0.2 - 0.3)	Pyrimidine metabolism	7.036e-10	POLA2,POLR1C1,POLR1C2,DCK,POLR2A,RPA12,CAD1,POLE3,TK21,TK22,POLR2L,POLA1,ENTPD5,POLR3K,TYMP,POLR2K,POLR2H,NT5C2,NME11,POLD2,POLR2G
Middle Entropy (0.2 - 0.3)	DNA replication	1.076e-09	MCM3,POLA2,RPA11,MCM5,POLE3,LIG11,RPA3,POLA1,MCM7,RFC5,MCM4,MCM6,POLD2
Middle Entropy (0.2 - 0.3)	Gastric acid secretion	1.096e-09	GNAQ,ITPR1,PRKACB,GNAI2,PRKX,GNAS,PLCB2,EZR,ADCY6,SLC4A2,ADCY8,ITPR3,KCNJ2,PLCB3,ATP1A11,ATP1A12,GAST,SLC9A1
Middle Entropy (0.2 - 0.3)	Citrate cycle (TCA cycle)	1.184e-09	MDH1,DLD1,SDHB,PDHB,OGDH,ACO1,OGDHL,IDH2,CS,DLAT,PCK2,IDH3A,CS
Middle Entropy (0.2 - 0.3)	Neuroactive ligand-receptor interaction	1.192e-09	F2RL2,GABRE,NTSR2,GABRR1,GABBR11,LEPR1,GABRA5,HRH12,EDNRA,PARD3,APLNR,PTH1R,GABRB3,LPAR2,GRIA4,GABRA1,GHR,GRPR,LPAR3,GRIN2A,TRPV1,OXTR,GABBR2,THRB,AGTR2,ADRA1A1,ADRA1A2,ASIP2,GH2,GABRG2,CNR11,TBXA2R,CHRNA6,F2RL1,ADCYAP1R1,CHRNB1,AGTR1,AGTR1
Middle Entropy (0.2 - 0.3)	NOD-like receptor signaling pathway	1.239e-09	NFKBIA,HGF2,RELA,PSTPIP1,HSP90AA1,CCL2,TRAF6,CCL5,IKBKB,TRIP6,NLRP1,MAPK14,MAPK1,CXCL1,PYCARD,CXCL1,MAPK9,CXCL1
Middle Entropy (0.2 - 0.3)	Oocyte meiosis	1.31e-09	CDK1,ITPR1,PRKACB,PRKX,RPS6KA1,SKP1,SLK2,ADCY6,ADCY8,YWHAZ,CDK2,CCNB2,ITPR3,CDC20,IGF1R,PPP2R5E,PPP1CB,PKMYT1,MAPK1,RPS6KA3,PGR,STAG3
Middle Entropy (0.2 - 0.3)	Long-term potentiation	3.252e-09	GNAQ,EP300,ITPR1,ARAF,PRKACB,PRKX,KRAS,PLCB2,RPS6KA1,CREBBP,ADCY8,ITPR3,GRIN2A,PLCB3,PPP1CB,MAPK1,RPS6KA3
Middle Entropy (0.2 - 0.3)	Pyruvate metabolism	4.79e-09	ACACB,MDH1,DLD1,DLD3,LDHA,ALDH9A1,ALDH7A1,ME31,PKLR,PDHB,ALDH3A2,DLAT,PCK2
Middle Entropy (0.2 - 0.3)	Cell adhesion molecules (CAMs)	7.388e-09	VCAN,CDH2,CD34,ITGA9,SDC4,ICAM1,CD4,SPN1,CDH4,CLDN16,VCAM1,ICAM2,ITGB7,ITGB2,CDH15,CNTNAP2,ALCAM,NEO1,ITGB2,NCAM22,CNTNAP1,CLDN15,CLDN5,MAL1
Middle Entropy (0.2 - 0.3)	Malaria	1.435e-08	TGFB2,SDC4,THBS4,ICAM1,HGF1,HGF2,CD81,TGFB1,MET1,VCAM1,ITGB2,CCL2,TGFB3,ITGB2,THBS1
Middle Entropy (0.2 - 0.3)	Valine, leucine and isoleucine degradation	1.768e-08	ACAA1,DLD1,ACAA1,ALDH9A1,ALDH7A1,ALDH6A1,ACAA2,IVD,EHHADH,ABAT,ALDH3A2,BCAT2,HMGCS2,HADHB
Middle Entropy (0.2 - 0.3)	Vasopressin-regulated water reabsorption	1.768e-08	PRKACB,PRKX,GNAS,RAB5A,AQP4,ADCY6,DCTN6,RAB11B1,ARHGDIB,RAB11A,NSF,AQP2,AQP3
Middle Entropy (0.2 - 0.3)	Dorso-ventral axis formation	1.829e-08	HGF3,EGFR,KRAS,SOS2,NOTCH31,NOTCH32,NOTCH2,ETV6,MAPK1,NOTCH1
Middle Entropy (0.2 - 0.3)	Amyotrophic lateral sclerosis (ALS)	2.467e-08	TNFRSF1B,TP53,RAB5A,BCL2,RAC1,MAP2K3,PRPH1,PRPH2,BAX,GRIN2A,MAP2K6,MAP3K5,TNFRSF1A,MAPK14
Middle Entropy (0.2 - 0.3)	RIG-I-like receptor signaling pathway	2.967e-08	NFKBIA,RELA,NLRX1,ATG5,TRAF6,IKBKE,IKBKB,PIN11,IRF3,MAPK14,MAPK9,TRADD,TBK1,DDX3Y,TANK,IRF7
Middle Entropy (0.2 - 0.3)	Bile secretion	2.967e-08	PRKACB,HMGCR,EPHX1,PRKX,GNAS,AQP4,ADCY6,SLC4A2,ADCY8,AQP1,RXRA,LDLR,ATP1A11,ATP1A12,SLC9A1,ABCC3
Middle Entropy (0.2 - 0.3)	Arginine and proline metabolism	3.203e-08	ALDH4A1,ALDH9A1,ALDH7A1,PRODH,NOS31,GOT11,MAOB,PYCR1,OAT,ALDH18A1,ALDH3A2,CKM,GLS1,GLS2
Middle Entropy (0.2 - 0.3)	Pathogenic Escherichia coli infection	5.296e-08	HCLS1,CTTN,FYN,ARPC1B,ARPC3,EZR,SLK1,YWHAZ,CDC42,CTNNB1,TUBB11,TUBB12,ARPC2,ROCK1,KRT18
Middle Entropy (0.2 - 0.3)	Cardiac muscle contraction	9.995e-08	CACNG2,TPM2,CACNA1D,SLC9A61,UQCRC2,CACNA2D3,COX7A2,TNC2,CACNA2D2,COX7C,ATP1A11,ATP1A12,SLC9A1,COX5A,TNNC11,TNNC12,CACNA1S
Middle Entropy (0.2 - 0.3)	Lysosome	1.497e-07	ARSA,CLN3,SGSH,CTSH,HEXB,SLC11A1,HEXA,TPP11,GUSB,SLC11A2,ASAH1,IDS,LIPA2,ATP6V1H,IGF2R,CLTC,AP3B1,M6PR,CTSK,CTSB
Middle Entropy (0.2 - 0.3)	Ether lipid metabolism	1.516e-07	LPCAT42,PPAP2B,CEPT1,PLA2G12A,CHPT1,PAFAH1B2,PLA2G7,PLA2G4A,PLA2G5,PLD2,PAFAH1B1
Middle Entropy (0.2 - 0.3)	Glycolysis / Gluconeogenesis	3.911e-07	PFKL,DLD1,LDHA,ALDH9A1,G6PC2,ALDH7A1,PGK1,PKLR,PDHB,ADH1A,ENO3,ALDH3A2,DLAT,PCK2
Middle Entropy (0.2 - 0.3)	Steroid biosynthesis	4.606e-07	DHCR7,FDFT1,CYP51A1,TM7SF2,LIPA1,LIPA2,CYP2R1,SC5DL
Middle Entropy (0.2 - 0.3)	Primary immunodeficiency	1.123e-06	CD3E,UNG,DCLRE1C,JAK3,CD4,TAP11,CD79A,MAL1,IL7R,ADA
Middle Entropy (0.2 - 0.3)	Lysine degradation	1.422e-06	PLOD1,ALDH9A1,ALDH7A1,PLOD2,OGDH,BBOX1,OGDHL,EHHADH,SETD2,NSD1,ALDH3A2
Middle Entropy (0.2 - 0.3)	Leishmaniasis	1.457e-06	NFKBIA,JAK2,TGFB2,PTPN6,RELA,TGFB1,ITGB2,TRAF6,TGFB3,ITGB2,JAK1,STAT1,MAPK14,MAPK1,IRAK1
Middle Entropy (0.2 - 0.3)	Circadian rhythm - mammal	1.742e-06	NR1D1,ARNTL,PER2,CSNK1E,PER11,SKP1,RORA,PER3
Middle Entropy (0.2 - 0.3)	RNA polymerase	1.797e-06	POLR1C1,POLR1C2,POLR2A,RPA12,POLR2L,POLR3K,POLR2K,POLR2H,POLR2G
Middle Entropy (0.2 - 0.3)	Hedgehog signaling pathway	2.785e-06	GLI2,CSNK1E,BMP5,PRKACB,WNT16,PRKX,BMP2,BMP6,GAS1,WNT2B,GSK3B,SMO1
Middle Entropy (0.2 - 0.3)	Sphingolipid metabolism	4.284e-06	ARSA,SPTLC1,SGPP1,UGT8,PPAP2B,DEGS1,SMPD3,SGPL1,ASAH1,SMPD4
Middle Entropy (0.2 - 0.3)	Propanoate metabolism	4.492e-06	ACACB,LDHA,ALDH9A1,ACSS3,ALDH7A1,ALDH6A1,EHHADH,ABAT,ALDH3A2
Middle Entropy (0.2 - 0.3)	Viral myocarditis	5.868e-06	DAG1,SGCD,ICAM1,RAC2,FYN,SLK1,RAC1,PFN12,DMD,LAMA2,ITGB2,ITGB2,SCG31,MYH9,CAV1
Middle Entropy (0.2 - 0.3)	Taste transduction	8.235e-06	PRKACB,PRKX,GNAS,PLCB2,ADCY6,ADCY8,ITPR3,CACNA1B,GNG3,PDE1A,SCNN1A
Middle Entropy (0.2 - 0.3)	Starch and sucrose metabolism	1.209e-05	GYS1,G6PC2,UGP2,MGA1,PYGB,GUSB,AMY1A1,AMY1A2,AMY1A3,AGL,AMY1A1,AMY1A2,AMY1A3,PYGM
Middle Entropy (0.2 - 0.3)	Vibrio cholerae infection	1.209e-05	PDIA4,PLCG1,PRKACB,PRKX,GNAS,ATP6V1E1,TJP1,ERO1L,ATP6V1H,ATP6V1A,ATP6V1B2
Middle Entropy (0.2 - 0.3)	Thyroid cancer	1.799e-05	TP53,KRAS,TCF7,TCF42,RXRA,CTNNB1,TCF7L1,TCF32,MAPK1
Middle Entropy (0.2 - 0.3)	Spliceosome	2.317e-05	SNRNP70,HSPA1B1,HSPA1B2,PPIH,SART1,SF3A2,HRH11,CDC40,U2AF1,PRPF8,SMNDC1,HNRNPM,SNRNP200,HSPA8,SNRPD11,SNRPD12,SF3A3
Middle Entropy (0.2 - 0.3)	Glycerophospholipid metabolism	2.643e-05	CDS11,LPCAT41,LPCAT42,PPAP2B,CEPT1,PLA2G12A,LCAT,PNMT2,DGKI,CHPT1,PLA2G4A,PLA2G5,PLD2
Middle Entropy (0.2 - 0.3)	Mismatch repair	3.003e-05	RPA11,LIG11,RPA3,RFC5,MLH1,MSH2,POLD2
Middle Entropy (0.2 - 0.3)	Proximal tubule bicarbonate reclamation	3.003e-05	MDH1,AQP1,ATP1A11,ATP1A12,PCK2,GLS1,GLS2
Middle Entropy (0.2 - 0.3)	Protein digestion and absorption	3.029e-05	COL5A1,COL1A1,COL6A2,COL4A6,COL6A3,MME1,COL4A2,ELN,COL5A2,ATP1A11,ATP1A12,COL4A5,COL18A1
Middle Entropy (0.2 - 0.3)	Antigen processing and presentation	7.153e-05	HSPA1B1,HSPA1B2,CD4,TAP11,HSP90AA1,CD74,NFYC,MAL1,NFYA,HSPA8,CANX,CTSB
Middle Entropy (0.2 - 0.3)	Nucleotide excision repair	7.22e-05	CUL4B,RPA11,RAD23B,DDB1,POLE3,LIG11,RPA3,RFC5,POLD2
Middle Entropy (0.2 - 0.3)	African trypanosomiasis	7.889e-05	GNAQ,ICAM1,HGF2,PLCB2,LAMA4,VCAM1,PLCB3,LAMA32,F2RL1
Middle Entropy (0.2 - 0.3)	Peroxisome	0.0001052	ACAA1,ACAA1,AGT2,ACSL4,SOD2,MVK,CRAT,GSTK1,ACOX1,EHHADH,IDH2,ACSL6,ACSL5
Middle Entropy (0.2 - 0.3)	Non-homologous end-joining	0.0001235	DCLRE1C,XRCC6,LIG4,PRKDC,XRCC5
Middle Entropy (0.2 - 0.3)	mRNA surveillance pathway	0.0001707	SRRM1,CPSF7,SMG1,MET2,UPF3B,PPP2R5E,NUDT21,CSTF2T,CSTF2,RNPS1,ETF1,CPSF4
Middle Entropy (0.2 - 0.3)	Glycerolipid metabolism	0.0002037	ALDH9A1,LPCAT41,ALDH7A1,PPAP2B,DGKI,LIPC,LIPA1,PNLIPRP1,ALDH3A2
Middle Entropy (0.2 - 0.3)	Drug metabolism - cytochrome P450	0.0002173	GSTM2,GSTP1,MAOB,GSTK1,GSTM3,ADH1A,GSTM4,CYP3A43,GSTP1,MGST3,FMO21,FMO22
Middle Entropy (0.2 - 0.3)	beta-Alanine metabolism	0.000222	ALDH9A1,GAD1,ALDH7A1,EHHADH,ABAT,ALDH3A2
Middle Entropy (0.2 - 0.3)	RNA transport	0.0006165	SRRM1,RAN,EIF4E,NUP98,RANBP2,EIF3G,NUP62,NUP107,UPF3B,ELAC2,EIF2S1,RPP30,EIF5B,RNPS1,SEH1L,NUP43
Middle Entropy (0.2 - 0.3)	Phagosome	0.0007119	THBS4,ITGB5,TAP11,RAB5A,ITGB3,RAC1,ATP6V1E1,ITGB2,TUBB11,TUBB12,ITGB2,ATP6V1H,THBS1,ATP6V1A,M6PR,CANX,ATP6V1B2
Middle Entropy (0.2 - 0.3)	Pentose phosphate pathway	0.0007363	PFKL,H6PD,RPE,TALDO1,PGLS,RPIA
Middle Entropy (0.2 - 0.3)	Amino sugar and nucleotide sugar metabolism	0.0007812	HEXB,HEXA,CYB5R1,UGP2,GMPPB,CHI3L1,GFPT2,GFPT1
Middle Entropy (0.2 - 0.3)	N-Glycan biosynthesis	0.0008997	B4GALT1,DPM1,MGAT5,DPAGT1,RPN1,RPN2,DPM3,DDOST
Middle Entropy (0.2 - 0.3)	Glycosaminoglycan degradation	0.0009049	SGSH,HEXB,HEXA,GUSB,IDS
High Entropy (0.3 - 0.5)	Metabolic pathways	1e-30	PI4K2A,FH1,DPYD,ALDOA,ATP6AP1,IDH3B,CLK12,ATP5B,GBA,SCP21,ACO2,ALDOA,ATP6V0D1,MGAT31,DGKZ,ACSL1,ATP6V0C,DGKA,PNP1,AKR1B1,DPM2,LSS,GOT2,HSD17B6,LIPG,SAT11,MGLL,NNMT,PI4KA,PI4KB,PTGS1,PLCB1,GRHPR,ODC11,NOS11,GBE1,OCRL,FAS2,BCAT1,POLR2C,AHCY,GALC,PDHA1,ALDH1B1,GPI1,GPI2,TPI1,POLR2E,CMPK1,PIGF,ATP6V0A1,NLK1,MDH2,ADPGK,ALDH1A3,PFKM,GLS2,GUK1,NOS21,SGMS1,LDHC,GMDS,SPHK2,UPB1,POLR2B,MUT,PIK3C2A,UROD,IDH…
High Entropy (0.3 - 0.5)	MAPK signaling pathway	1e-30	CACNG4,RASGRP2,CACNA2D1,HRAS,IKBKG,FGFR2,RAP1A,FGF9,CACNB2,PPM1B,MEF2C,MAP3K7,NTRK2,FAS1,CACNB4,MAPK8IP1,CACNA1C,PAK21,JUND,NLK2,CRKL,FGFR3,FLNB,CRK,MAPK10,PRKACA1,PRKACA2,CACNB1,PRKCB,PLA2G6,RASA11,GRB2,FGF18,MAP2K2,CACNA1A,STMN1,CASP3,MAPK8IP2,MAP4K2,CACNA1H,MAPT,MAPK8,FGF21,PDGFB,FASLG,RPS6KA2,CACNA1E,EGF,PRKCA,PTPN7,NTRK1,MAPK11,FGF14,AKT3,BRAF,FOS,CACNB3,RPS6KA4,ECSIT,MAPK13,CACNA1G,PPP3CC
High Entropy (0.3 - 0.5)	Calcium signaling pathway	1e-30	GRIN11,CALM31,CALM32,CALM33,PTK2B,HTR2A,CAMK2G,GNAL,PLCB1,NOS11,CCKBR,VDAC2,ADCY1,RYR2,CACNA1C,ADCY31,ADCY32,CAMK2B,ADCY9,PRKACA1,PRKACA2,NOS21,HTR2C,PRKCB,SLC8A1,CYSLTR1,SPHK2,ADCY7,ADORA2A,SLC25A4,CACNA1A,EDNRB,ADRB1,HTR4,CACNA1H,CACNA1E,PRKCA,ATP2B3,GRM1,CACNA1G,ADORA2B,PPP3CC,GRM5
High Entropy (0.3 - 0.5)	Neuroactive ligand-receptor interaction	1e-30	GRIN11,GABRA3,LPAR6,NR3C1,HTR2A,ADRA2A,THRA,LPAR1,PTGER2,GLP1R,CCKBR,GRIN2B,GLRA2,SSTR2,DRD3,GABRD,DRD2,HTR2C,CRHR1,NPY1R,CYSLTR1,GLRB,ADORA2A,GRID2,HRH3,GABRB2,CHRNB2,EDNRB,OPRL1,GRIA3,ADRB1,HTR4,GABRA2,OPRK1,LTB4R,PTGDR,PRLR,P2RY1,GRM1,GABRB1,GRIA2,ADORA2B,GRM5,TSHR,ADRA2C
High Entropy (0.3 - 0.5)	Endocytosis	1e-30	FH3,SH3GLB1,SH3GLB2,AP2M1,AP2A2,HRAS,FGFR2,AGAP2,AP2B1,SMAD3,SH3GL3,EPS15,DAB2,EPN2,VPS4B,KIT,ARFGAP11,ARFGAP12,AP2S1,FGFR3,CLTB,SRC,PIP5K1A,ADRBK1,RABEP1,TFRC,PLD11,ARF6,RAB4A,ADRB1,RAB7A,SMURF2,PARD6A,SMAD2,USP8,EGF,NTRK1,SMURF1,EPN1
High Entropy (0.3 - 0.5)	Vascular smooth muscle contraction	1e-30	CALM31,CALM32,CALM33,GUCY1A2,PPP1R12A,KCNMA1,PLCB1,GUCY1A3,ADCY1,CACNA1C,ADCY31,ADCY32,ARHGEF12,ADCY9,PRKACA1,PRKACA2,PRKCQ,PRKCB,PPP1CC,ADCY7,GUCY1B3,ADORA2A,PLA2G6,PPP1CA,MYL6,PRKCH,MAP2K2,RAMP3,PRKCA,BRAF,KCNMB21,KCNMB22,ADORA2B,PRKCE,NPR21,MYH11
High Entropy (0.3 - 0.5)	Wnt signaling pathway	1e-30	PPP2R1A,SMAD3,CAMK2G,PPP2R5B,SFRP1,MAP3K7,PLCB1,SMAD4,WIF1,CTBP1,BTRC,CAMK2B,NLK2,FBXW11,MAPK10,PRKACA1,PRKACA2,PRKCB,TCF7L2,PSEN1,FZD7,AXIN1,MAPK8,WNT3,FZD6,TBL1Y,SMAD2,PRKCA,DKK2,WNT5B,SOX17,PPP3CC,WNT5A
High Entropy (0.3 - 0.5)	Focal adhesion	1e-30	HRAS,RAP1A,ACTN2,ACTB,ITGA4,ITGB1,ITGB8,SHC3,PARVB,PPP1R12A,PTEN,FN1,COL3A1,PDPK1,PAK21,RAPGEF1,CRKL,ITGAV,FLNB,COL1A2,SRC,ITGA8,CRK,MAPK10,PRKACA2,PDGFD,PRKCB,PPP1CC,ZYX,BIRC3,COL6A1,GRB2,DIAPH1,PPP1CA,PDGFC,COL11A1,IGF1,ITGA2,CHAD,LAMC2,PAK31,MAPK8,PDGFB,EGF,PRKCA,AKT3,BRAF,ACTG1,COL5A3,ACTN1,FLT4,TLN2
High Entropy (0.3 - 0.5)	Tight junction	1e-30	PPP2R1A,SPTAN1,HRAS,ACTN2,GNAI3,ACTB,PTEN,MYH10,CLDN11,JAM2,SRC,PRKACA2,GNAI1,PRKCQ,PRKCB,MYH141,MYH142,PRKCH,CLDN6,MYH6,PARD6A,CTNNA1,PRKCA,CLDN1,AKT3,ACTG1,ACTN1,JAM3,EPB41,TJP2,INADL,PRKCE,MYH11,CLDN18
High Entropy (0.3 - 0.5)	Gap junction	1e-30	TUBB3,HRAS,GNAI3,TUBB1,TUBB2,HTR2A,GUCY1A2,LPAR1,PLCB1,GUCY1A3,ADCY1,ADCY31,ADCY32,ADCY9,SRC,PRKACA1,PRKACA2,PDGFD,GNAI1,DRD2,HTR2C,PRKCB,ADCY7,GUCY1B3,GJA1,GRB2,PDGFC,MAP2K2,ADRB1,PDGFB,CSNK1D,EGF,PRKCA,GRM1,GRM5
High Entropy (0.3 - 0.5)	Long-term potentiation	1e-30	GRIN11,CALM31,CALM32,CALM33,HRAS,RAP1A,CAMK2G,PPP1R12A,PLCB1,GRIN2B,ADCY1,CACNA1C,PPP1R1A,ADCY32,CAMK2B,PRKACA1,PRKACA2,PRKCB,PPP1CC,PPP1CA,MAP2K2,RPS6KA2,PRKCA,BRAF,GRM1,GRIA2,PPP3CC,GRM5
High Entropy (0.3 - 0.5)	Neurotrophin signaling pathway	1e-30	ARHGDIA,CALM31,CALM32,CALM33,HRAS,RAP1A,FOXO3,CAMK2G,SHC3,NTRK2,RAPGEF1,CAMK2B,CRKL,CRK,MAPK10,YWHAE,PSEN1,GRB2,MAP2K2,PSEN2,SORT1,MAPK8,FASLG,RPS6KA2,NTRK1,MAPK11,AKT3,BRAF,RPS6KA4,MAPK13,FRS2
High Entropy (0.3 - 0.5)	Long-term depression	1e-30	PPP2R1A,HRAS,GNAI3,GUCY1A2,PLCB1,GUCY1A3,NOS11,PRKACA2,GNAI1,PRKCB,CRHR1,GNAO1,GUCY1B3,GRID2,PLA2G6,CRH,MAP2K2,CACNA1A,IGF1,GRIA3,PRKCA,BRAF,GRM1,GRIA2,GRM5
High Entropy (0.3 - 0.5)	Regulation of actin cytoskeleton	1e-30	HRAS,FGFR2,PIP4K2B,FGF9,ACTN2,ACTB,ITGA4,ITGB1,ITGB8,GSN,PPP1R12A,MYH10,CYFIP2,FN1,ARHGEF12,PAK21,CFL11,CRKL,FGFR3,ITGAV,ITGA8,CRK,PDGFD,PPP1CC,IQGAP1,MYH142,ABI2,PIP5K1A,DIAPH1,FGF18,PPP1CA,PDGFC,MAP2K2,PIKFYVE,ITGA2,PAK31,PAK32,FGF21,PDGFB,BAIAP2,EGF,FGF14,SRA14,BRAF,ACTG1,ACTN1
High Entropy (0.3 - 0.5)	Insulin signaling pathway	1e-30	CALM31,CALM32,CALM33,FLOT2,HRAS,SHC3,PRKAG2,FAS2,LIPE,PDPK1,RAPGEF1,PRKAB1,PDE3B,CRKL,PRKAA2,CRK,MAPK10,PRKACA1,FLOT1,TSC1,PPP1CC,FASN,RHOQ,GRB2,PPP1CA,MAP2K2,HK11,MAPK8,AKT3,BRAF,HK21,TSC2
High Entropy (0.3 - 0.5)	Melanogenesis	1e-30	CALM31,CALM32,CALM33,HRAS,GNAI3,CAMK2G,PLCB1,KIT,ADCY1,CREB1,ADCY31,ADCY32,CAMK2B,ADCY9,PRKACA1,PRKACA2,GNAI1,PRKCB,TCF7L2,GNAO1,ADCY7,FZD7,MAP2K2,EDNRB,WNT3,FZD6,PRKCA,DCT,WNT5B,WNT5A
High Entropy (0.3 - 0.5)	Gastric acid secretion	1e-30	ATP1A2,CALM31,CALM32,CALM33,KCNK10,GNAI3,ACTB,CAMK2G,PLCB1,ATP1B2,CCKBR,ADCY1,SSTR2,ADCY31,ADCY32,ATP1A3,CAMK2B,ADCY9,PRKACA1,PRKACA2,GNAI1,PRKCB,ADCY7,PRKCA,ATP1B1,KCNK2
High Entropy (0.3 - 0.5)	Pathways in cancer	1e-30	CDK6,FH1,BCR,HRAS,IKBKG,FGFR2,SMAD3,FGF9,HSP90AB1,RXRB,HIF1A,SKP2,ITGB1,PTEN,NCOA4,ZBTB16,KIT,BCL2L1,FAS1,SMAD4,HLF1,FN1,CDKN1B,CTBP1,CRKL,FGFR3,ITGAV,RXRG,CRK,MAPK10,PRKACA2,NOS21,PRKCB,DAPK1,TCF7L2,BIRC3,GRB2,ETS1,FGF18,FZD7,MAP2K2,PLD11,CASP3,IGF1,SLC2A1,ITGA2,LAMC2,RB1,MSH6,AXIN1,MAPK8,FGF21,PDGFB,WNT3,STAT5B,RARB,FZD6,E2F3,FASLG,CTNNA1,SMAD2,PTCH1,ARNT2,EGF,PRKCA,NTRK1,FGF14,AKT3,BRAF,FOS,WN…
High Entropy (0.3 - 0.5)	Hypertrophic cardiomyopathy (HCM)	1e-30	CACNG4,CACNA2D1,CACNB2,ACTB,ITGA4,ITGB1,ITGB8,DES,PRKAG2,CACNB4,RYR2,CACNA1C,PRKAB1,ITGAV,PRKAA2,ITGA8,CACNB1,SLC8A1,IGF1,MYH6,ITGA2,TPM4,TPM1,CACNB3,ACTG1,ACE
High Entropy (0.3 - 0.5)	Dilated cardiomyopathy	1e-30	CACNG4,CACNA2D1,CACNB2,ACTB,ITGA4,ITGB1,ITGB8,DES,CACNB4,ADCY1,RYR2,CACNA1C,ADCY31,ADCY32,ADCY9,ITGAV,ITGA8,PRKACA1,CACNB1,SLC8A1,ADCY7,IGF1,MYH6,ITGA2,ADRB1,TPM4,TPM1,CACNB3,ACTG1
High Entropy (0.3 - 0.5)	Salivary secretion	1e-16	VAMP2,ATP1A2,CALM31,CALM32,CALM33,GUCY1A2,KCNMA1,PLCB1,ATP1B2,GUCY1A3,NOS11,ADCY1,ADCY31,ADCY32,ATP1A3,ADCY9,PRKACA1,PRKACA2,PRKCB,ADCY7,GUCY1B3,SLC12A2,ADRB1,PRKCA,ATP1B1,ATP2B3
High Entropy (0.3 - 0.5)	Arrhythmogenic right ventricular cardiomyopathy (ARVC)	1e-16	CACNG4,CACNA2D1,CACNB2,ACTN2,ACTB,ITGA4,ITGB1,ITGB8,DES,CACNB4,RYR2,CACNA1C,ITGAV,ITGA8,CACNB1,SLC8A1,TCF7L2,GJA1,ITGA2,CTNNA1,CACNB3,ACTG1,ACTN1
High Entropy (0.3 - 0.5)	GnRH signaling pathway	2e-16	CALM31,CALM32,CALM33,HRAS,PTK2B,CAMK2G,PLCB1,ADCY1,CACNA1C,ADCY31,ADCY32,CAMK2B,ADCY9,SRC,MAPK10,PRKACA1,PRKACA2,PRKCB,ADCY7,PLA2G6,GRB2,MAP2K2,PLD11,MAPK8,PRKCA,MAPK11,MAPK13
High Entropy (0.3 - 0.5)	Phosphatidylinositol signaling system	4.7e-15	PI4K2A,CALM31,CALM32,CALM33,DGKZ,PIP4K2B,DGKA,PI4KA,PI4KB,PLCB1,PTEN,OCRL,PRKACA2,PRKCB,PIK3C2A,CDS2,PIP5K1A,PIKFYVE,CDIPT,PIK3C3,SYNJ2,PRKCA,INPP4B
High Entropy (0.3 - 0.5)	Glioma	1.28e-14	CDK6,CALM31,CALM32,CALM33,HRAS,CAMK2G,SHC3,PTEN,CAMK2B,PRKACA2,PRKCB,GRB2,MAP2K2,IGF1,RB1,PDGFB,E2F3,EGF,PRKCA,AKT3,BRAF
High Entropy (0.3 - 0.5)	Axon guidance	1.29e-14	HRAS,EPHA4,EPHA7,GNAI3,EPHB1,ITGB1,EFNA3,ABLIM1,UNC5B,PLXNA1,ARHGEF12,SEMA3A,PAK21,CFL11,GNAI1,SEMA6B,RASA11,PLXNC1,L1CAM,UNC5C,PAK31,PLXNA2,NTNG11,RND1,EFNB2,NCK2,PPP3CC
High Entropy (0.3 - 0.5)	Chagas disease (American trypanosomiasis)	3.367e-13	PPP2R1A,IKBKG,IFNGR1,SMAD3,GNAI3,TLR4,GNAL,PLCB1,FAS1,CALR,ADCY1,MAPK10,GNAI1,NOS21,GNAO1,MAPK8,FASLG,SMAD2,MAPK11,AKT3,FOS,MAPK13,ACE
High Entropy (0.3 - 0.5)	ErbB signaling pathway	5.722e-13	HRAS,CAMK2G,SHC3,CDKN1B,PAK21,CAMK2B,CRKL,SRC,CRK,MAPK10,PRKACA2,PRKCB,GRB2,MAP2K2,PAK31,MAPK8,STAT5B,EGF,PRKCA,AKT3,BRAF,NCK2
High Entropy (0.3 - 0.5)	Phagosome	9.9e-13	ATP6AP1,TUBB3,CLK13,ATP6V0D1,MBP1,CTSS,ATP6V0C,ACTB,ITGB1,TUBB1,TUBB2,TLR4,NOS11,CALR,ATP6V0A1,ITGAV,PSAP3,CD36,PIKFYVE,TFRC,ITGA2,SCARB1,RAB7A,CLP13,PIK3C3,LAMP2,ACTG1
High Entropy (0.3 - 0.5)	Chronic myeloid leukemia	1.679e-12	CDK6,BCR,HRAS,IKBKG,SMAD3,SHC3,BCL2L1,SMAD4,CDKN1B,CTBP1,CRKL,CRK,GRB2,MAP2K2,RB1,STAT5B,E2F3,AKT3,BRAF
High Entropy (0.3 - 0.5)	Progesterone-mediated oocyte maturation	4.284e-12	HSP90AB1,GNAI3,ADCY1,ADCY31,ADCY32,PDE3B,ADCY9,MAPK10,PRKACA1,GNAI1,ADCY7,IGF1,MAD1L1,MAPK8,RPS6KA2,FZR1,MAPK11,AKT3,BRAF,MAPK13
High Entropy (0.3 - 0.5)	Chemokine signaling pathway	5.501e-12	RASGRP2,HRAS,PTK2B,IKBKG,RAP1A,GNAI3,FOXO3,SHC3,PLCB1,ELMO1,ADCY1,ADCY31,ADCY32,ADCY9,CRKL,CRK,PRKACA1,GNAI1,PRKCB,ADCY7,GNB5,GRB2,ADRBK1,GNB2,CX3CR1,STAT5B,GNB1,AKT3,BRAF
High Entropy (0.3 - 0.5)	Renal cell carcinoma	8.067e-12	FH1,HRAS,RAP1A,HIF1A,HLF1,PAK21,RAPGEF1,CRKL,CRK,GRB2,ETS1,MAP2K2,SLC2A1,PAK31,PDGFB,ARNT2,AKT3,BRAF,EPAS1
High Entropy (0.3 - 0.5)	Prostate cancer	8.455e-12	HRAS,IKBKG,FGFR2,HSP90AB1,PTEN,CREB1,CDKN1B,PDPK1,PDGFD,TCF7L2,GRB2,PDGFC,MAP2K2,IGF1,RB1,PDGFB,E2F3,EGF,AKT3,BRAF
High Entropy (0.3 - 0.5)	Non-small cell lung cancer	1.084e-11	CDK6,HRAS,RXRB,FOXO3,PDPK1,RXRG,PRKACA2,PRKCB,GRB2,MAP2K2,RB1,RARB,E2F3,EGF,PRKCA,AKT3,BRAF
High Entropy (0.3 - 0.5)	Oocyte meiosis	1.358e-11	PPP2R1A,CALM31,CALM32,CALM33,CAMK2G,PPP2R5B,ADCY1,ADCY31,ADCY32,BTRC,CAMK2B,FBXW11,ADCY9,PRKACA1,PPP1CC,YWHAE,ADCY7,PPP1CA,SMC3,IGF1,RPS6KA2,PPP3CC
High Entropy (0.3 - 0.5)	Huntington's disease	1.363e-11	GRIN11,ATP5B,AP2M1,AP2A2,AP2B1,DCTN1,PLCB1,HTT1,GRIN2B,POLR2C,VDAC2,CREB1,AP2S1,POLR2E,HIP1,CLTB,POLR2B,SLC25A4,NDUFV1,CASP3,ATP5G1,IFT57,GRM1,DNAL4,RBP41,SDHA,TAF4B1,GRM5
High Entropy (0.3 - 0.5)	Leukocyte transendothelial migration	2.813e-11	PTK2B,RAP1A,ACTN2,GNAI3,ACTB,ITGA4,ITGB1,CLDN11,JAM2,PRKACA2,GNAI1,PRKCB,THY1,CLDN6,CTNNA1,PRKCA,MAPK11,CLDN1,ACTG1,ACTN1,MAPK13,JAM3,CLDN18
High Entropy (0.3 - 0.5)	Small cell lung cancer	3.089e-11	CDK6,IKBKG,RXRB,SKP2,ITGB1,PTEN,BCL2L1,FN1,CDKN1B,ITGAV,RXRG,NOS21,BIRC3,ITGA2,LAMC2,RB1,RARB,E2F3,AKT3
High Entropy (0.3 - 0.5)	Alzheimer's disease	4.868e-11	GRIN11,ATP5B,CALM31,CALM32,CALM33,PLCB1,ADAM10,NOS11,FAS1,GRIN2B,CACNA1C,LPL2,PSEN1,NDUFV1,APP,CASP3,PSEN2,CDK5R1,MAPT,CAPN1,ATP5G1,APBB1,ADAM17,EIF2AK3,SDHA,PPP3CC
High Entropy (0.3 - 0.5)	Lysosome	6.688e-11	ATP6AP1,GBA,ATP6V0D1,CTSS,ATP6V0C,CTSC,CTSA,GM2A,GALC,ATP6V0A1,CLTB,PSAP1,AP3B2,ABCA2,CTSD,SMPD1,LAPTM4B,AP3D1,SORT1,LAMP2,SLC17A5,AP1B1
High Entropy (0.3 - 0.5)	Bile secretion	1.049e-10	FH3,ATP1A2,ATP1B2,ADCY1,ADCY31,ADCY32,ATP1A3,ADCY9,PRKACA1,ADCY7,ABCG2,SLC2A1,SCARB1,ABCB11,ATP1B1,ABCB1,ABCB1,NR1H4
High Entropy (0.3 - 0.5)	Melanoma	1.049e-10	CDK6,HRAS,FGF9,PTEN,PDGFD,FGF18,PDGFC,MAP2K2,IGF1,RB1,FGF21,PDGFB,E2F3,EGF,FGF14,AKT3,BRAF
High Entropy (0.3 - 0.5)	Purine metabolism	1.384e-10	PNP1,PDE4A,GUCY1A2,GUCY1A3,POLR2C,PDE8A,ADCY1,ENTPD6,POLR2E,ADCY31,ADCY32,PDE8B,PDE3B,ADCY9,ENTPD1,GUK1,POLR2B,ADCY7,GUCY1B3,PDE7B,NUDT2,IMPDH11,AMPD2,RBP41,NPR21
High Entropy (0.3 - 0.5)	Protein processing in endoplasmic reticulum	2.07e-10	PDIA3,HSP90AB1,RAD23A,DNAJC10,OS9,CALR,EDEM1,HSPA5,UBE2J1,SSR1,HYOU1,ATXN31,MAPK10,BAG1,TRAM1,STUB1,PLD12,SSR2,UBE2D3,UBXN6,NPLOC4,MAPK8,CAPN1,UBE2E3,EIF2AK3
High Entropy (0.3 - 0.5)	Inositol phosphate metabolism	3.099e-10	PI4K2A,PIP4K2B,PI4KA,PI4KB,PLCB1,PTEN,OCRL,TPI1,PIK3C2A,PIP5K1A,PIKFYVE,CDIPT,PIK3C3,SYNJ2,INPP4B
High Entropy (0.3 - 0.5)	Cell adhesion molecules (CAMs)	4.472e-10	NRCAM,ITGA4,ITGB1,ITGB8,CLDN11,JAM2,ITGAV,ITGA8,NFASC,NLGN3,CNTN1,L1CAM,CLDN6,PVR,NLGN1,CNTN2,CLDN1,MAG,JAM3,PTPRC,SDC2,CLDN18
High Entropy (0.3 - 0.5)	Epithelial cell signaling in Helicobacter pylori infection	4.901e-10	PTPRZ1,ATP6AP1,ATP6V0D1,IKBKG,ATP6V0C,ADAM10,ATP6V0A1,JAM2,SRC,MAPK10,CASP3,MAPK8,MAPK11,ADAM17,MAPK13,JAM3
High Entropy (0.3 - 0.5)	Pancreatic secretion	7.197e-10	ATP1A2,RAP1A,KCNMA1,PLCB1,ATP1B2,ADCY1,RYR2,ADCY31,ADCY32,ATP1A3,ADCY9,PRKACA2,PRKCB,ADCY7,RAB27B,PLA2G6,SLC12A2,PRKCA,ATP1B1,ATP2B3
High Entropy (0.3 - 0.5)	Vibrio cholerae infection	1.5e-09	ATP6AP1,ATP6V0D1,ATP6V0C,ARF11,ACTB,ADCY31,ATP6V0A1,ADCY9,PRKACA1,PRKACA2,PRKCB,SLC12A2,PRKCA,ACTG1,TJP2
High Entropy (0.3 - 0.5)	Amoebiasis	1.69e-09	ACTN2,TLR4,GNAL,PLCB1,ADCY1,FN1,COL3A1,COL1A2,PRKACA1,PRKACA2,NOS21,PRKCB,COL11A1,CASP3,LAMC2,RAB7A,SERPINB9,PRKCA,COL5A3,ACTN1
High Entropy (0.3 - 0.5)	ECM-receptor interaction	2.096e-09	ITGA4,ITGB1,ITGB8,FN1,COL3A1,ITGAV,COL1A2,ITGA8,CD36,COL6A1,COL11A1,ITGA2,CHAD,LAMC2,AGRN,COL5A3,SDC2
High Entropy (0.3 - 0.5)	Glycolysis / Gluconeogenesis	2.278e-09	ALDOA,ALDOA,PDHA1,ALDH1B1,GPI1,TPI1,NLK1,ADPGK,ALDH1A3,PFKM,LDHC,PFKP,ENO2,HK11,ALDOB,BPGM,HK21
High Entropy (0.3 - 0.5)	Toxoplasmosis	2.301e-09	FH3,IKBKG,IFNGR1,GNAI3,ITGB1,TLR4,MAP3K7,BCL2L1,MAPK10,GNAI1,NOS21,BIRC3,GNAO1,PLA2G6,CASP3,LAMC2,LY96,MAPK8,MAPK11,AKT3,MAPK13
High Entropy (0.3 - 0.5)	Hepatitis C	3.045e-09	FH3,PPP2R1A,PSME3,HRAS,IKBKG,EIF3E,CLDN11,MAPK10,GRB2,CLDN6,SCARB1,MAPK8,IFNAR1,EGF,MAPK11,CLDN1,AKT3,BRAF,MAPK13,EIF2AK3,CLDN18
High Entropy (0.3 - 0.5)	Cardiac muscle contraction	3.454e-09	CACNG4,ATP1A2,CACNA2D1,CACNB2,ATP1B2,CACNB4,RYR2,CACNA1C,ATP1A3,CACNB1,SLC8A1,MYH6,TPM4,TPM1,ATP1B1,CACNB3
High Entropy (0.3 - 0.5)	Shigellosis	8.396e-09	IKBKG,ACTB,ITGB1,ELMO1,BTRC,FBXW11,CRKL,CRK,MAPK10,DIAPH1,MAPK8,MAPK11,ACTG1,MAPK13
High Entropy (0.3 - 0.5)	Adherens junction	1.249e-08	SMAD3,ACTN2,ACTB,MAP3K7,SMAD4,NLK2,SRC,IQGAP1,TCF7L2,LMO7,BAIAP2,CTNNA1,SMAD2,ACTG1,ACTN1
High Entropy (0.3 - 0.5)	Fructose and mannose metabolism	1.293e-08	ALDOA,ALDOA,AKR1B1,TPI1,PFKM,GMDS,PFKP,MPI1,HK11,ALDOB,SORD,HK21
High Entropy (0.3 - 0.5)	Ubiquitin mediated proteolysis	1.925e-08	CUL4A,HUWE1,UBR5,SKP2,FBXW7,CDC34,UBE2J1,BTRC,FBXW11,BIRC3,CUL7,STUB1,UBE2D3,EPM2A2,UBA6,SMURF2,FZR1,UBE2E3,RHOBTB2,SMURF1
High Entropy (0.3 - 0.5)	Cell cycle	2.475e-08	CDK6,STAG2,SMAD3,SKP2,RAD21,SMAD4,CDKN1B,BUB3,YWHAE,RBL2,SMC3,MAD1L1,RB1,MCM21,MCM22,E2F3,SMAD2,FZR1,BUB1B
High Entropy (0.3 - 0.5)	Adipocytokine signaling pathway	3.71e-08	IKBKG,ACSL1,RXRB,PRKAG2,PRKAB1,PRKAA2,RXRG,MAPK10,CD36,PRKCQ,CAMKK2,SLC2A1,MAPK8,AKT3
High Entropy (0.3 - 0.5)	Pancreatic cancer	5.472e-08	CDK6,IKBKG,SMAD3,BCL2L1,SMAD4,MAPK10,PLD11,RB1,MAPK8,E2F3,SMAD2,EGF,AKT3,BRAF
High Entropy (0.3 - 0.5)	T cell receptor signaling pathway	8.886e-08	HRAS,IKBKG,BCL10,MALT1,MAP3K7,PAK21,PRKCQ,GRB2,MAP2K2,PAK31,MAPK11,AKT3,FOS,NCK2,MAPK13,PPP3CC,PTPRC
High Entropy (0.3 - 0.5)	Endometrial cancer	9.129e-08	HRAS,FOXO3,PTEN,PDPK1,TCF7L2,GRB2,MAP2K2,AXIN1,CTNNA1,EGF,AKT3,BRAF
High Entropy (0.3 - 0.5)	Amyotrophic lateral sclerosis (ALS)	1.145e-07	GRIN11,NOS11,BCL2L1,GRIN2B,CASP1,SLC1A2,CASP3,MAPK11,GRIA2,MAPK13,CAT1,PPP3CC
High Entropy (0.3 - 0.5)	Apoptosis	1.472e-07	AIFM1,IKBKG,BCL2L1,FAS1,PRKACA1,DFFA,BIRC3,CASP3,CAPN1,FASLG,EXOG,ENDOD1,NTRK1,AKT3,PPP3CC
High Entropy (0.3 - 0.5)	Citrate cycle (TCA cycle)	3.305e-07	FH1,IDH3B,ACO2,PDHA1,MDH2,IDH3G,ACLY,IDH1,SDHA
High Entropy (0.3 - 0.5)	Fc gamma R-mediated phagocytosis	4.193e-07	GSN,CFL11,CRKL,CRK,PRKACA2,PRKCB,SPHK2,PIP5K1A,PLA2G6,PLD11,ARF6,PRKCA,AKT3,PPAP2A,PTPRC,PRKCE
High Entropy (0.3 - 0.5)	Glycerolipid metabolism	5.273e-07	MGAT32,DGKZ,DGKA,AKR1B1,LIPG,MGLL,ALDH1B1,LPL2,AGK,AGPAT1,PPAP2A
High Entropy (0.3 - 0.5)	Colorectal cancer	7.061e-07	SMAD3,SMAD4,MAPK10,TCF7L2,CASP3,MSH6,AXIN1,MAPK8,SMAD2,AKT3,BRAF,FOS
High Entropy (0.3 - 0.5)	Aldosterone-regulated sodium reabsorption	7.93e-07	ATP1A2,SGK1,ATP1B2,ATP1A3,PDPK1,PRKACA2,PRKCB,IGF1,PRKCA,ATP1B1,HSD11B1
High Entropy (0.3 - 0.5)	Pyrimidine metabolism	8.335e-07	DPYD,PNP1,POLR2C,ENTPD6,POLR2E,CMPK1,ENTPD1,UPB1,POLR2B,DUT,NUDT2,TXNRD2,TYMS,RBP41,DCTD
High Entropy (0.3 - 0.5)	Pathogenic Escherichia coli infection	1.755e-06	TUBB3,ACTB,ITGB1,TUBB1,TUBB2,TLR4,PRKACA2,LY96,PRKCA,CLDN1,ACTG1,NCK2
High Entropy (0.3 - 0.5)	p53 signaling pathway	1.986e-06	CDK6,CCNG1,EI24,PTEN,MDM4,FAS1,SESN1,CASP3,IGF1,BAI1,PMAIP1,TSC2
High Entropy (0.3 - 0.5)	Acute myeloid leukemia	2.111e-06	HRAS,IKBKG,ZBTB16,KIT,TCF7L2,GRB2,MAP2K2,PIM2,STAT5B,AKT3,BRAF
High Entropy (0.3 - 0.5)	Bacterial invasion of epithelial cells	2.731e-06	ACTB,ITGB1,SHC3,ELMO1,CD2AP,FN1,CRKL,CLTB,SRC,CRK,CTNNA1,ACTG1
High Entropy (0.3 - 0.5)	Type II diabetes mellitus	2.948e-06	CACNA1C,MAPK10,CACNA1A,ABCC8,HK11,MAPK8,CACNA1E,CACNA1G,HK21,PRKCE
High Entropy (0.3 - 0.5)	Thyroid cancer	3.062e-06	HRAS,RXRB,NCOA4,RXRG,TCF7L2,MAP2K2,NTRK1,BRAF
High Entropy (0.3 - 0.5)	Osteoclast differentiation	4.918e-06	IKBKG,IFNGR1,MAP3K7,CREB1,JUND,MAPK10,GRB2,MAPK8,IFNAR1,FOSB,MAPK11,AKT3,FOS,TNFRSF11A,MAPK13,PPP3CC
High Entropy (0.3 - 0.5)	mTOR signaling pathway	6.329e-06	EIF4B,HIF1A,PDPK1,PRKAA2,TSC1,IGF1,RPS6KA2,AKT3,BRAF,TSC2
High Entropy (0.3 - 0.5)	Fc epsilon RI signaling pathway	1.002e-05	HRAS,MAPK10,PRKACA2,PRKCB,PLA2G6,GRB2,MAP2K2,MAPK8,PRKCA,MAPK11,AKT3,MAPK13,PRKCE
High Entropy (0.3 - 0.5)	Vasopressin-regulated water reabsorption	1.083e-05	VAMP2,ARHGDIA,DLC11,DCTN1,CREB1,ADCY31,ADCY9,PRKACA1,STX4
High Entropy (0.3 - 0.5)	Hedgehog signaling pathway	1.265e-05	BMP7,BTRC,FBXW11,PRKACA1,LRP2,WNT3,CSNK1D,PTCH1,WNT5B,WNT5A
High Entropy (0.3 - 0.5)	Protein digestion and absorption	1.303e-05	ATP1A2,ATP1B2,COL3A1,ATP1A3,COL1A2,SLC8A1,COL6A1,SLC38A2,COL11A1,COL9A1,ATP1B1,COL5A3
High Entropy (0.3 - 0.5)	Pentose phosphate pathway	2.016e-05	ALDOA,ALDOA,GPI1,DERA,NLK1,PFKM,PFKP,TKT2,ALDOB
High Entropy (0.3 - 0.5)	VEGF signaling pathway	3.709e-05	HRAS,SRC,PRKACA2,PRKCB,SPHK2,PLA2G6,MAP2K2,PRKCA,MAPK11,AKT3,MAPK13,PPP3CC
High Entropy (0.3 - 0.5)	Sphingolipid metabolism	3.981e-05	GBA,GALC,SGMS1,SPHK2,SMPD1,NEU3,CERK,PPAP2A
High Entropy (0.3 - 0.5)	Natural killer cell mediated cytotoxicity	4.326e-05	HRAS,PTK2B,IFNGR1,SHC3,FAS1,CD48,PRKACA2,PRKCB,GRB2,MAP2K2,CASP3,FASLG,IFNAR1,PRKCA,BRAF,PPP3CC
High Entropy (0.3 - 0.5)	Bladder cancer	5.765e-05	HRAS,FGFR3,DAPK1,MAP2K2,RB1,E2F3,EGF,BRAF
High Entropy (0.3 - 0.5)	Arginine and proline metabolism	6.053e-05	GOT2,SAT11,ODC11,NOS11,ALDH1B1,GLS2,NOS21,GATM,CPS11
High Entropy (0.3 - 0.5)	Cytokine-cytokine receptor interaction	7.318e-05	IFNGR1,LTBR,BMP7,IL17RA,KIT,FAS1,IL11,BMPR2,TNFRSF21,IL6ST,PDGFC,CX3CR1,PDGFB,FASLG,IFNAR1,EGF,IL7,PRLR,TNFRSF11A,TNFRSF8,IL13RA1,FLT4
High Entropy (0.3 - 0.5)	Nitrogen metabolism	7.722e-05	GLS2,CA12,CTH1,CA14,CPS11,CA4
High Entropy (0.3 - 0.5)	Proximal tubule bicarbonate reclamation	7.722e-05	ATP1A2,ATP1B2,ATP1A3,GLS2,ATP1B1,CA4
High Entropy (0.3 - 0.5)	Spliceosome	7.74e-05	SF3A1,TXNL4A,TCERG1,TRA2B,PRPF6,SF3B1,NET15,DDX5,DHX15,NCBP1,SRA13,RBM8A,SF3B3,HNRNPU
High Entropy (0.3 - 0.5)	ABC transporters	8.167e-05	ABCG1,ABCA2,ABCG2,ABCC8,ABCB6,ABCC1,ABCB11,ABCB1,ABCB1
High Entropy (0.3 - 0.5)	Carbohydrate digestion and absorption	8.167e-05	ATP1A2,ATP1B2,ATP1A3,PRKCB,HK11,AKT3,ATP1B1,HK21
High Entropy (0.3 - 0.5)	PPAR signaling pathway	9.304e-05	SCP21,ACSL1,RXRB,PDPK1,PLTP,RXRG,CD36,LPL2,SCD,SCD,FABP7
High Entropy (0.3 - 0.5)	Viral myocarditis	9.304e-05	ACTB,CXADR,MYH10,MYH141,MYH142,CASP3,MYH6,EIF4G3,ACTG1,MYH11
High Entropy (0.3 - 0.5)	TGF-beta signaling pathway	9.476e-05	PPP2R1A,SMAD3,BMP7,SMAD4,BMPR2,ID2,RBL2,SMURF2,SMAD2,DCN,SMURF1
High Entropy (0.3 - 0.5)	Parkinson's disease	9.977e-05	ATP5B,PINK1,GPR37,UCHL1,VDAC2,UBE2J1,SLC25A4,NDUFV1,CASP3,TH,ATP5G1,SLC18A1,SDHA,HTRA2
High Entropy (0.3 - 0.5)	NOD-like receptor signaling pathway	0.0001078	IKBKG,HSP90AB1,MAP3K7,MAPK10,BIRC3,CASP1,MAPK8,MAPK11,MAPK13
High Entropy (0.3 - 0.5)	Leishmaniasis	0.0001185	IFNGR1,ITGA4,ITGB1,TLR4,MAP3K7,NOS21,PRKCB,MAPK11,FOS,MAPK13
High Entropy (0.3 - 0.5)	Toll-like receptor signaling pathway	0.0001325	IKBKG,TLR4,MAP3K7,MAPK10,MAP2K2,LY96,MAPK8,IFNAR1,MAPK11,AKT3,FOS,MAPK13
High Entropy (0.3 - 0.5)	RNA transport	0.000143	RANGAP1,XPO1,EIF4B,EIF3E,PAIP1,NUP93,EIF4G3,NCBP1,EIF3A2,TMEM48,PNN,NUP133,THOC5,RBM8A,PRMT5
High Entropy (0.3 - 0.5)	Amino sugar and nucleotide sugar metabolism	0.0001548	NPL,GPI1,GPI2,NLK1,GMDS,MPI1,HK11,HK21,NANS
High Entropy (0.3 - 0.5)	B cell receptor signaling pathway	0.0001677	HRAS,IKBKG,BCL10,MALT1,PRKCB,GRB2,MAP2K2,AKT3,FOS,PPP3CC
High Entropy (0.3 - 0.5)	Glycerophospholipid metabolism	0.0002874	DGKZ,DGKA,CDS2,GPD1,PLA2G6,PLD11,AGPAT1,CDIPT,PPAP2A,ETNK2
High Entropy (0.3 - 0.5)	Pyruvate metabolism	0.0002917	AKR1B1,GRHPR,PDHA1,ALDH1B1,MDH2,LDHC,ACYP2
High Entropy (0.3 - 0.5)	Basal cell carcinoma	0.000408	TCF7L2,FZD7,AXIN1,WNT3,FZD6,PTCH1,WNT5B,WNT5A
High Entropy (0.3 - 0.5)	Circadian rhythm - mammal	0.0006246	BHLHE41,BTRC,FBXW11,RORB,CSNK1D
High Entropy (0.3 - 0.5)	Fat digestion and absorption	0.0007059	MGAT32,GOT2,CD36,PLA2G6,AGPAT1,SCARB1,PPAP2A
High Entropy (0.3 - 0.5)	Notch signaling pathway	0.0008062	NCOR2,NUMB,CTBP1,KAT2B,PSEN1,PSEN2,ADAM17
