# Supplementary material for: Pathways to decoding the clinical potential of stress response FOXO-interaction networks for Huntington's disease: of gene prioritization and context dependence
Source: Front Aging Neurosci. 2013 Jun 13;5:22. doi: 10.3389/fnagi.2013.00022 (PMC3680703; doi:10.3389/fnagi.2013.00022)
Supplement: Table S1 — Fourteen models of HD pathogenesis for which transcriptomic data are available. [file DataSheet1.ZIP › Supplementary Material - Pathways to decoding the clinical potential of stress response FOXO-interaction networks for Huntingtons disease of gene prioritization and context dependence/50245__Table_11.XLSX]

## Sheet: enrichementTable_KP_genesclasse
Gene entropy class	KEGG pathway	P value	Contributor genes
Low Entropy (0 - 0.2)	Purine metabolism	1e-30	Pole3,Pde1a,Ak1,Nt5e,Pola1,Adss1,Adss2,Adsl,Cant1,Ampd3,Adk,Pold2,Gucy2c,Gucy2e,Adcy2,Pold3,Pde4b,Enpp1,Pde9a,Itpa,Entpd4,Pold1,Pole2,Pklr,Ak5,Npr1,Polr2g,Rrm1,Polr3d,Polr2d,Nt5m,Prim1,Rrm2,Polr2j,Pole,Adssl1,Impdh2,Gmpr2,Ampd1,Adcy10,Entpd3,Adcy4,Polr3f,Pde7a
Low Entropy (0 - 0.2)	Metabolic pathways	1e-30	Pole3,Atp6v1e1,Nos3,Pla2g12a,Gclm,Ndufa9,Pmm2,Nsdhl,Cyp4a14,Pts,Bst1,Ak1,Nt5e,Pola1,Cyp11a1,Hsd17b3,Sdhb,Tgds,Pafah1b3,Nnt,Ogdh,Dpagt1,Aco1,Adh1,Ptges2,Gfpt2,Acox1,Tm7sf2,Lipc,Cyp3a11,Oat,Asns,Adss1,Adss2,Adsl,Plcb3,Rpia,Ehhadh,Rpn1,Hpd,Dtymk,Asah1,Ids,Ampd3,Csad,Cox5a,Pip5k1c,Eno3,Atp6v1h,Aldh3a2,Bcat2,Ckm,Impa1,Hmgcs2,Adk,Dlat,Pla2g5,Hmbs,Pold2,Pck2,Plcd1,Hsd17b1,Acsl5,Alox12,Pld2,Gstz1,Pafah1b…
Low Entropy (0 - 0.2)	PPAR signaling pathway	1e-30	Cyp4a14,Acox1,Ehhadh,Hmgcs2,Pck2,Acsl5,Cpt1a,Apoa2,Adipoq,Fabp2,Acadm,Slc27a5,Apoa1,Pdk11,Cyp7a1,Ppara,Acsl6,Apoc3,Ppard,Cyp27a1,Nr1h3,Olr1,Pck1,Pparg,Acsl3,Slc27a1,Apoa5
Low Entropy (0 - 0.2)	MAPK signaling pathway	1e-30	Pla2g12a,Sos1,Raf1,Ikbkb,Fgf2,Atf2,Rps6ka3,Pla2g5,Akt1,Atf4,Rac32,Il1a,Fgf5,Nfkb1,Fgf6,Fgf17,Ppp3cb,Ntf31,Dusp2,Ddit3,Relb,Fgf7,Cd14,Nf1,Tnf,Pla2g10,Gadd45a,Ppm1a,Il1b,Fgf8,Map2k6,Traf6,Map4k4,Tnfrsf1a,Cacna1f,Mapk14,Mapk1,Rras,Cacna1s,Tgfbr2,Fgf20,Mapk7,Ngf,Nfkb2,Mapk3,Traf2,Pla2g1b,Il1r1,Fgf22,Pla2g2d,Fgf16,Map3k6,Mapk12,Pla2g2f,Pla2g2e,Nras,Cacna2d2,Map3k5,Dusp41,Dusp42,Rps6ka6,Srf,Map3k1,Fgf1…
Low Entropy (0 - 0.2)	Calcium signaling pathway	1e-30	Nos3,Phkb,Bst1,Pde1a,Plcb3,Atp2a1,Plcd1,Tnnc1,Calm4,Gna15,Sphk1,Ppp3cb,Adcy2,Phkg2,Plcg2,Grpr,Grin2a,Chrna7,Phka2,Adra1a1,Adra1a2,Cacna1f,P2rx4,Tbxa2r,Cacna1s,P2rx7,Trpc1,Plcb4,Htr7,Erbb4,Adrb3,Calml3,Mylk,Adrb2,Bdkrb2,Lhcgr,Trhr,Oxtr,Atp2b4,Erbb2,Camk2d1,Camk2d2,Adcy4,Avpr1b
Low Entropy (0 - 0.2)	Cytokine-cytokine receptor interaction	1e-30	Vegfa,Il5,Ccl5,Tnfsf4,Flt1,Il15,Tnfsf10,Lta,Inhbc,Cxcl1,Cxcl13,Il1a,Ctf1,Tpo2,Ifnb1,Lif,Cd40,Lep,Ccl12,Csf3,Figf,Il4,Il17a,Inhbe,Flt3,Cxcl2,Gdf5,Tnfsf11,Ccl8,Il10,Ifng,Tnf,Il6,Cxcl5,Il9,Ltb,Ccl22,Amh,Csf2,Il1b,Osmr,Il12rb2,Il2rb,Il4ra,Csf2rb2,Cd27,Tnfrsf1a,Il5ra,Acvr2a,Prl,Il1rap,Mpl,Ifngr2,Il7r,Tgfbr2,Il10rb,Il2ra,Il12rb1,Tnfrsf17,Ccr1,Il15ra,Flt3l,Il9r,Ccl20,Cntfr,Ifnar2,Il1r1,Il3ra,Tnfsf14,Il2…
Low Entropy (0 - 0.2)	Chemokine signaling pathway	1e-30	Sos1,Ccl2,Ptk2,Raf1,Ccl5,Ikbkb,Plcb3,Rock2,Akt1,Itk,Rock1,Cxcl1,Cxcl13,Rhoa,Nfkb1,Vav2,Adcy2,Ccl12,Cxcl2,Ccl8,Cxcl5,Ccl22,Fgr,Mapk1,Gng13,Ccr1,Mapk3,Prkcd,Ccl20,Plcb4,Pik3r2,Wasl,Cxcr4,Ccr2,Cxcr3,Ccr5,Ccl24,Nras,Pik3cb,Cxcr5,Adcy4,Ppbp,Cxcl10,Cxcr2
Low Entropy (0 - 0.2)	Neuroactive ligand-receptor interaction	1e-30	Plg,Lep,Tshb,Cga,Grpr,Grin2a,Chrna7,Htr1b,Thrb,Agtr2,Adra1a1,Adra1a2,Prl,P2rx4,Tbxa2r,Chrna6,F2rl1,Adcyap1r1,Chrnb1,Chrm4,Sstr4,Gabrr2,Calcrl,Crhr2,P2rx7,P2ry2,Htr1a,Mc3r,Fpr1,Drd4,Htr7,Mc2r,Sstr3,Gabra6,Adrb3,Oprm1,Adrb2,Sstr5,Npy2r,Vipr2,Bdkrb2,Ghrhr,Calcr,C3ar1,Ptgir,Avpr2,Mc5r,Mc1r,Oprd1,Adra2b,Lhcgr,Trhr,Oxtr,Chrna2,Chrnb3,Avpr1b
Low Entropy (0 - 0.2)	Cell cycle	1e-30	Cdc20,Cdkn1a,E2f1,Atm,Ccne1,Pcna,Ccne2,Cdh12,Abl1,Cul1,Ccna1,Rbx1,Cdk7,Cdc25a,Ccnd1,Cdc25c,Bub1,Plk1,Cdc6,Rbl1,Cdc16,Gadd45a,Ttk,Chek2,E2f4,Mcm4,Pkmyt1,Mdm2,Myt12,Cdc27,Ywhag,E2f2,Anapc11,Ccnb1,Ccnh,Smc1a,Espl1
Low Entropy (0 - 0.2)	Oocyte meiosis	1e-30	Cdc20,Rps6ka3,Ccne1,Stag3,Calm4,Ccne2,Cul1,Rbx1,Ppp3cb,Adcy2,Cdc25c,Bub1,Plk1,Ins1,Cdc16,Pkmyt1,Mapk1,Pgr,Aurka,Myt12,Mapk3,Ar1,Cdc27,Calml3,Mapk12,Igf1r,Ywhag,Ppp2r5e,Rps6ka6,Anapc11,Ccnb1,Camk2d1,Camk2d2,Fbxo5,Smc1a,Adcy4,Espl1,Rec8,Sgol1
Low Entropy (0 - 0.2)	Apoptosis	1e-30	Bax1,Ikbkb,Tnfsf10,Akt1,Atm,Il1a,Nfkb1,Casp8,Bad,Ppp3cb,Casp9,Apaf1,Tnf,Il1b,Csf2rb2,Endog,Tnfrsf1a,Il1rap,Irak1,Ngf,Traf2,Pik3r2,Il1r1,Il3ra,Myd88,Pik3cb,Irak4
Low Entropy (0 - 0.2)	Vascular smooth muscle contraction	1e-30	Pla2g12a,Cyp4a14,Raf1,Gna13,Plcb3,Rock2,Pla2g5,Rock1,Calm4,Rhoa,Adcy2,Ramp2,Actg2,Kcnmb1,Pla2g10,Arhgef1,Adra1a1,Adra1a2,Cacna1f,Mapk1,Npr1,Myl9,Cacna1s,Mapk3,Calcrl,Pla2g1b,Prkcd,Plcb4,Calml3,Mylk,Pla2g2d,Ptgir,Pla2g2f,Pla2g2e,Myl6b,Adcy4,Pla2g3,Avpr1b
Low Entropy (0 - 0.2)	Wnt signaling pathway	1e-30	Nfatc3,Wnt2b,Csnk2a2,Plcb3,Rock2,Chd8,Rock1,Wnt11,Rac32,Rhoa,Fzd2,Dvl1,Cul1,Wnt6,Rbx1,Ppp3cb,Wnt1,Ccnd1,Cacybp,Wnt7b,Lef1,Wnt10b,Dkk1,Ruvbl1,Wnt4,Wnt2,Vangl1,Tcf31,Lrp6,Fzd9,Ppard,Dkk4,Wnt8b,Plcb4,Sfrp4,Mmp7,Fosl1,Cer11,Ppp2r5e,Wnt8a,Daam1,Siah1b,Wnt10a,Camk2d1,Camk2d2,Axin2,Nfatc2,Fzd101,Fzd102
Low Entropy (0 - 0.2)	TGF-beta signaling pathway	1e-30	Thbs3,Bmp6,Rock2,Rock1,Inhbc,Id3,Rhoa,Thbs2,Cul1,Bmp4,Rbx1,Pitx2,Lefty1,Inhbe,Gdf5,Smad7,Rbl1,Ifng,Tnf,Amh,E2f4,Acvr2a,Mapk1,Smad6,Thbs1,Tgfbr2,Mapk3,Comp,Bmpr1b,Acvr2b,Nog,Lefty2
Low Entropy (0 - 0.2)	Axon guidance	1e-30	Nfatc3,Ptk2,Sema6a,Cdk5,Rock2,Rock1,Rac32,Rho1,Efna2,Epha5,Rhoa,Efna5,Abl1,Sema3f,Ppp3cb,Sema5a,Efna4,Efnb1,Efnb3,Nck1,Ephb3,Sema4f,Dpysl2,Rhod,Fes,Ephb2,Nrp1,Ephb4,Mapk1,Mapk3,Dcc,Cxcr4,Epha1,Nras,Plxnb1,Sema4b,Pak4,Ntn1,Nfatc2
Low Entropy (0 - 0.2)	VEGF signaling pathway	1e-30	Nos3,Pla2g12a,Vegfa,Nfatc3,Ptk2,Raf1,Sh2d2a,Pla2g5,Akt1,Rac32,Bad,Ptgs2,Sphk1,Ppp3cb,Plcg2,Casp9,Pla2g10,Mapk14,Mapk1,Mapk3,Pla2g1b,Pik3r2,Pla2g2d,Mapk12,Pla2g2f,Pla2g2e,Nras,Pik3cb,Nfatc2,Pla2g3
Low Entropy (0 - 0.2)	Osteoclast differentiation	1e-30	Ikbkb,Sfpi1,Tyk2,Akt1,Ctsk,Il1a,Nfkb1,Ifnb1,Blnk,Ppp3cb,Acp5,Fhl2,Junb,Relb,Plcg2,Tnfsf11,Socs1,Ifng,Tnf,Btk,Il1b,Ncf4,Map2k6,Traf6,Tnfrsf1a,Mapk14,Mapk1,Ifngr2,Tgfbr2,Nfkb2,Mapk3,Traf2,Mitf1,Ifnar2,Pik3r2,Il1r1,Pparg,Calcr,Fosl1,Mapk12,Trem2,Pik3cb,Fosl2
Low Entropy (0 - 0.2)	Focal adhesion	1e-30	Itgb7,Vegfa,Reln,Cav3,Thbs3,Sos1,Vtn,Ptk2,Raf1,Vasp,Col4a2,Col5a2,Flt1,Rock2,Col4a5,Pip5k1c,Akt1,Lamb21,Lamb22,Cav1,Vwf,Rock1,Rac32,Lamc1,Rhoa,Thbs2,Bad,Vav2,Col2a1,Itga6,Col4a4,Ccnd1,Figf,Col11a2,Lamb3,Col4a1,Pdk11,Itgb6,Mapk1,Thbs1,Dock1,Myl9,Cav2,Mapk3,Pik3r2,Mylk,Comp,Itga2b,Myl2,Lamc3,Igf1r,Pak4,Erbb2,Pik3cb,Lama3,Ibsp,Lama5,Tnn2,Mylpf,Itga3
Low Entropy (0 - 0.2)	ECM-receptor interaction	1e-30	Itgb7,Reln,Thbs3,Vtn,Col4a2,Col5a2,Col4a5,Lamb21,Lamb22,Vwf,Lamc1,Sdc3,Thbs2,Gp9,Hspg2,Col2a1,Itga6,Col4a4,Col11a2,Lamb3,Col4a1,Sdc1,Itgb6,Thbs1,Comp,Itga2b,Lamc3,Lama3,Gp1ba,Ibsp,Hmmr,Lama5,Sv2b,Tnn2,Npnt,Itga3
Low Entropy (0 - 0.2)	Cell adhesion molecules (CAMs)	1e-30	Itgb7,Itgb2,Itgb2l,Cntnap1,Cdh5,Cldn5,Sdc3,Cldn7,Cdh11,Sele,Cd40,Ncam1,Sell,Itga6,Cd2,Cdh3,Itgam,Cd80,Ocln,Cldn8,Ctla4,Sdc1,Cldn4,Cntnap2,Cldn15,Ptprm,Cldn9,Cd8a,Madcam1,Pvrl3,Mpz,Cd226,Cdh15,Itgal,Cldn2
Low Entropy (0 - 0.2)	Toll-like receptor signaling pathway	1e-30	Ikbke,Ccl5,Ikbkb,Akt1,Tbk1,Ctsk,Nfkb1,Casp8,Ifnb1,Cd40,Cd14,Cd80,Tnf,Il6,Il1b,Map2k6,Traf6,Mapk14,Mapk1,Irak1,Mapk3,Ifnar2,Pik3r2,Myd88,Mapk12,Tlr7,Pik3cb,Tlr1,Tlr2,Ticam1,Cxcl10,Irak4
Low Entropy (0 - 0.2)	Jak-STAT signaling pathway	1e-30	Sos1,Pias3,Il5,Pias2,Pias1,Il15,Tyk2,Akt1,Ctf1,Tpo2,Ifnb1,Lif,Lep,Csf3,Ccnd1,Il4,Socs1,Cbl,Il10,Ifng,Il6,Il9,Csf2,Osmr,Pias4,Il12rb2,Il2rb,Il4ra,Csf2rb2,Il5ra,Prl,Mpl,Ifngr2,Il7r,Spred2,Il10rb,Il2ra,Il12rb1,Il15ra,Il9r,Cblc,Socs71,Socs72,Spry4,Cntfr,Ifnar2,Pik3r2,Il3ra,Il24,Csf3r,Il23a,Il21,Clcf1,Pik3cb,Il2,Il21r
Low Entropy (0 - 0.2)	Hematopoietic cell lineage	1e-30	Il5,Il1a,Gp9,Tpo1,Tpo2,Cd19,Csf3,Itga6,Il4,Dntt,Cd2,Cd3g,Flt3,Cd14,Itgam,Tnf,Il6,Csf2,Il1b,Cd3d,Thpo,Il4ra,Il5ra,Il7r,Cd5,Il2ra,Flt3l,Il9r,Cd8a,Il1r1,Il3ra,Csf3r,Itga2b,Gp1ba,Itga3
Low Entropy (0 - 0.2)	T cell receptor signaling pathway	1e-30	Sos1,Nfatc3,Il5,Raf1,Ikbkb,Lat,Akt1,Itk,Rhoa,Nfkb1,Vav2,Ppp3cb,Il4,Nck1,Cd3g,Cbl,Il10,Ifng,Tnf,Pdk12,Csf2,Ctla4,Cd3d,Mapk14,Mapk1,Mapk3,Cblc,Pik3r2,Cd8a,Dlg1,Mapk12,Nras,Pak4,Pik3cb,Il2,Grap2,Nfatc2
Low Entropy (0 - 0.2)	Fc epsilon RI signaling pathway	1e-30	Pla2g12a,Sos1,Il5,Raf1,Lat,Pla2g5,Akt1,Rac32,Vav2,Il4,Plcg2,Tnf,Pla2g10,Pdk12,Csf2,Btk,Map2k6,Mapk14,Mapk1,Mapk3,Pla2g1b,Prkcd,Pik3r2,Pla2g2d,Mapk12,Fcer1a,Pla2g2f,Pla2g2e,Nras,Pik3cb,Pla2g3
Low Entropy (0 - 0.2)	Leukocyte transendothelial migration	1e-30	Itgb2,Ptk2,Vasp,Itgb2l,Rock2,Cdh5,Cldn5,Itk,Rock1,Rhoa,Cldn7,Vav2,Plcg2,Itgam,Ocln,Cldn8,Ncf4,Cldn4,Txk,Cldn15,Mapk14,Myl9,Cldn9,Pik3r2,Cxcr4,Rhoh,Myl2,Mapk12,Pik3cb,Itgal,Mylpf,Cldn2
Low Entropy (0 - 0.2)	Neurotrophin signaling pathway	1e-30	Bax1,Sos1,Raf1,Ikbkb,Rps6ka3,Akt1,Atf4,Calm4,Rhoa,Nfkb1,Abl1,Bad,Alg31,Ntf31,Plcg2,Pdk12,Traf6,Mapk14,Mapk1,Irak1,Irs1,Sh2b1,Mapk7,Ngf,Mapk3,Prkcd,Pik3r2,Calml3,Mapk12,Nras,Irs4,Map3k5,Ywhag,Pik3cb,Trp73,Rps6ka6,Camk2d1,Camk2d2,Map3k1,Irak4
Low Entropy (0 - 0.2)	Regulation of actin cytoskeleton	1e-30	Itgb7,Itgb2,Sos1,Ptk2,Raf1,Itgb2l,Gna13,Rock2,Fgf2,Pip5k1c,Rock1,Nckap1l,Rac32,Rhoa,Fgf5,Fgf6,Scin,Vav2,Tmsb4x,Fgf17,Itga6,Itgae,Fgf7,Pip5k1b1,Pip5k1b2,Cd14,Ins1,Itgam,Itgax,Fgf8,Arhgef1,Itgb6,Myh9,Mapk1,Arpc2,Dock1,Rras,Pip4k2a,Myl9,Fgf20,Chrm4,Mapk3,Fgd1,Pik3r2,Wasl,Mylk,Fgf22,Itga2b,Myl2,Bdkrb2,Fgf16,Nras,Pak4,Pik3cb,Ssh3,Itgal,Mylpf,Fgf10,Fgf4,Fgf15,Itga3
Low Entropy (0 - 0.2)	Insulin signaling pathway	1e-30	Sos1,Phkb,Raf1,Ikbkb,Akt1,Pck2,Pygm,Fbp11,Fbp12,Gck,Calm4,Bad,Fbp21,Fbp22,Phkg2,Eif4ebp1,Socs1,Ins1,Cbl,Slc2a4,Pdk11,G6pc,Pklr,Phka2,Ppargc1a,Mapk1,Srebf11,Insr,Irs1,Mapk3,Cblc,Socs71,Gys2,Pik3r2,Rps6,Pygl,Pck1,Calml3,Nras,Irs4,Pik3cb,Mtor,Acaca,Hk3
Low Entropy (0 - 0.2)	GnRH signaling pathway	1e-30	Pla2g12a,Sos1,Raf1,Plcb3,Pla2g5,Atf4,Pld2,Calm4,Adcy2,Pla2g10,Cga,Map2k6,Cacna1f,Mapk14,Mapk1,Cacna1s,Mapk7,Mapk3,Pla2g1b,Prkcd,Plcb4,Calml3,Pla2g2d,Mapk12,Pla2g2f,Pla2g2e,Nras,Camk2d1,Camk2d2,Map3k1,Adcy4,Pla2g3
Low Entropy (0 - 0.2)	Melanogenesis	1e-30	Raf1,Wnt2b,Plcb3,Edn1,a,Wnt11,Calm4,Fzd2,Dvl1,Wnt6,Adcy2,Wnt1,Wnt7b,Lef1,Wnt10b,Wnt4,Wnt2,Tcf31,Tyrp1,Mapk1,Fzd9,Wnt8b,Mapk3,Mitf1,Tyr,Plcb4,Calml3,Pomc,Mc1r,Creb3,Nras,Wnt8a,Wnt10a,Camk2d1,Camk2d2,Adcy4,Fzd101,Fzd102
Low Entropy (0 - 0.2)	Adipocytokine signaling pathway	1e-30	Npy,Ikbkb,Akt1,Pck2,Acsl5,Cpt1a,Nfkb1,Stk11,Adipoq,Lep,Slc2a4,Tnf,G6pc,Ppara,Tnfrsf1a,Ppargc1a,Adipor2,Acsl6,Irs1,Traf2,Adipor1,Pck1,Pomc,Agrp,Irs4,Mtor,Acsl3
Low Entropy (0 - 0.2)	Type II diabetes mellitus	1e-30	Slc2a2,Ikbkb,Gck,Adipoq,Socs1,Ins1,Slc2a4,Tnf,Pklr,Mapk1,Insr,Irs1,Mapk3,Prkcd,Socs71,Pdx11,Pik3r2,Irs4,Pik3cb,Mtor,Hk3
Low Entropy (0 - 0.2)	Pancreatic secretion	1e-30	Pla2g12a,Bst1,Rab11a,Plcb3,Atp2a1,Pla2g5,Kcnq1,Rhoa,Adcy2,Cel,Cpa3,Pla2g10,Cftr,Pnliprp1,Ctrb1,Pla2g1b,Trpc1,Plcb4,Cela2a,Pla2g2d,Slc26a3,Pnlip,Pla2g2f,Pla2g2e,Ctrl,Atp2b4,Cpa1,Adcy4,Pla2g3
Low Entropy (0 - 0.2)	Chagas disease (American trypanosomiasis)	1e-30	Ccl5,Ikbkb,Plcb3,Akt1,Gna15,Nfkb1,Casp8,Ifnb1,C1qb,Cd3g,Il10,Ifng,Tnf,Il6,Il1b,Cd3d,Traf6,Tnfrsf1a,Mapk14,Mapk1,Ifngr2,Irak1,Tgfbr2,Mapk3,Plcb4,Pik3r2,Myd88,Bdkrb2,Mapk12,Serpine1,Pik3cb,Il2,Tlr2,Ticam1,Irak4
Low Entropy (0 - 0.2)	Malaria	1e-30	Thbs3,Itgb2,Itgb2l,Sdc3,Thbs2,Sele,Cd40,Csf3,Il10,Ifng,Tnf,Il6,Gypa,Il1b,Sdc1,Thbs1,Darc,Myd88,Comp,Itgal,Tlr2
Low Entropy (0 - 0.2)	Toxoplasmosis	1e-30	Pla2g12a,Ikbkb,Tyk2,Pla2g5,Akt1,Lamb21,Lamb22,Lamc1,Nfkb1,Casp8,Bad,Cd40,Itga6,Casp9,Socs1,Lamb3,Il10,Ifng,Tnf,Pla2g10,Pdk12,Map2k6,Traf6,Tnfrsf1a,Mapk14,Mapk1,Ifngr2,Irak1,Il10rb,Mapk3,Pla2g1b,Pik3r2,Ciita,Myd88,Pla2g2d,Lamc3,Mapk12,Pla2g2f,Ccr5,Pla2g2e,Pik3cb,Lama3,Tlr2,Lama5,Pla2g3,Irak4
Low Entropy (0 - 0.2)	Amoebiasis	1e-30	Itgb2,Ptk2,Col4a2,Itgb2l,Col5a2,Plcb3,Col4a5,Lamb21,Lamb22,Lamc1,Gna15,Nfkb1,Col2a1,Col4a4,Col11a2,Cd14,Lamb3,Il10,Itgam,Ifng,Tnf,Il6,Col4a1,Csf2,Il1b,Plcb4,Pik3r2,Il1r1,C8g,Lamc3,Arg11,Serpinb2,Pik3cb,Lama3,Tlr2,Lama5
Low Entropy (0 - 0.2)	Hepatitis C	1e-30	Sos1,Pias3,Raf1,Ikbke,Pias2,Ikbkb,Pias1,Eif2s1,Tyk2,Akt1,Cdkn1a,Cldn5,Tbk1,Nfkb1,Cldn7,Bad,Ifnb1,Ocln,Tnf,Cldn8,Pdk12,Cldn4,Pias4,Ppara,Traf6,Tnfrsf1a,Cldn15,Mapk14,Mapk1,Mapk3,Traf2,Irf1,Nr1h3,Cldn9,Ifnar2,Pik3r2,Mapk12,Rnasel,Nras,Pik3cb,Ddx58,Ticam1,Oas1b,Cldn2
Low Entropy (0 - 0.2)	Pathways in cancer	1e-30	Vegfa,Bax1,Bax2,Sos1,Runx1,Pias3,Ptk2,Raf1,Col4a2,Wnt2b,Rassf1,Pias2,Ikbkb,Pias1,Fgf2,Col4a5,Sfpi1,Smo,Akt1,Cdkn1a,Gli3,Dapk2,E2f1,Lamb21,Lamb22,Ccne1,Wnt11,Rac32,Lamc1,Rhoa,Fgf5,Fzd2,Nfkb1,Shh,Ccne2,Fgf6,Cdh11,Abl1,Casp8,Dvl1,Bad,Ptgs2,Wnt6,Bmp4,Pax8,Fgf17,Rbx1,Wnt1,Ret,Itga6,Col4a4,Ccnd1,Figf,Tgfa,Wnt7b,Jup,Cul2,Flt3,Egln1,Plcg2,Casp9,Fgf7,Lef1,Wnt10b,Lamb3,Cebpa,Cbl,Ptch2,Gli1,Il6,Col4a1,Tceb2…
Low Entropy (0 - 0.2)	Prostate cancer	1e-30	Bax2,Sos1,Raf1,Ikbkb,Akt1,Cdkn1a,E2f1,Atf4,Ccne1,Nfkb1,Ccne2,Bad,Ccnd1,Tgfa,Casp9,Lef1,Ins1,Pdk11,Tcf31,Mapk1,Mdm2,Mapk3,Ar1,Pik3r2,Creb3,Nras,Igf1r,Gstp1,Erbb2,Pik3cb,E2f2,Mtor
Low Entropy (0 - 0.2)	Basal cell carcinoma	1e-30	Wnt2b,Smo,Gli3,Wnt11,Fzd2,Shh,Dvl1,Wnt6,Bmp4,Wnt1,Wnt7b,Lef1,Wnt10b,Ptch2,Gli1,Wnt4,Wnt2,Tcf31,Fzd9,Wnt8b,Wnt8a,Wnt10a,Axin2,Fzd101,Fzd102
Low Entropy (0 - 0.2)	Melanoma	1e-30	Raf1,Fgf2,Akt1,Cdkn1a,E2f1,Fgf5,Fgf6,Cdh11,Bad,Fgf17,Ccnd1,Fgf7,Fgf8,Mapk1,Fgf20,Mdm2,Mapk3,Mitf1,Pik3r2,Fgf22,Fgf16,Nras,Igf1r,Pik3cb,E2f2,Fgf10,Fgf4,Fgf15
Low Entropy (0 - 0.2)	Acute myeloid leukemia	1e-30	Sos1,Runx1,Raf1,Ikbkb,Sfpi1,Akt1,Nfkb1,Bad,Ccna1,Ccnd1,Jup,Flt3,Lef1,Eif4ebp1,Cebpa,Tcf31,Mapk1,Ppard,Mapk3,Pik3r2,Nras,Pik3cb,Mtor
Low Entropy (0 - 0.2)	Small cell lung cancer	1e-30	Pias3,Ptk2,Col4a2,Pias2,Ikbkb,Pias1,Col4a5,Akt1,E2f1,Lamb21,Lamb22,Ccne1,Lamc1,Nfkb1,Ccne2,Ptgs2,Itga6,Col4a4,Ccnd1,Casp9,Apaf1,Lamb3,Col4a1,Pias4,Traf1,Traf6,Traf2,Pik3r2,Itga2b,Lamc3,Pik3cb,Lama3,E2f2,Lama5,Itga3
Low Entropy (0 - 0.2)	Rheumatoid arthritis	1e-30	Atp6v1e1,Vegfa,Itgb2,Ccl5,Itgb2l,Flt1,Atp6v1h,Il15,Ctsk,Il1a,Atp6v0a2,Acp5,Il17a,Tnfsf11,Cd80,Ifng,Tnf,Il6,Cxcl5,Ltb,Csf2,Il1b,Ctla4,Ccl20,Mmp3,Il23a,Atp6v1b1,Itgal,Tlr2
Low Entropy (0 - 0.2)	Glycolysis / Gluconeogenesis	1e-16	Adh1,Eno3,Aldh3a2,Dlat,Pck2,Pdha2,Fbp11,Fbp12,Gck,Aldh3a1,Gapdhs,Fbp21,Fbp22,Adh7,Pgk2,G6pc,Pklr,Adh5,Aldh2,Ldhb,Pck1,Adh41,Adh42,Pdhb,Acss1,Hk3
Low Entropy (0 - 0.2)	Ubiquitin mediated proteolysis	1e-16	Cdc20,Pias3,Pias2,Pias1,Ube2b,Cdh12,Cul1,Rbx1,Nedd4,Cul2,Ube2c,Socs1,Cbl,Cdc16,Ube2i,Tceb2,Ube2d1,Pias4,Traf6,Sae1,Uba2,Ube2k,Fancl,Mdm2,Fbxo2,Cblc,Brca1,Cdc27,Itch,Tceb1,Siah1b,Anapc11,Map3k1
Low Entropy (0 - 0.2)	ErbB signaling pathway	3e-16	Sos1,Ptk2,Raf1,Akt1,Cdkn1a,Abl1,Bad,Btc,Tgfa,Nck1,Plcg2,Eif4ebp1,Cbl,Mapk1,Mapk3,Cblc,Pik3r2,Erbb4,Ereg,Nras,Pak4,Erbb2,Pik3cb,Mtor,Camk2d1,Camk2d2
Low Entropy (0 - 0.2)	Progesterone-mediated oocyte maturation	3e-16	Raf1,Rps6ka3,Akt1,Cdh12,Ccna1,Adcy2,Cdc25a,Cdc25c,Bub1,Plk1,Ins1,Cdc16,Mapk14,Pkmyt1,Mapk1,Pgr,Myt12,Mapk3,Pik3r2,Cdc27,Mapk12,Igf1r,Pik3cb,Rps6ka6,Anapc11,Ccnb1,Adcy4
Low Entropy (0 - 0.2)	Leishmaniasis	1.8e-15	Itgb2,Itgb2l,Il1a,Nfkb1,Ptgs2,Il4,Il10,Itgam,Ifng,Tnf,Il1b,Ncf4,Traf6,Mapk14,Mapk1,Ifngr2,Irak1,Mapk3,Myd88,Mapk12,Tlr2,Irak4
Low Entropy (0 - 0.2)	Hedgehog signaling pathway	6.4e-15	Bmp6,Wnt2b,Smo,Gli3,Wnt11,Ihh,Shh,Rab23,Wnt6,Bmp4,Wnt1,Wnt7b,Wnt10b,Ptch2,Gli1,Wnt4,Wnt2,Wnt8b,Wnt8a,Wnt10a
Low Entropy (0 - 0.2)	Pyrimidine metabolism	8e-15	Pole3,Nt5e,Pola1,Cant1,Dtymk,Pold2,Dhodh,Pold3,Tk1,Itpa,Entpd4,Pold1,Pole2,Polr2g,Rrm1,Polr3d,Polr2d,Nt5m,Prim1,Rrm2,Txnrd1,Polr2j,Pole,Entpd3,Cda,Polr3f
Low Entropy (0 - 0.2)	Tyrosine metabolism	9.1e-15	Adh1,Hpd,Gstz1,Tat,Aldh3a1,Tpo2,Aox1,Adh7,Pnmt,Tyrp1,Adh5,Tyr,Hemk1,Hgd,Dbh,Adh41,Adh42,Aoc3
Low Entropy (0 - 0.2)	Steroid hormone biosynthesis	9.6e-15	Cyp11a1,Hsd17b3,Cyp3a11,Hsd17b1,Cyp1a11,Sult2b1,Cyp19a1,Hsd17b12,Hsd17b7,Hsd3b1,Hsd17b2,Hsd3b5,Cyp7a1,Ar2,Cyp11b2,Cyp21a1,Sult1e1,Ugt2a3,Cyp11b1,Hsd11b2,Hsd3b6
Low Entropy (0 - 0.2)	Fat digestion and absorption	2.93e-14	Pla2g12a,Pla2g5,Cel,Fabp2,Apoa1,Pla2g10,Apob,Pnliprp1,Pla2g1b,Abcg5,Pla2g2d,Pnlip,Pla2g2f,Pla2g2e,Lipf,Agpat2,Pla2g3,Npc1l1
Low Entropy (0 - 0.2)	Glioma	4.53e-14	Sos1,Raf1,Akt1,Cdkn1a,E2f1,Calm4,Ccnd1,Tgfa,Plcg2,Mapk1,Mdm2,Mapk3,Pik3r2,Calml3,Nras,Igf1r,Pik3cb,E2f2,Mtor,Camk2d1,Camk2d2
Low Entropy (0 - 0.2)	Glutathione metabolism	9.02e-14	Gclm,Gstk1,Gstm5,Gstz1,Gstt1,G6pdx,Lap3,G6pd2,Gpx1,Gstm4,Ggt5,Rrm1,Ggct,Rrm2,Mgst2,Gclc,Gstp1,Gsr,Txndc12
Low Entropy (0 - 0.2)	Endocytosis	1.225e-13	Cav3,Rab11a,Flt1,Pip5k1c,Cav1,Pld2,Rhoa,Ret,Nedd4,Sh3gl1,Pip5k1b1,Pip5k1b2,Smad7,Cbl,Chmp2a,Folr2,Il2rb,Traf6,Dnm2,Cltc,Smad6,Tgfbr2,Cav2,Il2ra,Dnm3,Mdm2,Cblc,Folr1,Cxcr4,Erbb4,Adrb3,Adrb2,Epn3,Itch,Ccr5,Igf1r,Cxcr2
Low Entropy (0 - 0.2)	Colorectal cancer	3.712e-13	Bax1,Raf1,Akt1,Rac32,Rhoa,Bad,Ccnd1,Casp9,Lef1,Mlh1,Tcf31,Mapk1,Msh2,Birc5,Tgfbr2,Mapk3,Pik3r2,Dcc,Pik3cb,Axin2
Low Entropy (0 - 0.2)	Endometrial cancer	5.597e-13	Sos1,Raf1,Akt1,Cdh11,Bad,Ccnd1,Casp9,Lef1,Pdk11,Mlh1,Tcf31,Mapk1,Mapk3,Pik3r2,Nras,Erbb2,Pik3cb,Axin2
Low Entropy (0 - 0.2)	Chronic myeloid leukemia	5.696e-13	Sos1,Runx1,Raf1,Ikbkb,Akt1,Cdkn1a,E2f1,Nfkb1,Abl1,Bad,Ccnd1,Cbl,Mapk1,Tgfbr2,Mdm2,Mapk3,Cblc,Pik3r2,Nras,Pik3cb,E2f2
Low Entropy (0 - 0.2)	Tight junction	6.714e-13	Yes1,Tjp1,Cask,Csnk2a2,Akt1,Cldn5,Llgl1,Rhoa,Cldn7,Ocln,Epb4.1l2,Cldn8,Cldn4,Epb4.1l3,Cldn15,Myh9,Rras,Myl9,Myh3,Myh4,Myh1,Prkcd,Cldn9,Tjp3,Myl2,Nras,Mylpf,Cldn2
Low Entropy (0 - 0.2)	Non-small cell lung cancer	1.689e-12	Sos1,Raf1,Rassf1,Akt1,E2f1,Bad,Ccnd1,Tgfa,Plcg2,Casp9,Pdk11,Mapk1,Mapk3,Pik3r2,Nras,Erbb2,Pik3cb,E2f2
Low Entropy (0 - 0.2)	p53 signaling pathway	1.756e-12	Bax1,Cdkn1a,Atm,Ccne1,Ccne2,Casp8,Ccnd1,Casp9,Apaf1,Gadd45a,Chek2,Steap3,Thbs1,Mdm2,Rrm2,Serpinb5,Serpine1,Siah1b,Trp73,Ccnb1
Low Entropy (0 - 0.2)	Protein digestion and absorption	1.769e-12	Col4a2,Eln,Col5a2,Col4a5,Col18a1,Kcnq1,Col17a1,Kcnn4,Col2a1,Col4a4,Col15a1,Col11a2,Cpa3,Col4a1,Ctrb1,Cela2a,Slc15a1,Mep1b,Ctrl,Slc3a1,Cpa1
Low Entropy (0 - 0.2)	Pancreatic cancer	2.355e-12	Vegfa,Raf1,Ikbkb,Akt1,E2f1,Rac32,Nfkb1,Bad,Ccnd1,Figf,Tgfa,Casp9,Mapk1,Tgfbr2,Mapk3,Pik3r2,Brca2,Erbb2,Pik3cb,E2f2
Low Entropy (0 - 0.2)	Fatty acid metabolism	2.363e-12	Cyp4a14,Adh1,Acox1,Ehhadh,Aldh3a2,Acsl5,Cpt1a,Adh7,Acadm,Acat1,Acsl6,Adh5,Aldh2,Hadh,Adh41,Adh42,Hadhb,Acsl3
Low Entropy (0 - 0.2)	Amyotrophic lateral sclerosis (ALS)	2.397e-12	Bax1,Ccs,Tomm40,Bad,Ppp3cb,Sod1,Casp9,Apaf1,Gpx1,Tnf,Grin2a,Map2k6,Tnfrsf1a,Mapk14,Mapk12,Prph,Map3k5,Prph2
Low Entropy (0 - 0.2)	Bladder cancer	2.987e-12	Vegfa,Raf1,Rassf1,Cdkn1a,Dapk2,E2f1,Cdh11,Ccnd1,Figf,Mapk1,Thbs1,Mdm2,Mapk3,Nras,Erbb2,E2f2
Low Entropy (0 - 0.2)	Maturity onset diabetes of the young	3.332e-12	Slc2a2,Hnf4g,Gck,Hnf4a,Foxa2,Ins1,Hhex,Iapp,Pklr,Hnf1a,Pdx11,Neurod1,Neurog3
Low Entropy (0 - 0.2)	B cell receptor signaling pathway	9.433e-12	Sos1,Nfatc3,Raf1,Ikbkb,Akt1,Rac32,Nfkb1,Vav2,Blnk,Ppp3cb,Cd19,Plcg2,Btk,Mapk1,Mapk3,Pik3r2,Nras,Cd72,Pik3cb,Nfatc2
Low Entropy (0 - 0.2)	RIG-I-like receptor signaling pathway	1.292e-11	Ikbke,Ikbkb,Tbk1,Tank,Nfkb1,Ifih1,Casp8,Ifnb1,Tnf,Traf6,Mapk14,Traf2,Dak,Mapk12,Ddx58,Isg15,Dhx58,Map3k1,Cxcl10
Low Entropy (0 - 0.2)	Natural killer cell mediated cytotoxicity	1.863e-11	Itgb2,Sos1,Nfatc3,Raf1,Itgb2l,Lat,Tnfsf10,Rac32,Vav2,Ifnb1,Ppp3cb,Plcg2,Ifng,Tnf,Csf2,Mapk1,Ifngr2,Mapk3,Ifnar2,Pik3r2,Ncr1,Nras,Pik3cb,Itgal,Nfatc2
Low Entropy (0 - 0.2)	DNA replication	2.155e-11	Pole3,Pola1,Pold2,Ssbp1,Pcna,Pold3,Pold1,Rfc4,Pole2,Rpa2,Mcm4,Rfc3,Prim1,Pole
Low Entropy (0 - 0.2)	Pyruvate metabolism	4.227e-11	Aldh3a2,Dlat,Pck2,Pdha2,Pcx,Acyp1,Akr1b7,Acat1,Pklr,Aldh2,Ldhb,Pck1,Pdhb,Acss1,Acaca
Low Entropy (0 - 0.2)	Nucleotide excision repair	4.227e-11	Pole3,Pold2,Pcna,Rbx1,Cdk7,Pold3,Pold1,Rfc4,Pole2,Rpa2,Xpa,Rfc3,Ercc2,Pole,Ccnh
Low Entropy (0 - 0.2)	Fc gamma R-mediated phagocytosis	4.375e-11	Raf1,Vasp,Lat,Pip5k1c,Akt1,Pld2,Scin,Vav2,Sphk1,Plcg2,Pip5k1b1,Pip5k1b2,Dnm2,Mapk1,Arpc2,Dnm3,Mapk3,Prkcd,Pik3r2,Wasl,Pik3cb
Low Entropy (0 - 0.2)	Adherens junction	6.398e-11	Yes1,Tjp1,Csnk2a2,Snai1,Rac32,Rhoa,Cdh11,Lef1,Tcf31,Mapk1,Insr,Tgfbr2,Ptprm,Mapk3,Wasl,Snai2,Pvrl3,Igf1r,Erbb2
Low Entropy (0 - 0.2)	Metabolism of xenobiotics by cytochrome P450	1.051e-10	Gstk1,Gstm5,Adh1,Cyp3a11,Gstz1,Cyp1a11,Cyp1a12,Gstt1,Aldh3a1,Cyp2b10,Adh7,Cyp2b19,Gstm4,Adh5,Mgst2,Ugt2a3,Adh41,Adh42,Gstp1,Cyp2b9
Low Entropy (0 - 0.2)	Salivary secretion	1.051e-10	Bst1,Dmbt1,Plcb3,Calm4,Kcnn4,Adcy2,Camp1,Prkg2,Adra1a1,Adra1a2,Lpo,Plcb4,Adrb3,Calml3,Adrb2,Atp2b4,Muc5b,Adcy4,Trpv6
Low Entropy (0 - 0.2)	mTOR signaling pathway	1.152e-10	Vegfa,Rps6ka3,Akt1,Stk11,Figf,Eif4ebp1,Ins1,Pdk11,Mapk1,Mapk3,Pik3r2,Rps6,Pik3cb,Rps6ka6,Mlst8,Mtor
Low Entropy (0 - 0.2)	Drug metabolism - cytochrome P450	1.359e-10	Gstk1,Gstm5,Adh1,Cyp3a11,Gstz1,Cyp1a12,Gstt1,Aldh3a1,Aox1,Cyp2b10,Adh7,Cyp2b19,Gstm4,Fmo2,Adh5,Mgst2,Ugt2a3,Adh41,Adh42,Gstp1,Cyp2b9
Low Entropy (0 - 0.2)	Mismatch repair	1.598e-10	Pold2,Ssbp1,Pcna,Pold3,Exo1,Pold1,Rfc4,Rpa2,Mlh1,Msh2,Rfc3
Low Entropy (0 - 0.2)	Dilated cardiomyopathy	2.104e-10	Itgb7,Tnnc1,Adcy2,Itga6,Emd,Tnni3,Tnf,Sgcg,Itgb6,Cacna1f,Cacna1s,Myl3,Ttn,Itga2b,Myl2,Mybpc3,Cacna2d2,Actc1,Adcy4,Itga3
Low Entropy (0 - 0.2)	Long-term depression	2.567e-10	Pla2g12a,Raf1,Gnaz,Gna13,Plcb3,Pla2g5,Pla2g10,Prkg2,Mapk1,Mapk3,Pla2g1b,Plcb4,Pla2g2d,Pla2g2f,Pla2g2e,Nras,Igf1r,Pla2g3
Low Entropy (0 - 0.2)	Renal cell carcinoma	2.567e-10	Vegfa,Sos1,Raf1,Akt1,Rbx1,Figf,Tgfa,Cul2,Egln1,Tceb2,Mapk1,Arnt,Mapk3,Pik3r2,Nras,Tceb1,Pak4,Pik3cb
Low Entropy (0 - 0.2)	Prion diseases	3.395e-10	Bax1,Ccl5,Notch1,Lamb22,Il1a,Lamc1,Ncam1,C1qb,Sod1,Il6,Il1b,Mapk1,Mapk3,C8g
Low Entropy (0 - 0.2)	Alzheimer's disease	3.517e-10	Ndufa9,Sdhb,Plcb3,Cdk5,Atp2a1,Cox5a,Calm4,Atp5c1,Casp8,Bad,Ppp3cb,Alg31,Ndufa2,Casp9,Apaf1,Sdhc,Tnf,Il1b,Grin2a,Tnfrsf1a,Ncstn,Cacna1f,Mapk1,Cacna1s,Atp5g3,Mapk3,Plcb4,Calml3,Ndufs8
Low Entropy (0 - 0.2)	Hypertrophic cardiomyopathy (HCM)	4.222e-10	Itgb7,Tnnc1,Itga6,Emd,Tnni3,Tnf,Il6,Sgcg,Itgb6,Cacna1f,Cacna1s,Myl3,Ttn,Itga2b,Myl2,Mybpc3,Cacna2d2,Actc1,Itga3
Low Entropy (0 - 0.2)	Ether lipid metabolism	5.121e-10	Pla2g12a,Pafah1b3,Pla2g5,Pld2,Pafah1b1,Pla2g10,Cept1,Pla2g1b,Pla2g2d,Lpcat1,Pla2g2f,Pla2g2e,Pla2g3
Low Entropy (0 - 0.2)	Intestinal immune network for IgA production	7.655e-10	Itgb7,Il5,Il15,Cd40,Il4,Il10,Cd80,Il6,Tnfrsf17,Il15ra,Madcam1,Cxcr4,Aicda,Il2
Low Entropy (0 - 0.2)	Citrate cycle (TCA cycle)	9.305e-10	Sdhb,Ogdh,Aco1,Dlat,Pck2,Pdha2,Pcx,Sdhc,Suclg1,Csl2,Pck1,Pdhb
Low Entropy (0 - 0.2)	Huntington's disease	1.22e-09	Sod2,Ndufa9,Bax1,Sdhb,Plcb3,Cox5a,Atp5c1,Casp8,Ndufa2,Sod1,Casp9,Apaf1,Tfam,Sdhc,Gpx1,Tbp,Rest,Ppargc1a,Cltc,Polr2g,Atp5g3,Polr2d,Plcb4,Pparg,Dlg4,Ndufs8,Creb3,Polr2j,Dnaic1
Low Entropy (0 - 0.2)	Arachidonic acid metabolism	2.221e-09	Pla2g12a,Cyp4a14,Ptges2,Pla2g5,Alox12,Ptgs2,Alox8,Cyp2b10,Cyp2b19,Gpx1,Tbxas1,Pla2g10,Ggt5,Pla2g1b,Pla2g2d,Pla2g2f,Pla2g2e,Cyp2b9,Pla2g3
Low Entropy (0 - 0.2)	Homologous recombination	2.462e-09	Pold2,Ssbp1,Blm,Pold3,Pold1,Rad50,Rpa2,Rad52,Mre11a,Rad54l,Brca2
Low Entropy (0 - 0.2)	Gastric acid secretion	2.621e-09	Kcnj2,Plcb3,Gast,Calm4,Kcnq1,Atp4b,Adcy2,Atp4a,Kcnj15,Cftr,Plcb4,Calml3,Mylk,Camk2d1,Camk2d2,Kcnj10,Adcy4
Low Entropy (0 - 0.2)	Cytosolic DNA-sensing pathway	2.798e-09	Ikbke,Ccl5,Ikbkb,Tbk1,Nfkb1,Ifnb1,Il6,Il1b,Polr3d,Zbp11,Pycard,Ddx58,Cxcl10,Polr3f,Aim2
Low Entropy (0 - 0.2)	NOD-like receptor signaling pathway	4.756e-09	Ccl5,Ikbkb,Cxcl1,Nfkb1,Casp8,Cxcl2,Tnf,Il6,Il1b,Traf6,Mapk14,Mapk1,Mapk3,Mapk12,Pycard
Low Entropy (0 - 0.2)	Complement and coagulation cascades	5.067e-09	Vwf,Plg,C1qb,Plau,Cfd,Kng1,Plaur,Serpinf2,Bdkrb2,Mbl2,C3ar1,C8g,Proc,F13a1,Serpine1,Serpinc1,C1ra
Low Entropy (0 - 0.2)	Notch signaling pathway	6.646e-09	Notch3,Notch2,Notch1,Dvl1,Alg31,Dll3,Notch4,Kat2a,Ncstn,Ptcra,Rbpjl,Hes5,Dll1,Dtx1
Low Entropy (0 - 0.2)	Retinol metabolism	7.718e-09	Cyp4a14,Rdh5,Adh1,Cyp3a11,Cyp1a11,Cyp1a12,Cyp2b10,Adh7,Cyp2b19,Cyp26a1,Rpe65,Adh5,Ugt2a3,Bcmo1,Adh41,Adh42,Cyp2b9,Lrat
Low Entropy (0 - 0.2)	Aldosterone-regulated sodium reabsorption	8.573e-09	Ins1,Pdk11,Scnn1a,Mapk1,Insr,Irs1,Mapk3,Scnn1b,Pik3r2,Slc9a3r2,Irs4,Pik3cb,Hsd11b2
Low Entropy (0 - 0.2)	Peroxisome	1.159e-08	Sod2,Gstk1,Acox1,Ehhadh,Acsl5,Baat,Sod1,Abcd2,Slc25a17,Agxt,Mvk,Crat,Acsl6,Mlycd,Acsl3,Ddo,Prdx1
Low Entropy (0 - 0.2)	Bacterial invasion of epithelial cells	1.271e-08	Cav3,Ptk2,Cav1,Rhoa,Cdh11,Cbl,Dnm2,Arpc2,Cltc,Dock1,Cav2,Dnm3,Cblc,Pik3r2,Wasl,Pik3cb
Low Entropy (0 - 0.2)	Base excision repair	1.382e-08	Pole3,Lig3,Pold2,Pcna,Nthl1,Pold3,Pold1,Pole2,Parp1,Xrcc1,Pole,Neil1
Low Entropy (0 - 0.2)	Protein processing in endoplasmic reticulum	1.709e-08	Bax1,P4hb,Eif2s1,Rpn1,Atf4,Hspa4l,Bak1,Cul1,Rbx1,Rnf5,Ddit3,Dad1,Ube2d1,Ero1l,Hspbp1,Fbxo2,Traf2,Preb,Derl2,Sec13,Erp29,Sec31a,Map3k5,Ppp1r15a,Xbp1
Low Entropy (0 - 0.2)	African trypanosomiasis	2.032e-08	Plcb3,Sele,Il10,Ifng,Apoa1,Tnf,Il6,Il1b,F2rl1,Plcb4,Myd88
Low Entropy (0 - 0.2)	alpha-Linolenic acid metabolism	2.5e-08	Pla2g12a,Acox1,Pla2g5,Pla2g10,Pla2g1b,Pla2g2d,Pla2g2f,Pla2g2e,Pla2g3
Low Entropy (0 - 0.2)	Propanoate metabolism	2.939e-08	Ehhadh,Aldh3a2,Acadm,Suclg1,Acat1,Aldh2,Ldhb,Mlycd,Pcca,Acss1,Acaca
Low Entropy (0 - 0.2)	Primary immunodeficiency	4.189e-08	Blnk,Cd40,Cd19,Rag2,Btk,Rag1,Cd3d,Il7r,Cd8a,Ciita,Aicda
Low Entropy (0 - 0.2)	RNA transport	5.147e-08	Nup107,Elac2,Acin1,Eif2s1,Rpp30,Rae1,Nmd3,Aaas,Ncbp2,Eif2b1,Eif5,Eif4ebp1,Ube2i,Eef1a1,Eif3g,Nup62,Upf3b,Nup37,Tacc3,Nup160,Sec13,Eif3f,Eif3i,Eif4a3
Low Entropy (0 - 0.2)	Long-term potentiation	6.029e-08	Raf1,Plcb3,Rps6ka3,Atf4,Calm4,Ppp3cb,Grin2a,Mapk1,Mapk3,Plcb4,Calml3,Nras,Rps6ka6,Camk2d1,Camk2d2
Low Entropy (0 - 0.2)	Glycerolipid metabolism	6.081e-08	Lipc,Aldh3a2,Agpat3,Gla,Cel,Akr1b7,Pnliprp1,Aldh2,Dak,Pnlip,Lipf,Agpat4,Agpat2
Low Entropy (0 - 0.2)	Dorso-ventral axis formation	6.894e-08	Sos1,Notch3,Notch2,Notch1,Notch4,Etv6,Mapk1,Mapk3,Piwil2
Low Entropy (0 - 0.2)	Glycerophospholipid metabolism	7.662e-08	Pla2g12a,Pla2g5,Pld2,Agpat3,Pla2g10,Cept1,Pla1a1,Pla2g1b,Pla2g2d,Lpcat1,Pla2g2f,Pla2g2e,Agpat4,Agpat2,Chat1,Pla2g3
Low Entropy (0 - 0.2)	Tryptophan metabolism	1.137e-07	Ogdh,Ehhadh,Aldh3a2,Cyp1a11,Cyp1a12,Aox1,Abp12,Tdo2,Acat1,Haao,Aldh2,Hadh
Low Entropy (0 - 0.2)	Thyroid cancer	1.261e-07	Cdh11,Pax8,Ret,Ccnd1,Lef1,Tcf31,Mapk1,Mapk3,Pparg,Nras
Low Entropy (0 - 0.2)	Spliceosome	1.481e-07	Sf3b2,Acin1,Smndc1,Pcbp1,Lsm2,U2af2,Cdc5l,Ncbp2,Sf3b5,Snrpa1,Snrpd1,Sf3b4,Snrpd3,Dhx38,Snrpb2,Hnrnpm,Lsm3,Phf5a,Snrnp40,Eif4a3,Eftud2
Low Entropy (0 - 0.2)	Inositol phosphate metabolism	2.509e-07	Plcb3,Pip5k1c,Impa1,Plcd1,Plcg2,Pip5k1b1,Pip5k1b2,Pik3c2g,Pip4k2a,Plcb4,Minpp1,Inpp5e,Pik3cb
Low Entropy (0 - 0.2)	Phosphatidylinositol signaling system	3.331e-07	Plcb3,Pip5k1c,Impa1,Plcd1,Calm4,Plcg2,Pip5k1b1,Pip5k1b2,Pik3c2g,Pip4k2a,Plcb4,Pik3r2,Calml3,Inpp5e,Pik3cb
Low Entropy (0 - 0.2)	Staphylococcus aureus infection	3.998e-07	Itgb2,Itgb2l,Plg,C1qb,Il10,Itgam,Cfd,Fpr1,Mbl2,C3ar1,Itgal,C1ra
Low Entropy (0 - 0.2)	Valine, leucine and isoleucine degradation	5.041e-07	Ehhadh,Aldh3a2,Bcat2,Hmgcs2,Aox1,Acadm,Auh,Acat1,Aldh2,Hadh,Pcca,Hadhb
Low Entropy (0 - 0.2)	Galactose metabolism	5.435e-07	Gck,Galk1,Gale,Gla,Lalba,G6pc,Akr1b7,Lct,Hk3
Low Entropy (0 - 0.2)	Viral myocarditis	5.743e-07	Itgb2,Itgb2l,Cav1,Rac32,Abl1,Casp8,Cd40,Ccnd1,Casp9,Cd80,Sgcg,Myh9,Myh3,Myh4,Myh1,Itgal
Low Entropy (0 - 0.2)	Arginine and proline metabolism	9.764e-07	Nos3,Oat,Aldh3a2,Ckm,P4ha2,Lap3,Abp12,Otc,Pycrl,Aldh2,Arg11,Prodh2
Low Entropy (0 - 0.2)	Arrhythmogenic right ventricular cardiomyopathy (ARVC)	1.005e-06	Itgb7,Dsp1,Itga6,Emd,Jup,Lef1,Sgcg,Itgb6,Tcf31,Cacna1f,Cacna1s,Itga2b,Cacna2d2,Itga3
Low Entropy (0 - 0.2)	Fructose and mannose metabolism	1.137e-06	Pmm2,Fbp11,Fbp12,Pfkfb2,Fbp21,Fbp22,Pfkfb1,Pmm1,Akr1b7,Pfkfb3,Pfkfb4,Hk3
Low Entropy (0 - 0.2)	Amino sugar and nucleotide sugar metabolism	1.992e-06	Pmm2,Gfpt2,Gck,Galk1,Gale,Ugdh,Pmm1,Gfpt1,Gnpda1,Cmah,Hk3
Low Entropy (0 - 0.2)	Alanine, aspartate and glutamate metabolism	3.612e-06	Gfpt2,Asns,Adss1,Adss2,Adsl,Agxt,Gfpt1,Adssl1,Ddo,Gpt
Low Entropy (0 - 0.2)	mRNA surveillance pathway	3.928e-06	Nudt21,Acin1,Cstf2t,Cstf2,Cpsf4,Fip1l1,Ncbp2,Gspt1,Cstf3,Cstf1,Upf3b,Ppp2r5e,Cpsf6,Eif4a3,Cpsf3
Low Entropy (0 - 0.2)	Phagosome	7.858e-06	Atp6v1e1,Thbs3,Itgb2,Itgb2l,Atp6v1h,Thbs2,Atp6v0a2,Cd14,Itgam,Ncf4,Mpo,Thbs1,Cd209a,Olr1,Cd209d,Comp,Mbl2,Atp6v1b1,Tubb1,Tlr2,C1ra
Low Entropy (0 - 0.2)	Gap junction	8.477e-06	Sos1,Tjp1,Raf1,Plcb3,Adcy2,Prkg2,Mapk1,Mapk7,Mapk3,Plcb4,Nras,Gjd2,Tubb1,Adcy4
Low Entropy (0 - 0.2)	Lysosome	8.574e-06	Asah1,Ids,Atp6v1h,Ctsk,Idua,Lgmn,Ppt1,Atp6v0a2,Gla,Acp5,Entpd4,Fuca1,Lipa,Igf2r,Cltc,Sumf1,Cln5
Low Entropy (0 - 0.2)	Linoleic acid metabolism	9.631e-06	Pla2g12a,Cyp3a11,Pla2g5,Cyp1a12,Pla2g10,Pla2g1b,Pla2g2d,Pla2g2f,Pla2g2e,Pla2g3
Low Entropy (0 - 0.2)	Phototransduction	1.153e-05	Rho2,Calm4,Gucy2e,Gnat1,Gnat2,Cnga1,Calml3,Rcvrn
Low Entropy (0 - 0.2)	Bile secretion	1.965e-05	Abcc3,Baat,Adcy2,Abcb41,Abcb42,Slc27a5,Cyp7a1,Cftr,Nr0b2,Kcnn2,Abcg5,Adcy4
Low Entropy (0 - 0.2)	Taurine and hypotaurine metabolism	1.995e-05	Csad,Baat,Cdo1,Ggt5,Ado
Low Entropy (0 - 0.2)	Asthma	2.021e-05	Il5,Cd40,Il4,Il10,Tnf,Il9,Fcer1a
Low Entropy (0 - 0.2)	Histidine metabolism	4.89e-05	Aldh3a2,Aldh3a1,Abp12,Hdc,Aldh2,Hemk1,Hal
Low Entropy (0 - 0.2)	Nicotinate and nicotinamide metabolism	4.89e-05	Bst1,Nt5e,Nnt,Aox1,Enpp1,Nt5m,Qprt
Low Entropy (0 - 0.2)	Lysine degradation	5.423e-05	Ogdh,Ehhadh,Aldh3a2,Setd8,Acat1,Bbox1,Aldh2,Hadh,Setd2
Low Entropy (0 - 0.2)	Starch and sucrose metabolism	5.423e-05	Pygm,Gck,Enpp1,Ugdh,G6pc,Gys2,Pygl,Ugt2a3,Hk3
Low Entropy (0 - 0.2)	Non-homologous end-joining	9.229e-05	Dntt,Rad50,Mre11a,Xrcc5,Lig4
Low Entropy (0 - 0.2)	Butanoate metabolism	0.0001645	Ehhadh,Hmgcs2,Pdha2,L2hgdh,Acat1,Hadh,Pdhb
Low Entropy (0 - 0.2)	Sphingolipid metabolism	0.0001686	Asah1,Sphk1,Ugcg,Gla,Smpd2,Gal3st1,Cer12,Smpd4
Low Entropy (0 - 0.2)	Primary bile acid biosynthesis	0.0002016	Baat,Slc27a5,Cyp7a1,Cyp27a1,Cyp39a1
Low Entropy (0 - 0.2)	Terpenoid backbone biosynthesis	0.0002016	Hmgcs2,Mvk,Acat1,Pdss1,Mvd
Low Entropy (0 - 0.2)	beta-Alanine metabolism	0.0002077	Ehhadh,Aldh3a2,Acadm,Aldh2,Mlycd,Aoc3
Low Entropy (0 - 0.2)	Vasopressin-regulated water reabsorption	0.0002817	Dctn6,Rab11a,Aqp2,Avp,Dynll1,Aqp3,Avpr2,Creb3
Low Entropy (0 - 0.2)	Systemic lupus erythematosus	0.0002945	H3f3b1,H3f3b2,Cd40,C1qb,Il10,Cd80,Ifng,Ssb,Tnf,Grin2a,Trove2,H2afz,Snrpd1,Snrpd3,C8g,C1ra
Low Entropy (0 - 0.2)	ABC transporters	0.0003309	Abcc3,Abcd2,Abcb41,Abcb42,Cftr,Abcg5,Abca3,Abca12
Low Entropy (0 - 0.2)	Sulfur metabolism	0.0004133	Sult2b1,Chst12,Sult1e1,Bpnt1
Low Entropy (0 - 0.2)	Autoimmune thyroid disease	0.0004475	Il5,Tpo2,Cd40,Il4,Il10,Cd80,Tshb,Cga,Ctla4,Il2
Low Entropy (0 - 0.2)	Steroid biosynthesis	0.0005212	Nsdhl,Tm7sf2,Cel,Hsd17b7,Lipa
Low Entropy (0 - 0.2)	Collecting duct acid secretion	0.0005322	Atp6v1e1,Atp6v0a2,Atp4b,Atp4a,Clcnkb,Atp6v1b1
Low Entropy (0 - 0.2)	Pentose phosphate pathway	0.000655	Rpia,Fbp11,Fbp12,G6pdx,Fbp21,Fbp22,G6pd2,Tktl1
Low Entropy (0 - 0.2)	Ribosome biogenesis in eukaryotes	0.0006706	Imp4,Csnk2a2,Rpp30,Nmd3,Rexo2,Tcof1,Bms1,Nat10,Dkc1,Pwp2,Gar1
Low Entropy (0 - 0.2)	Oxidative phosphorylation	0.0007166	Atp6v1e1,Ndufa9,Sdhb,Cox5a,Atp6v1h,Atp5c1,Atp6v0a2,Atp4b,Ndufa2,Sdhc,Atp4a,Atp5g3,Ndufs8,Atp6v1b1,Cox11
Low Entropy (0 - 0.2)	Cysteine and methionine metabolism	0.0007314	Tat,Apip,Cdo1,Dnmt1,Mat1a,Ldhb,Mtap
Low Entropy (0 - 0.2)	Carbohydrate digestion and absorption	0.0007314	Slc2a2,Akt1,G6pc,Pik3r2,Lct,Pik3cb,Hk3
Low Entropy (0 - 0.2)	RNA degradation	0.0008596	Exosc10,Eno3,Lsm2,Btg2,Btg4,Dcps,Cnot6,Skiv2l2,Lsm3,Dis3
Middle Entropy (0.2 - 0.3)	Metabolic pathways	1e-30	Gbe1,Gmppb,Galc,Glul,Cdipt,Sqle,Tpi1,Atp5g1,Pigf,Isyna1,Pgam2,Inpp4a,Adpgk,Aldh1a3,Gaa,Pfkm,Chpt1,Guk1,Nos2,Ldhc,Idh1,Fdps,Pik3c2a,Idh3g,Aldh18a1,Fasn,Pip5k1a1,Pip5k1a2,Galnt3,Aldh1a1,Pla2g6,Amy1,Acat2,Cat1,Ptges2,Extl3,Glud1,Ndufv1,Ada,Agpat1,Dut,Th,Adi1,Gad2,Atp6v1b2,Dnmt3a,Gad1,Ugp2,Inppl1,Pfkl,Dld,Sptlc1,Hexa,Dpm1,Degs1,Cad1,Acsl4,Got1,H6pd,Rpe,Inpp5a,Fut2,Cyp51,B4galt1,Taldo1,Pgls,Plcg1,Ldha…
Middle Entropy (0.2 - 0.3)	MAPK signaling pathway	1e-30	Fas,Cacna1b,Gadd45g,Gadd45b,Cacnb3,Rps6ka4,Pla2g6,Rasa1,Fgf18,Cacna1g,Cacna1a,Casp3,Jun,Tgfb3,Rela,Rac2,Flna,Rac1,Pdgfa,Cdc42,Pla2g4a,Bdnf,Tgfb1,Rps6ka1,Fgf12,Cs2,Cacna1h,Pdgfb,Fasl,Fgf1,Rps6ka2,Egf,Fos,Ppp3cc,Map4k2,Nr4a1,Jund,Crkl,Crk,Mapk10,Cacna1e,Fgf3,Grb2,Mapkapk2,Rasgrp1,Prkacb,Trp53,Pdgfrb,Sos2,Map2k3,Fgfr4,Cacna1d,Hspa1a,Map2k4,Mst12,Map3k3,Cdc25b,Kras,Nfatc4,Mapk9,Mapt,Mapk8,Fgf21,Prkca…
Middle Entropy (0.2 - 0.3)	ErbB signaling pathway	1e-30	Camk2a,Stat5b,Jun,Plcg1,Shc1,Pik3cd,Stat5a,Pak3,Egf,Nck2,Crkl,Crk,Mapk10,Gsk3b,Grb2,Sos2,Pik3r1,Pik3cg,Araf,Map2k4,Kras,Mapk9,Mapk8,Prkca,Akt3,Braf1,Cblb
Middle Entropy (0.2 - 0.3)	Calcium signaling pathway	1e-30	Cacna1b,Camk2a,Nos2,Slc8a1,Adcy7,Phkg1,Cacna1g,Cacna1a,Gnaq,Gna14,Plcg1,Pde1c,Atp2a2,Gna11,Cs2,Adcy8,Cacna1h,Cd38,Ppp3cc,Cacna1e,Prkacb,Plce1,Pdgfrb,Cacna1d,Hrh1,Plcb2,Adrb1,F2r,Prkca,Pln,Itpr3,Atp2b3,Prkx,Ednra
Middle Entropy (0.2 - 0.3)	Cytokine-cytokine receptor interaction	1e-30	Fas,Il11,Inhba,Il6st,Flt4,Tgfb3,Hgf,Vegfb,Csf1,Pdgfa,Vegfc,Cxcl12,Tgfb1,Eda,Pdgfb,Fasl,Egf,Il7,Il13,Il18,Ccl17,Il17ra,Ghr,Bmpr2,Bmpr1a,Pdgfc,Il13ra1,Tnfrsf1b,Tnfrsf11b,Pdgfrb,Il10ra,Il6ra,Lepr,Epor,Csf1r,Ccr7,Met1,Ifnar1,Prlr,Tnfrsf11a,Tnfrsf8,Csf2ra,Ngfr,Tnfrsf14
Middle Entropy (0.2 - 0.3)	Chemokine signaling pathway	1e-30	Stat5b,Adcy7,Tiam1,Gnb2,Rela,Nfkbia,Rac2,Stat3,Pxn,Rac1,Cdc42,Cxcl12,Jak3,Cs2,Adcy6,Adcy8,Shc1,Pik3cd,Gnb1,Ccl17,Elmo1,Crkl,Crk,Gsk3b,Grb2,Pard3,Prkacb,Sos2,Pik3r1,Pik3cg,Kras,Plcb2,Ccr7,Akt3,Braf1,Gng2,Prkx
Middle Entropy (0.2 - 0.3)	Phosphatidylinositol signaling system	1e-30	Cdipt,Inpp4a,Pik3c2a,Pip5k1a1,Pip5k1a2,Inppl1,Inpp5a,Plcg1,Inpp5d,Pik3cd,Pik3c3,Synj2,Pikfyve,Plce1,Pik3r1,Pik3cg,Plcb2,Prkca,Pip4k2c,Itpr3,Inpp4b,Cds12
Middle Entropy (0.2 - 0.3)	Cell cycle	1e-30	Ywhaz,Gadd45g,Gadd45b,Smad2,Ywhae,Chek1,Tgfb3,Ccnd3,Skp1a,Wee1,Dbf4,Ccna2,Tgfb1,Hdac2,Cdk2,Ccnb2,E2f5,Zbtb17,Rb1,E2f3,Cdc7,Mcm21,Gsk3b,Mad2l1,Smc3,Trp53,Cdk1,Tfdp1,Cdc25b,Mcm6,Cdk4,Crebbp,Mcm5,Bub1b,Sfn1,Tfdp2,Mad1l1,Mcm3,Cdkn2b,Cds11
Middle Entropy (0.2 - 0.3)	Oocyte meiosis	1e-30	Ywhaz,Camk2a,Ywhae,Adcy7,Igf1,Skp1a,Slk,Ppp1cb,Rps6ka1,Cs2,Adcy6,Adcy8,Cdk2,Ccnb2,Cpeb1,Rps6ka2,Ins2,Ppp3cc,Btrc,Ppp1cc,Mad2l1,Smc3,Prkacb,Cdk1,Ppp2r5c,Itpr3,Prkx
Middle Entropy (0.2 - 0.3)	Protein processing in endoplasmic reticulum	1e-30	Edem1,Hspa5,Capn1,Hyou1,Bag1,Bag2,Hsp90aa1,Rad23b,Skp1a,Pdia4,Dnaja1,Dnajb1,Rpn2,Plaa,Bcl2,Ddost,Canx,Calr,Nploc4,Ssr1,Mapk10,Herpud1,Cryab,Ssr2,Sel1l,Hspa1a,Vcp,Rrbp1,Dnajb2,Mapk9,Ubxn6,Mapk8,Derl1,Eif2ak3,Ube2e3
Middle Entropy (0.2 - 0.3)	Endocytosis	1e-30	Smad2,Pip5k1a1,Pip5k1a2,Sh3gl2,Epn1,Tgfb3,Stam,Cdc42,Pml1,Tgfb1,Vps4a,Rab5a,Rab4a,Vps28,Rab7,Usp8,Egf,Clta,Ldlr,Tfrc,Pld1,Arf6,Pard3,Ehd21,Ehd22,Fgfr4,Hspa1a,Csf1r,Met1,Wwp1,Adrb1,F2r,Pard6a,Rnf41,Cblb,Ldlrap1
Middle Entropy (0.2 - 0.3)	Wnt signaling pathway	1e-30	Camk2a,Ctnnb1,Tbl1x,Smad2,Psen1,Fzd4,Siah1a,Jun,Wnt5a,Ccnd3,Fzd8,Fzd1,Csnk1e,Dvl3,Rac2,Skp1a,Tcf7,Rac1,Dvl2,Tcf42,Fzd3,Cs2,Nfatc1,Wnt3,Fzd6,Dkk2,Wnt7a,Wnt5b,Sox17,Ppp3cc,Wif1,Btrc,Mapk10,Gsk3b,Prkacb,Trp53,Fzd5,Ctbp2,Ppp2r5c,Tcf7l1,Nfat5,Wnt16,Plcb2,Crebbp,Nfatc4,Mapk9,Mapk8,Prkca,Prkx
Middle Entropy (0.2 - 0.3)	Osteoclast differentiation	1e-30	Jak1,Jun,Rela,Nfkbia,Socs3,Itgb3,Csf1,Rac1,Tgfb1,Nfatc1,Pik3cd,Fosb,Fos,Ppp3cc,Creb1,Jund,Mapk10,Grb2,Tnfrsf11b,Pik3r1,Pik3cg,Csf1r,Mapk9,Mapk8,Ifnar1,Fcgr2b,Akt3,Tnfrsf11a,Mapk13,Mapk11
Middle Entropy (0.2 - 0.3)	Focal adhesion	1e-30	Ctnnb1,Itgav,Vcl,Col6a1,Itga5,Diap1,Flt4,Igf1,Itga2,Jun,Chad,Ccnd3,Lama4,Tnxb,Hgf,Col1a1,Rac2,Tln1,Pxn,Flna,Itgb3,Vegfb,Rac1,Actn4,Pdgfa,Vegfc,Cdc42,Col5a1,Itgb5,Itga7,Ppp1cb,Ilk,Bcl2,Itgb4,Shc1,Lama2,Pik3cd,Lamc2,Pak3,Pdgfb,Egf,Fn1,Crkl,Itga8,Crk,Mapk10,Gsk3b,Ppp1cc,Birc31,Birc32,Grb2,Pdgfc,Arhgap5,Pdgfrb,Sos2,Pik3r1,Pik3cg,Thbs4,Col4a6,Met1,Mapk9,Mapk8,Prkca,Akt3,Braf1,Col5a3,Actg1,Flnc,Col6a3
Middle Entropy (0.2 - 0.3)	ECM-receptor interaction	1e-30	Itgav,Cd36,Col6a1,Itga5,Itga2,Sdc2,Chad,Lama4,Tnxb,Col1a1,Cd47,Itgb3,Col5a1,Itgb5,Itga7,Itgb4,Lama2,Lamc2,Agrn,Fn1,Itga8,Thbs4,Col4a6,Col5a3,Col6a3
Middle Entropy (0.2 - 0.3)	Adherens junction	1e-30	Ctnnb1,Ctnna1,Smad2,Vcl,Ptpn1,Ctnnd1,Rac2,Tcf7,Rac1,Actn4,Cdc42,Ptpn6,Tcf42,Acp1,Pard3,Tcf7l1,Crebbp,Met1,Wasf1,Wasf2,Actg1,Farp2
Middle Entropy (0.2 - 0.3)	Tight junction	1e-30	Ctnnb1,Ctnna1,Cldn6,Csda,Actn4,Cdc42,Epb4.1l1,Hcls1,Jam3,Epb4.1,Inadl,Jam2,Pard3,Rab13,Cdk4,Kras,Mpdz,Cldn16,Pard6a,Prkca,Cldn1,Akt3,Cldn14,Cldn3,Prkce,Myh11,Cldn18,Actg1
Middle Entropy (0.2 - 0.3)	Jak-STAT signaling pathway	1e-30	Cish,Bcl2l1,Il11,Stat5b,Il6st,Jak1,Stat6,Syp1,Ptpn11,Ccnd3,Stat3,Socs3,Gh,Stam,Jak3,Ptpn6,Pik3cd,Stat5a,Il7,Il13,Ghr,Grb2,Il13ra1,Sos2,Il10ra,Pik3r1,Pik3cg,Il6ra,Lepr,Epor,Il13ra2,Crebbp,Ifnar1,Akt3,Prlr,Csf2ra,Cblb
Middle Entropy (0.2 - 0.3)	T cell receptor signaling pathway	1e-30	Jun,Rela,Nfkbia,Cd3e,Cdc42,Plcg1,Ptpn6,Nfatc1,Pik3cd,Pak3,Fos,Nck2,Ppp3cc,Gsk3b,Grb2,Rasgrp1,Sos2,Pik3r1,Pik3cg,Nfat5,Cdk4,Kras,Nfatc4,Mapk9,Akt3,Mapk13,Ptprc,Mapk11,Cblb
Middle Entropy (0.2 - 0.3)	B cell receptor signaling pathway	1e-30	Jun,Rela,Nfkbia,Rac2,Cd81,Rac1,Ptpn6,Inpp5d,Nfatc1,Pik3cd,Fos,Ppp3cc,Gsk3b,Grb2,Sos2,Pik3r1,Pik3cg,Nfat5,Kras,Nfatc4,Fcgr2b,Akt3
Middle Entropy (0.2 - 0.3)	Fc epsilon RI signaling pathway	1e-30	Pla2g6,Rac2,Rac1,Plcg1,Pla2g4a,Inpp5d,Pik3cd,Il13,Mapk10,Grb2,Sos2,Map2k3,Pik3r1,Pik3cg,Map2k4,Kras,Mapk9,Mapk8,Prkca,Akt3,Mapk13,Prkce,Mapk11
Middle Entropy (0.2 - 0.3)	Fc gamma R-mediated phagocytosis	1e-30	Cfl1,Pip5k1a1,Pip5k1a2,Pla2g6,Rac2,Rac1,Limk1,Cdc42,Plcg1,Pla2g4a,Inpp5d,Pik3cd,Ppap2a,Crkl,Crk,Pld1,Arf6,Pik3r1,Pik3cg,Myo10,Arpc3,Fcgr2b,Wasf1,Prkca,Ppap2c,Akt3,Ptprc,Prkce,Wasf2
Middle Entropy (0.2 - 0.3)	Leukocyte transendothelial migration	1e-30	Ctnnb1,Ctnna1,Vcl,Thy1,Cldn6,Syp1,Ptpn11,Ctnnd1,Rac2,Pxn,Rac1,Actn4,Cdc42,Plcg1,Icam1,Cxcl12,Pik3cd,Jam3,Jam2,Arhgap5,Pik3r1,Pik3cg,Mmp9,Cldn16,Prkca,Cldn1,Cldn14,Mapk13,Cldn3,Cldn18,Mapk11,Actg1,Rassf5
Middle Entropy (0.2 - 0.3)	Neurotrophin signaling pathway	1e-30	Ywhaz,Camk2a,Ywhae,Psen1,Rps6ka4,Psen2,Jun,Syp1,Ptpn11,Rela,Nfkbia,Rac1,Cdc42,Plcg1,Bdnf,Rps6ka1,Bcl2,Shc1,Pik3cd,Fasl,Rps6ka2,Crkl,Crk,Mapk10,Gsk3b,Grb2,Mapkapk2,Trp53,Sos2,Pik3r1,Arhgdib,Pik3cg,Map3k3,Kras,Mapk9,Irs2,Mapk8,Akt3,Braf1,Mapk13,Mapk11,Ngfr
Middle Entropy (0.2 - 0.3)	Regulation of actin cytoskeleton	1e-30	Cfl1,Itgav,Vcl,Pip5k1a1,Pip5k1a2,Rdx,Itga5,Diap1,Fgf18,Tiam1,Itga2,Rac2,Pxn,Itgb3,Rac1,Actn4,Pdgfa,Limk1,Cdc42,Itgb5,Itga7,Ppp1cb,Fgf12,Itgb4,Pik3cd,Pak3,Pdgfb,Fgf1,Egf,Ins2,Fn1,Crkl,Itga8,Crk,Ppp1cc,Fgf3,Pdgfc,Pikfyve,Pdgfrb,Sos2,Pik3r1,Fgfr4,Pik3cg,Araf,Arpc3,Kras,Pfn1,F2r,Fgf21,Wasf1,Sra11,Braf1,Pip4k2c,Wasf2,Actg1,Fgf11
Middle Entropy (0.2 - 0.3)	Insulin signaling pathway	1e-30	Lipe,Tsc1,Fasn,Phkg1,Tsc2,Eif4e,Ptpn1,Socs3,Pygb,Gys1,Ppp1cb,Cs2,Inpp5d,Shc1,Pik3cd,Hk2,Ins2,Crkl,Crk,Mapk10,Gsk3b,Ppp1cc,Grb2,Ppp1r3c,Prkacb,Sos2,Pik3r1,Pik3cg,Araf,Prkag1,Pde3a,Kras,Mapk9,Irs2,Mapk8,Akt3,Braf1,Acacb,Cblb,Prkx
Middle Entropy (0.2 - 0.3)	GnRH signaling pathway	1e-30	Camk2a,Adcy7,Pla2g6,Jun,Gnaq,Cdc42,Pla2g4a,Gna11,Cs2,Adcy6,Adcy8,Mapk10,Grb2,Pld1,Prkacb,Mmp14,Sos2,Map2k3,Cacna1d,Map2k4,Map3k3,Kras,Plcb2,Mapk9,Mapk8,Prkca,Mapk13,Itpr3,Mapk11,Prkx
Middle Entropy (0.2 - 0.3)	Progesterone-mediated oocyte maturation	1e-30	Adcy7,Igf1,Hsp90aa1,Ccna2,Rps6ka1,Cs2,Adcy6,Adcy8,Cdk2,Ccnb2,Pik3cd,Cpeb1,Rps6ka2,Ins2,Mapk10,Mad2l1,Prkacb,Cdk1,Pik3r1,Pik3cg,Araf,Pde3a,Cdc25b,Kras,Mapk9,Mapk8,Akt3,Braf1,Mapk13,Mad1l1,Mapk11,Prkx
Middle Entropy (0.2 - 0.3)	Melanogenesis	1e-30	Camk2a,Ctnnb1,Gnao1,Adcy7,Fzd4,Wnt5a,Fzd8,Gnaq,Fzd1,Dvl3,Tcf7,Dvl2,Tcf42,Fzd3,Cs2,Adcy6,Adcy8,Wnt3,Fzd6,Dct,Wnt7a,Wnt5b,Creb1,Gsk3b,Prkacb,Fzd5,Tcf7l1,Wnt16,Kras,Plcb2,Crebbp,Prkca,Prkx
Middle Entropy (0.2 - 0.3)	Bacterial invasion of epithelial cells	1e-30	Ctnnb1,Ctnna1,Vcl,Itga5,Pxn,Rac1,Cdc42,Rhog,Hcls1,Ilk,Shc1,Pik3cd,Clta,Elmo1,Fn1,Crkl,Crk,Pik3r1,Pik3cg,Arpc3,Met1,Wasf1,Wasf2,Actg1,Cblb
Middle Entropy (0.2 - 0.3)	Chagas disease (American trypanosomiasis)	1e-30	Fas,Smad2,Nos2,Gnao1,Ace,Jun,Tgfb3,Rela,Nfkbia,Gnaq,Cd3e,Gna14,C1qa,Gna11,Tgfb1,Pik3cd,Fasl,Fos,Calr,Mapk10,Pik3r1,Pik3cg,Map2k4,Plcb2,Mapk9,Mapk8,Akt3,Mapk13,Mapk11
Middle Entropy (0.2 - 0.3)	Toxoplasmosis	1e-30	Bcl2l1,Nos2,Gnao1,Jak1,Pla2g6,Casp3,Tgfb3,Rela,Lama4,Nfkbia,Stat3,Pla2g4a,Tgfb1,Bcl2,Lama2,Pik3cd,Lamc2,Ly96,Ldlr,Mapk10,Birc31,Birc32,Map2k3,Il10ra,Pik3r1,Pik3cg,Hspa1a,Mapk9,Mapk8,Akt3,Mapk13,Mapk11
Middle Entropy (0.2 - 0.3)	Amoebiasis	1e-30	Nos2,Vcl,Casp3,Tgfb3,Rela,Lama4,Gnaq,Col1a1,Actn4,Gna14,Col5a1,Gna11,Tgfb1,Rab5a,Cs2,Lama2,Pik3cd,Lamc2,Rab7,Fn1,Prkacb,Pik3r1,Pik3cg,Plcb2,Col4a6,Serpinb9,Prkca,Col5a3,Prkx
Middle Entropy (0.2 - 0.3)	Hepatitis C	1e-30	Jak1,Cldn6,Rela,Nfkbia,Stat3,Cd81,Socs3,Pik3cd,Egf,Scarb1,Ldlr,Mapk10,Gsk3b,Grb2,Tradd,Rxra,Trp53,Sos2,Pik3r1,Pik3cg,Araf,Irf3,Kras,Cldn16,Mapk9,Irf7,Mapk8,Ifnar1,Cldn1,Akt3,Braf1,Cldn14,Mapk13,Cldn3,Eif2ak3,Cldn18,Mapk11
Middle Entropy (0.2 - 0.3)	Pathways in cancer	1e-30	Bcl2l1,Fas,Stat5b,Ctnnb1,Itgav,Ctnna1,Smad2,Ptch1,Cks1b,Nos2,Jak1,Fgf18,Casp3,Igf1,Fzd4,Itga2,Jun,Wnt5a,Tgfb3,Rela,Lama4,Hsp90aa1,Fzd8,Nfkbia,Fzd1,Dvl3,Hgf,Rac2,Stat3,Tcf7,Vegfb,Rac1,Pdgfa,Dvl2,Vegfc,Cdc42,Plcg1,Pml1,Runx1t1,Rad51,Tgfb1,Fgf12,Hdac2,Tcf42,Fzd3,Bcl2,Cdk2,Lama2,Pik3cd,Stat5a,Lamc2,Rb1,Pdgfb,Wnt3,Fzd6,E2f3,Fasl,Fgf1,Egf,Fos,Wnt7a,Wnt5b,Epas1,Fn1,Crkl,Crk,Mapk10,Gsk3b,Birc31,Birc32,Fg…
Middle Entropy (0.2 - 0.3)	Colorectal cancer	1e-30	Ctnnb1,Smad2,Casp3,Jun,Tgfb3,Rac2,Tcf7,Rac1,Tgfb1,Tcf42,Bcl2,Pik3cd,Fos,Mapk10,Gsk3b,Trp53,Pik3r1,Pik3cg,Tcf7l1,Araf,Kras,Mapk9,Mapk8,Akt3,Braf1
Middle Entropy (0.2 - 0.3)	Renal cell carcinoma	1e-30	Jun,Syp1,Ptpn11,Tgfb3,Hgf,Vegfb,Rac1,Pdgfa,Vegfc,Cdc42,Tgfb1,Pik3cd,Pak3,Pdgfb,Epas1,Crkl,Crk,Grb2,Sos2,Pik3r1,Pik3cg,Araf,Kras,Crebbp,Egln3,Met1,Arnt2,Akt3,Braf1
Middle Entropy (0.2 - 0.3)	Pancreatic cancer	1e-30	Bcl2l1,Smad2,Jak1,Tgfb3,Rela,Rac2,Stat3,Vegfb,Rac1,Vegfc,Cdc42,Rad51,Tgfb1,Pik3cd,Rb1,E2f3,Egf,Mapk10,Pld1,Trp53,Pik3r1,Pik3cg,Araf,Cdk4,Kras,Mapk9,Mapk8,Akt3,Braf1
Middle Entropy (0.2 - 0.3)	Glioma	1e-30	Camk2a,Igf1,Pdgfa,Plcg1,Shc1,Pik3cd,Rb1,Pdgfb,E2f3,Egf,Grb2,Trp53,Pdgfrb,Sos2,Pik3r1,Pik3cg,Araf,Cdk4,Kras,Prkca,Akt3,Braf1
Middle Entropy (0.2 - 0.3)	Prostate cancer	1e-30	Ctnnb1,Igf1,Rela,Hsp90aa1,Nfkbia,Tcf7,Pdgfa,Tcf42,Bcl2,Cdk2,Pik3cd,Rb1,Pdgfb,E2f3,Egf,Ins2,Creb1,Gsk3b,Grb2,Pdgfc,Trp53,Pdgfrb,Sos2,Pik3r1,Pik3cg,Tcf7l1,Araf,Kras,Crebbp,Akt3,Braf1
Middle Entropy (0.2 - 0.3)	Basal cell carcinoma	1e-30	Ctnnb1,Ptch1,Fzd4,Wnt5a,Fzd8,Fzd1,Dvl3,Tcf7,Dvl2,Tcf42,Fzd3,Wnt3,Fzd6,Wnt7a,Wnt5b,Gsk3b,Gli2,Trp53,Fzd5,Tcf7l1,Wnt16
Middle Entropy (0.2 - 0.3)	Melanoma	1e-30	Fgf18,Igf1,Hgf,Pdgfa,Fgf12,Pik3cd,Rb1,Pdgfb,E2f3,Fgf1,Egf,Fgf3,Pdgfc,Trp53,Pdgfrb,Pik3r1,Pik3cg,Araf,Cdk4,Kras,Met1,Fgf21,Akt3,Braf1,Fgf11
Middle Entropy (0.2 - 0.3)	Chronic myeloid leukemia	1e-30	Bcl2l1,Stat5b,Syp1,Ptpn11,Tgfb3,Rela,Nfkbia,Tgfb1,Hdac2,Shc1,Pik3cd,Stat5a,Rb1,E2f3,Crkl,Crk,Grb2,Trp53,Sos2,Ctbp2,Pik3r1,Pik3cg,Araf,Cdk4,Kras,Akt3,Braf1,Mecom,Cblb
Middle Entropy (0.2 - 0.3)	Acute myeloid leukemia	1e-30	Pim21,Stat5b,Rela,Stat3,Tcf7,Pml1,Runx1t1,Tcf42,Pik3cd,Stat5a,Grb2,Sos2,Pik3r1,Pik3cg,Tcf7l1,Araf,Kras,Rara,Akt3,Braf1
Middle Entropy (0.2 - 0.3)	Small cell lung cancer	1e-30	Bcl2l1,Itgav,Cks1b,Nos2,Itga2,Rela,Lama4,Nfkbia,Bcl2,Cdk2,Lama2,Pik3cd,Lamc2,Rb1,E2f3,Fn1,Birc31,Birc32,Rxra,Trp53,Pik3r1,Pik3cg,Cdk4,Col4a6,Akt3,Cdkn2b
Middle Entropy (0.2 - 0.3)	Hypertrophic cardiomyopathy (HCM)	1e-30	Itgav,Slc8a1,Cacnb3,Itga5,Ace,Igf1,Itga2,Lmna,Tgfb3,Sgcd,Itgb3,Dmd,Itgb5,Itga7,Atp2a2,Tgfb1,Itgb4,Lama2,Tpm4,Itga8,Tnnt2,Cacna1d,Prkag1,Actg1
Middle Entropy (0.2 - 0.3)	Arrhythmogenic right ventricular cardiomyopathy (ARVC)	1e-30	Ctnnb1,Itgav,Ctnna1,Slc8a1,Cacnb3,Itga5,Itga2,Lmna,Sgcd,Tcf7,Itgb3,Dmd,Actn4,Itgb5,Itga7,Atp2a2,Pkp2,Tcf42,Itgb4,Lama2,Itga8,Tcf7l1,Cacna1d,Actg1,Cdh2
Middle Entropy (0.2 - 0.3)	Dilated cardiomyopathy	1e-30	Itgav,Slc8a1,Adcy7,Cacnb3,Itga5,Igf1,Itga2,Lmna,Tgfb3,Sgcd,Itgb3,Dmd,Itgb5,Itga7,Atp2a2,Tgfb1,Cs2,Adcy6,Itgb4,Adcy8,Lama2,Tpm4,Itga8,Tnnt2,Prkacb,Cacna1d,Adrb1,Pln,Actg1,Prkx
Middle Entropy (0.2 - 0.3)	p53 signaling pathway	1e-16	Fas,Gadd45g,Gadd45b,Bai1,Chek1,Tsc2,Casp3,Igf1,Siah1a,Ccnd3,Igfbp3,Gtse1,Cdk2,Ccnb2,Trp53,Cdk1,Cdk4,Rprm,Pmaip1,Sfn1,Cds11
Middle Entropy (0.2 - 0.3)	Gap junction	1e-16	Csnk1d,Adcy7,Gnaq,Pdgfa,Gna11,Cs2,Adcy6,Adcy8,Pdgfb,Egf,Grb2,Pdgfc,Prkacb,Pdgfrb,Sos2,Cdk1,Kras,Plcb2,Adrb1,Prkca,Itpr3,Prkg1,Prkx
Middle Entropy (0.2 - 0.3)	Non-small cell lung cancer	1e-16	Plcg1,Pik3cd,Rb1,E2f3,Egf,Grb2,Rxra,Trp53,Sos2,Pik3r1,Pik3cg,Araf,Mst12,Cdk4,Kras,Prkca,Akt3,Braf1,Rassf5
Middle Entropy (0.2 - 0.3)	Inositol phosphate metabolism	2e-16	Cdipt,Tpi1,Isyna1,Inpp4a,Pik3c2a,Pip5k1a1,Pip5k1a2,Inppl1,Inpp5a,Plcg1,Pik3cd,Pik3c3,Synj2,Pikfyve,Plce1,Pik3cg,Plcb2,Pip4k2c,Inpp4b
Middle Entropy (0.2 - 0.3)	Lysosome	2e-16	Gm2a,Galc,Lamp2,Gaa,Ctsd,Ap3b1,Ctsb,Cln3,Hexa,Ctsh,Slc11a1,Slc11a2,Tpp1,Ap1b1,Ctsz,Ctsl,Clta,Ap3b2,Hexb,Sgsh,M6pr2,Tcirg1,Neu11,Npc1,Slc17a5,Cd68
Middle Entropy (0.2 - 0.3)	Endometrial cancer	5e-16	Ctnnb1,Ctnna1,Tcf7,Ilk,Tcf42,Pik3cd,Egf,Gsk3b,Grb2,Trp53,Sos2,Pik3r1,Pik3cg,Tcf7l1,Araf,Kras,Akt3,Braf1
Middle Entropy (0.2 - 0.3)	Axon guidance	1e-15	Plxna1,Cfl1,Plxna3,Rasa1,L1cam,Rac2,Rac1,Limk1,Sema3c,Cdc42,Cxcl12,Efna1,Nfatc1,Pak3,Nck2,Ppp3cc,Gsk3b,Plxnc1,Plxnb2,Nfat5,Kras,Nfatc4,Met1,Ntng1,Epha8,Robo3
Middle Entropy (0.2 - 0.3)	Vascular smooth muscle contraction	1.9e-15	Adcy7,Pla2g6,Gnaq,Pla2g4a,Ppp1cb,Gna11,Cs2,Adcy6,Adcy8,Ppp1cc,Acta2,Prkacb,Cald1,Cacna1d,Araf,Plcb2,Prkca,Braf1,Kcnmb2,Prkce,Myh11,Itpr3,Prkg1,Prkx,Ednra
Middle Entropy (0.2 - 0.3)	Natural killer cell mediated cytotoxicity	2.4e-15	Fas,Cd48,Casp3,Syp1,Ptpn11,Rac2,Rac1,Plcg1,Icam1,Ptpn6,Shc1,Nfatc1,Pik3cd,Fasl,Ppp3cc,Grb2,Sos2,Pik3r1,Pik3cg,Araf,Nfat5,Kras,Nfatc4,Ifnar1,Prkca,Braf1
Middle Entropy (0.2 - 0.3)	VEGF signaling pathway	5.3e-15	Pla2g6,Rac2,Pxn,Rac1,Cdc42,Plcg1,Pla2g4a,Nfatc1,Pik3cd,Ppp3cc,Mapkapk2,Pik3r1,Pik3cg,Nfat5,Kras,Nfatc4,Prkca,Akt3,Mapk13,Mapk11
Middle Entropy (0.2 - 0.3)	Long-term potentiation	1.01e-14	Camk2a,Gnaq,Ppp1cb,Rps6ka1,Cs2,Adcy8,Rps6ka2,Ppp3cc,Ppp1cc,Prkacb,Araf,Kras,Plcb2,Crebbp,Prkca,Braf1,Gria2,Itpr3,Prkx
Middle Entropy (0.2 - 0.3)	mTOR signaling pathway	1.5e-14	Ulk1,Tsc1,Tsc2,Ddit4,Igf1,Eif4e,Vegfb,Cab39,Vegfc,Rps6ka1,Pik3cd,Rps6ka2,Ins2,Pik3r1,Pik3cg,Akt3,Braf1
Middle Entropy (0.2 - 0.3)	Hedgehog signaling pathway	2.14e-14	Gas1,Csnk1d,Ptch1,Wnt5a,Csnk1e,Bmp5,Cs2,Wnt3,Wnt7a,Wnt5b,Btrc,Gsk3b,Lrp2,Gli2,Prkacb,Wnt16,Prkx
Middle Entropy (0.2 - 0.3)	Type II diabetes mellitus	6.51e-14	Cacna1b,Cacna1g,Cacna1a,Socs3,Pik3cd,Hk2,Ins2,Mapk10,Cacna1e,Pik3r1,Pik3cg,Cacna1d,Mapk9,Irs2,Mapk8,Prkce
Middle Entropy (0.2 - 0.3)	Apoptosis	6.93e-14	Bcl2l1,Fas,Capn1,Casp3,Rela,Nfkbia,Bcl2,Cs2,Pik3cd,Fasl,Ppp3cc,Birc31,Birc32,Tradd,Prkacb,Trp53,Pik3r1,Pik3cg,Akt3,Prkx
Middle Entropy (0.2 - 0.3)	Adipocytokine signaling pathway	1.082e-13	Cd36,Syp1,Ptpn11,Rela,Nfkbia,Stat3,Socs3,Acsl4,Mapk10,Tradd,Rxra,Tnfrsf1b,Prkag1,Lepr,Mapk9,Irs2,Mapk8,Akt3,Acacb
Middle Entropy (0.2 - 0.3)	Toll-like receptor signaling pathway	1.774e-13	Jun,Rela,Nfkbia,Rac1,Pik3cd,Fos,Ly96,Mapk10,Irf5,Map2k3,Pik3r1,Pik3cg,Map2k4,Irf3,Mapk9,Irf7,Mapk8,Ifnar1,Akt3,Mapk13,Mapk11
Middle Entropy (0.2 - 0.3)	Bile secretion	2.452e-13	Atp1b1,Adcy7,Atp1a1,Cs2,Adcy6,Adcy8,Aqp1,Abcb1a,Abcb1b,Scarb1,Car2,Ldlr,Rxra,Prkacb,Hmgcr,Abcb11,Nr1h4,Prkx
Middle Entropy (0.2 - 0.3)	Glycolysis / Gluconeogenesis	3.687e-13	Tpi1,Pgam2,Adpgk,Aldh1a3,Pfkm,Ldhc,Aldh1a1,Pfkl,Dld,Ldha,Aldh1a21,Aldh7a1,Aldob,Aldoc,Bpgm,Hk2,Aldh1b1,Pgk1
Middle Entropy (0.2 - 0.3)	Purine metabolism	3.795e-13	Entpd6,Guk1,Adcy7,Ada,Entpd2,Entpd5,Ppat2,Pde1c,Adcy6,Adcy8,Impdh1,Dguok,Polr2e,Ampd2,Polr2h,Polr3k,Pde3a,Aprt,Nt5c2,Nt5c,Nudt2,Pde2a,Polr2f,Hprt,Ak2,Pde4d
Middle Entropy (0.2 - 0.3)	Neuroactive ligand-receptor interaction	2.953e-12	Gh,Ghr,Sstr2,Gabra2,Drd3,Crhr1,Npy1r,Grid2,Gabrb2,Gabra1,Pard3,Gabrr1,Gabbr1,Gabrb3,F2rl2,Lepr,Hrh1,Gabrg2,Gria4,Adrb1,F2r,Ltb4r1,Ptgdr,Prlr,P2ry1,Gria2,Tshr,Aplnr,Mchr1,Gabrb1,Ednra,Pth1r
Middle Entropy (0.2 - 0.3)	Long-term depression	3.954e-12	Gnao1,Pla2g6,Cacna1a,Igf1,Gnaq,Pla2g4a,Gna11,Crhr1,Grid2,Araf,Kras,Plcb2,Prkca,Braf1,Gria2,Itpr3,Prkg1
Middle Entropy (0.2 - 0.3)	Arginine and proline metabolism	5.627e-12	Glul,Nos2,Aldh18a1,Aldh1a1,Glud1,Got1,Aldh1a21,Aldh7a1,Gatm,Cps1,Odc1,Aldh1b1,Aldh4a1,Maoa,Prodh,Pycr1
Middle Entropy (0.2 - 0.3)	Phagosome	9.708e-12	Itgav,Lamp2,Cd36,Itga5,Itga2,Atp6v1b2,Itgb3,Rac1,Itgb5,Tap1,Rab5a,Atp6v1a,Canx,Rab7,Pik3c3,Ctsl,Scarb1,Calr,Pikfyve,Tfrc,Thbs4,M6pr2,Tcirg1,Fcgr2b,Actg1
Middle Entropy (0.2 - 0.3)	Salivary secretion	1.265e-11	Atp1b1,Adcy7,Gnaq,Atp1a1,Cst3,Cs2,Adcy6,Adcy8,Cd38,Prkacb,Plcb2,Adrb1,Prkca,Itpr3,Atp2b3,Prkg1,Prkx
Middle Entropy (0.2 - 0.3)	Cell adhesion molecules (CAMs)	1.571e-11	Itgav,Ncam2,Cntn1,L1cam,Cldn6,Sdc2,Cd34,Spn1,Neo1,Icam1,Jam3,Jam2,Itga8,Vcan,Cldn16,Nlgn1,Cldn1,Cldn14,Cldn3,Ptprc,Cldn18,Cntn2,Cdh2
Middle Entropy (0.2 - 0.3)	Huntington's disease	1.778e-11	Atp5g1,Ndufv1,Casp3,Gnaq,Cox7a2,Tgm2,Bdnf,Sp1,Hdac2,Tbpl1,Dnalc4,Clta,Creb1,Polr2e,Hip1,Polr2h,Sdha,Trp53,Plcb2,Crebbp,Uqcrc2,Ift57,Polr2f,Sin3a,Cox7c,Nrf1
Middle Entropy (0.2 - 0.3)	Alanine, aspartate and glutamate metabolism	2.075e-11	Glul,Glud1,Gad2,Gad1,Cad1,Got1,Ppat2,Cps1,Nit2,Aspa,Aldh4a1,Abat
Middle Entropy (0.2 - 0.3)	Alzheimer's disease	3.274e-11	Fas,Capn1,Atp5g1,Psen1,Ndufv1,Casp3,Psen2,Gnaq,Cox7a2,Snca,Atp2a2,Apbb1,Adam17,Ppp3cc,Gsk3b,Sdha,Cdk5r1,Cacna1d,Plcb2,Uqcrc2,Mapt,Bace1,Eif2ak3,Itpr3,Cox7c
Middle Entropy (0.2 - 0.3)	Notch signaling pathway	3.421e-11	Numb,Psen1,Psen2,Hes1,Dvl3,Dvl2,Lfng,Hdac2,Jag2,Adam17,Kat2b,Jag1,Ctbp2,Crebbp
Middle Entropy (0.2 - 0.3)	Pentose phosphate pathway	5.346e-11	Pfkm,Pfkl,H6pd,Rpe,Taldo1,Pgls,Tkt,Aldob,Aldoc,Rbks,Pgd
Middle Entropy (0.2 - 0.3)	Rheumatoid arthritis	5.545e-11	Il11,Atp6v1b2,Jun,Tgfb3,Vegfb,Angpt1,Csf1,Tek,Icam1,Cxcl12,Tgfb1,Atp6v1a,Fos,Ctsl,Il18,Tcirg1,Tnfrsf11a
Middle Entropy (0.2 - 0.3)	TGF-beta signaling pathway	6.763e-11	Inhba,Smad2,Smad1,Tgfb3,Smad5,Skp1a,Id1,Bmp5,Sp1,Tgfb1,E2f5,Bmpr2,Bmpr1a,Thbs4,Tfdp1,Crebbp,Cdkn2b
Middle Entropy (0.2 - 0.3)	Circadian rhythm - mammal	7.007e-11	Csnk1d,Csnk1e,Skp1a,Btrc,Nr1d1,Arntl,Per2,Per3,Rora,Bhlhe40
Middle Entropy (0.2 - 0.3)	Amyotrophic lateral sclerosis (ALS)	1.36e-10	Bcl2l1,Cat1,Casp3,Rac1,Rab5a,Bcl2,Ppp3cc,Tnfrsf1b,Trp53,Map2k3,Gria2,Mapk13,Derl1,Mapk11
Middle Entropy (0.2 - 0.3)	Hematopoietic cell lineage	3.608e-10	Il11,Cd36,Itga5,Cd9,Itga2,Cd34,Itgb3,Csf1,Cd3e,Il7,Cd38,Tfrc,Il6ra,Epor,Csf1r,Csf2ra
Middle Entropy (0.2 - 0.3)	Gastric acid secretion	5.941e-10	Camk2a,Atp1b1,Adcy7,Gnaq,Atp1a1,Cs2,Adcy6,Adcy8,Sstr2,Car2,Prkacb,Plcb2,Prkca,Itpr3,Prkx
Middle Entropy (0.2 - 0.3)	RIG-I-like receptor signaling pathway	2.639e-09	Rela,Nfkbia,Atg5,Pin1,Ddx3y,Mapk10,Tradd,Irf3,Mapk9,Irf7,Mapk8,Mapk13,Nlrx1,Mapk11
Middle Entropy (0.2 - 0.3)	NOD-like receptor signaling pathway	2.666e-09	Rela,Hsp90aa1,Nfkbia,Pstpip1,Il18,Mapk10,Birc31,Birc32,Trip6,Mapk9,Mapk8,Mapk13,Mapk11
Middle Entropy (0.2 - 0.3)	mRNA surveillance pathway	2.957e-09	Pcf11,Rnps1,Etf1,Rbm8a,Pnn,Msi1,Cpsf1,Srrm1,Ppp2r5c,Cpsf7,Ncbp1,Clp11,Magoh1,Magoh2,Cpsf2,Smg1
Middle Entropy (0.2 - 0.3)	Ubiquitin mediated proteolysis	6.573e-09	Cul3,Siah1a,Socs3,Skp1a,Ddb1,Pml1,Btrc,Birc31,Birc32,Herc2,Uba3,Uba1,Cul4b,Wwp1,Prpf19,Uba6,Ube2e3,Cblb,Mid11
Middle Entropy (0.2 - 0.3)	Propanoate metabolism	7.719e-09	Ldhc,Aldh1a1,Acat2,Ldha,Aldh1a21,Aldh7a1,Pccb,Aldh1b1,Mut,Abat,Acacb
Middle Entropy (0.2 - 0.3)	Bladder cancer	9.994e-09	Vegfb,Vegfc,Rb1,E2f3,Egf,Trp53,Araf,Mmp9,Cdk4,Kras,Braf1
Middle Entropy (0.2 - 0.3)	Aldosterone-regulated sodium reabsorption	1.301e-08	Atp1b1,Igf1,Atp1a1,Pik3cd,Ins2,Pik3r1,Pik3cg,Kras,Irs2,Prkca,Sfn1
Middle Entropy (0.2 - 0.3)	Pancreatic secretion	1.338e-08	Atp1b1,Adcy7,Pla2g6,Gnaq,Rac1,Atp1a1,Pla2g4a,Atp2a2,Adcy6,Adcy8,Cd38,Car2,Plcb2,Prkca,Itpr3,Atp2b3
Middle Entropy (0.2 - 0.3)	Ether lipid metabolism	1.974e-08	Chpt1,Enpp2,Pla2g6,Pafah1b2,Pla2g7,Pla2g4a,Ppap2a,Pld1,Ppap2c,Lpcat4
Middle Entropy (0.2 - 0.3)	Carbohydrate digestion and absorption	4.597e-08	Atp1b1,Amy1,Atp1a1,Pik3cd,Hk2,Pik3r1,Pik3cg,Cacna1d,Plcb2,Akt3
Middle Entropy (0.2 - 0.3)	Citrate cycle (TCA cycle)	6.661e-08	Idh1,Idh3g,Dld,Idh2,Idh3a,Cs1,Mdh2,Sdha,Mdh1
Middle Entropy (0.2 - 0.3)	African trypanosomiasis	9.052e-08	Fas,Lama4,Gnaq,Icam1,Fasl,Il18,Plcb2,Prkca,Ido1
Middle Entropy (0.2 - 0.3)	RNA transport	1.035e-07	Seh1l,Eif4e,Eif5b,Rnps1,Rbm8a,Tmem48,Pnn,Nup133,Nup43,Prmt5,Ranbp2,Srrm1,Nup98,Eif4g3,Ncbp1,Eif3a,Magoh1,Magoh2,Thoc5
Middle Entropy (0.2 - 0.3)	Pyruvate metabolism	1.261e-07	Ldhc,Aldh1a1,Acat2,Dld,Ldha,Aldh1a21,Aldh7a1,Aldh1b1,Mdh2,Mdh1,Acacb
Middle Entropy (0.2 - 0.3)	ABC transporters	2.001e-07	Abcg1,Abcc1,Abcc9,Tap1,Abcb1a,Abcb1b,Abcb6,Abcg3,Abca8b,Abcb11
Middle Entropy (0.2 - 0.3)	Fat digestion and absorption	2.001e-07	Cd36,Pla2g6,Acat2,Agpat1,Pla2g4a,Dgat1,Apoa4,Ppap2a,Scarb1,Ppap2c
Middle Entropy (0.2 - 0.3)	Steroid biosynthesis	2.029e-07	Sqle,Soat1,Cyp51,Sc5d,Dhcr7,Dhcr24,Vdr1
Middle Entropy (0.2 - 0.3)	Malaria	3.097e-07	Cd36,Sdc2,Tgfb3,Hgf,Cd81,Icam1,Tgfb1,Il18,Thbs4,Met1
Middle Entropy (0.2 - 0.3)	Pyrimidine metabolism	3.131e-07	Entpd6,Dut,Cad1,Entpd5,Polr2e,Polr2h,Polr3k,Nt5c2,Nt5c,Nudt2,Txnrd2,Tyms,Polr2f,Dctd
Middle Entropy (0.2 - 0.3)	Valine, leucine and isoleucine degradation	6.951e-07	Aldh1a1,Acat2,Dld,Aldh1a21,Hmgcs1,Aldh7a1,Pccb,Aldh1b1,Mut,Abat,Hibadh
Middle Entropy (0.2 - 0.3)	Thyroid cancer	7.487e-07	Ctnnb1,Tcf7,Tcf42,Rxra,Trp53,Tcf7l1,Kras,Braf1
Middle Entropy (0.2 - 0.3)	Leishmaniasis	7.821e-07	Nos2,Jak1,Jun,Tgfb3,Rela,Nfkbia,Ptpn6,Tgfb1,Fos,Mapk13,Mapk11
Middle Entropy (0.2 - 0.3)	Protein digestion and absorption	8.596e-07	Slc8a1,Col6a1,Atp1b1,Col1a1,Col5a1,Atp1a1,Col9a1,Ace2,Col4a6,Col5a3,Prcp,Col6a3
Middle Entropy (0.2 - 0.3)	Glycerophospholipid metabolism	1.137e-06	Cdipt,Chpt1,Pla2g6,Agpat1,Lcat,Pla2g4a,Ppap2a,Pld1,Ppap2c,Etnk2,Cds12,Lpcat4
Middle Entropy (0.2 - 0.3)	Antigen processing and presentation	1.137e-06	Hspa5,Ctsb,Hsp90aa1,Nfyc,Tap1,Cd74,Canx,Hspa4,Ctsl,Calr,Creb1,Hspa1a
Middle Entropy (0.2 - 0.3)	Cardiac muscle contraction	1.303e-06	Slc8a1,Atp1b1,Cacnb3,Cox7a2,Atp1a1,Atp2a2,Tpm4,Tnnt2,Cacna1d,Uqcrc2,Cox7c,Slc9a6
Middle Entropy (0.2 - 0.3)	Nitrogen metabolism	1.394e-06	Glul,Glud1,Cps1,Car2,Cth,Car14,Car4
Middle Entropy (0.2 - 0.3)	Vasopressin-regulated water reabsorption	1.726e-06	Nsf,Rab5a,Cs2,Adcy6,Stx4a,Creb1,Prkacb,Arhgdib,Prkx
Middle Entropy (0.2 - 0.3)	Glycine, serine and threonine metabolism	2.116e-06	Dld,Aldh7a1,Gatm,Shmt2,Sardh,Cth,Phgdh,Maoa
Middle Entropy (0.2 - 0.3)	DNA replication	2.681e-06	Fen1,Rpa3,Rfc2,Mcm21,Mcm6,Mcm5,Rfc1,Mcm3
Middle Entropy (0.2 - 0.3)	Prion diseases	2.681e-06	Hspa5,Ncam2,C1qa,Cs2,Prnp,Prkacb,Hspa1a,Prkx
Middle Entropy (0.2 - 0.3)	Taste transduction	3.314e-06	Cacna1b,Cacna1a,Cs2,Adcy6,Adcy8,Gnb1,Prkacb,Plcb2,Itpr3,Prkx
Middle Entropy (0.2 - 0.3)	Histidine metabolism	3.492e-06	Aldh1a3,Aldh1a1,Aldh1a21,Aldh7a1,Ddc,Aldh1b1,Aspa,Maoa
Middle Entropy (0.2 - 0.3)	Fructose and mannose metabolism	4.198e-06	Gmppb,Tpi1,Pfkm,Pfkl,Aldob,Aldoc,Hk2,Mtmr1
Middle Entropy (0.2 - 0.3)	Galactose metabolism	4.608e-06	Gaa,Pfkm,Ugp2,Pfkl,B4galt1,Hk2,Galk2
Middle Entropy (0.2 - 0.3)	Glyoxylate and dicarboxylate metabolism	6.387e-06	Acat2,Cs1,Pccb,Mdh2,Mut,Mdh1
Middle Entropy (0.2 - 0.3)	Sphingolipid metabolism	9.47e-06	Galc,Sptlc1,Degs1,Sgpp1,Ppap2a,Neu3,Neu11,Ppap2c
Middle Entropy (0.2 - 0.3)	Nucleotide excision repair	1.372e-05	Rad23b,Ddb1,Rpa3,Rfc2,Mnat1,Cul4b,Rfc1,Ercc3
Middle Entropy (0.2 - 0.3)	Tryptophan metabolism	1.947e-05	Aldh1a1,Acat2,Cat1,Aldh1a21,Aldh7a1,Ddc,Aldh1b1,Ido1,Maoa
Middle Entropy (0.2 - 0.3)	Starch and sucrose metabolism	1.947e-05	Gbe1,Gaa,Amy1,Ugp2,Pygb,Gys1,Hk2,Agl
Middle Entropy (0.2 - 0.3)	Spliceosome	1.99e-05	Sf3b1,Dhx15,Sf3a3,Sf3b3,Sf3a2,Rbm8a,Ddx5,Hspa1a,Sart1,Naa38,Ncbp1,Prpf19,Magoh1,Magoh2
Middle Entropy (0.2 - 0.3)	beta-Alanine metabolism	2.173e-05	Aldh1a1,Gad2,Gad1,Aldh1a21,Aldh7a1,Aldh1b1,Abat
Middle Entropy (0.2 - 0.3)	Parkinson's disease	3.998e-05	Atp5g1,Ndufv1,Casp3,Th,Cox7a2,Snca,Sdha,Htra2,Uba1,Uqcrc2,Sncaip,Slc18a1,Ubc2,Cox7c
Middle Entropy (0.2 - 0.3)	Homologous recombination	5.826e-05	Nbn,Rpa3,Rad51,Rad51c,Rad54b,Rad51l1
Middle Entropy (0.2 - 0.3)	Cysteine and methionine metabolism	6.07e-05	Ldhc,Adi1,Dnmt3a,Got1,Ldha,Mat2b,Cth
Middle Entropy (0.2 - 0.3)	Glutathione metabolism	7.637e-05	Gsto1,Idh1,Idh2,Gstt2,Odc1,Pgd,Mgst3,Gstm7
Middle Entropy (0.2 - 0.3)	Cytosolic DNA-sensing pathway	9.957e-05	Rela,Nfkbia,Il18,Adar,Polr3k,Irf3,Irf7,Trex1
Middle Entropy (0.2 - 0.3)	Proximal tubule bicarbonate reclamation	0.0001353	Atp1b1,Glud1,Atp1a1,Aqp1,Mdh1
Middle Entropy (0.2 - 0.3)	Viral myocarditis	0.0001492	Casp3,Sgcd,Rac2,Rac1,Dmd,Icam1,Lama2,Eif4g3,Myh11,Actg1
Middle Entropy (0.2 - 0.3)	Lysine degradation	0.0001563	Aldh1a1,Acat2,Aldh1a21,Nsd1,Aldh7a1,Aldh1b1,Plod1,Plod2
Middle Entropy (0.2 - 0.3)	Primary immunodeficiency	0.0002264	Ada,Cd3e,Ung,Jak3,Tap1,Ptprc
Middle Entropy (0.2 - 0.3)	Amino sugar and nucleotide sugar metabolism	0.0002369	Gmppb,Ugp2,Hexa,Hk2,Nans,Galk2,Hexb
Middle Entropy (0.2 - 0.3)	Peroxisome	0.0002436	Nos2,Idh1,Cat1,Acsl4,Idh2,Phyh,Slc27a2,Pex5,Amacr
Middle Entropy (0.2 - 0.3)	PPAR signaling pathway	0.0002678	Cd36,Acsl4,Fabp6,Ilk,Angptl4,Slc27a2,Scd3,Rxra,Ubc3
Middle Entropy (0.2 - 0.3)	Glycerolipid metabolism	0.000348	Aldh1a1,Agpat1,Aldh1a21,Aldh7a1,Dgat1,Ppap2a,Aldh1b1,Ppap2c
Middle Entropy (0.2 - 0.3)	Tyrosine metabolism	0.0003662	Aldh1a3,Th,Got1,Ddc,Dct,Maoa
Middle Entropy (0.2 - 0.3)	Terpenoid backbone biosynthesis	0.0005034	Fdps,Acat2,Hmgcs1,Hmgcr
Middle Entropy (0.2 - 0.3)	Other glycan degradation	0.0008419	Hexa,Neu3,Hexb,Neu11
High Entropy (0.3 - 0.5)	Metabolic pathways	1e-30	Acsl1,Dgka,Aco2,Plcb1,Atp6ap1,Gba,Scp21,Cds2,Asl,Ptgs1,Dpm2,Hk1,Ugt8a,Sat11,Acaa1b,Dck,Aldh9a1,Ppap2b,Acly,Eno2,Nos1,Fh1,P4ha1,Idh3b,Atp6v0a1,Aldoa,Atp6v0d1,Sphk2,Idi1,Gpd12,Pdxk,Lss,Got2,Tk2,Bcat1,Pola2,Pdha1,Sgpl1,Gusb,Ivd,Ndufv2,Ndufa5,Nnmt,Pfkp,Hsd11b1,Ptgds,Shmt1,Smpd1,Acaa2,Upb1,Pi4k2a,Dpyd,Gpi11,Gpi12,Atp5b,Dgkz,Acy1,Polr2a,Polr2c,Mgat3,Akr1b3,Lipg,Smpd3,Cmpk1,Mgll,Pi4ka,Fdft1,Aldh6a1,Grhp…
High Entropy (0.3 - 0.5)	MAPK signaling pathway	1e-30	Cacnb2,Ppm1b,Cacna1c,Ikbkg,Fgf9,Cacna2d3,Cacna2d1,Fgf14,Dusp1,Dusp6,Cacng2,Tgfb2,Cacng1,Pak2,Fgf13,Rasgrp2,Cacng4,Hras1,Cacnb4,Fgfr2,Map2k5,Map3k7,Fgfr1,Mef2c,Egfr,Pak1,Fgfr3,Prkaca,Cacnb1,Rap1a,Ntrk2,Mapk8ip1,Flnb,Map2k2,Tgfbr1,Pdgfra,Prkcb,Mapk8ip2,Dusp16,Nlk,Akt2,Stmn1,Rps6ka5
High Entropy (0.3 - 0.5)	Calcium signaling pathway	1e-30	Plcb1,Cacna1c,Camk2b,Ptk2b,Pde1b,Atp2b2,Nos1,Sphk2,Vdac2,Adcy9,Phka1,Gnas,Slc25a4,Ryr1,Adora2a,Grin1,Calm11,Calm12,Calm13,Htr2c,Itpr1,Egfr,Cckbr,Htr4,Prkaca,Ryr2,Adcy3,Erbb3,Ednrb,Pdgfra,Prkcb,Gnal,Atp2b1,Adcy1,Cysltr1
High Entropy (0.3 - 0.5)	Endocytosis	1e-30	Sh3gl32,Ap2a2,Smad3,Epn2,Rab11b,Sh3glb1,Ap2s1,Ap2m1,Ap2b1,Vps4b,Tgfb2,Cltb,Eps15,Dab2,Nedd4l,Rabep1,Kit,Hras1,Fgfr2,Egfr,Sh3glb2,Fgfr3,Adrbk1,Kdr,Src,Erbb3,Tgfbr1,Pdgfra,Arfgap11,Arfgap12,Ap2a1
High Entropy (0.3 - 0.5)	Vascular smooth muscle contraction	1e-30	Plcb1,Cacna1c,Adcy9,Gucy1b3,Kcnma1,Gnas,Adora2a,Ppp1ca,Prkch,Prkcq,Calm11,Calm12,Calm13,Itpr1,Gucy1a3,Prkaca,Adcy3,Map2k2,Prkcb,Ramp3,Npr2,Arhgef12,Gucy1a2,Adcy1
High Entropy (0.3 - 0.5)	Focal adhesion	1e-30	Actn2,Fyn,Shc3,Pdpk1,Actn1,Col11a1,Tnc,Pgf,Col3a1,Col1a2,Pik3ca,Actb,Itga4,Itgb1,Pak2,Ccnd2,Col6a2,Pten,Spp1,Hras1,Ppp1ca,Pdgfd,Zyx,Itga9,Egfr,Pak1,Rapgef1,Rap1a,Kdr,Flnb,Src,Pdgfra,Prkcb,Parva,Parvb,Lama1,Akt2,Tln2
High Entropy (0.3 - 0.5)	Adherens junction	1e-30	Actn2,Fyn,Smad3,Actn1,Baiap2,Iqgap1,Tcf7l2,Actb,Csnk2b,Map3k7,Fgfr1,Sorbs1,Egfr,Lmo7,Pvr1,Src,Tgfbr1,Ep300,Smad4,Nlk
High Entropy (0.3 - 0.5)	Gap junction	1e-30	Tubb3,Plcb1,Gja1,Tubb5,Gnai2,Gnai3,Adcy9,Gucy1b3,Gnas,Hras1,Drd2,Pdgfd,Htr2c,Map2k5,Itpr1,Egfr,Gucy1a3,Prkaca,Gnai1,Adcy3,Src,Map2k2,Pdgfra,Prkcb,Lpar1,Gucy1a2,Adcy1
High Entropy (0.3 - 0.5)	Long-term potentiation	1e-30	Plcb1,Cacna1c,Camk2b,Hras1,Ppp1ca,Grin1,Ppp1r1a,Calm11,Calm12,Calm13,Itpr1,Prkaca,Rap1a,Grin2b,Map2k2,Prkcb,Ep300,Adcy1
High Entropy (0.3 - 0.5)	Regulation of actin cytoskeleton	1e-30	Actn2,Cyfip2,Fgf9,Actn1,Slc9a1,Csk,Pik3ca,Baiap2,Apc,Iqgap1,Fgf14,Actb,Itga4,Itgb1,Pak2,Gsn,Nckap1,Fgf13,Hras1,Ppp1ca,Pdgfd,Fgfr2,Fgfr1,Msn,Itga9,Egfr,Pak1,Fgfr3,Arpc1b,Map2k2,Pdgfra,Pip4k2b,Arhgef12,Myh141,Abi2
High Entropy (0.3 - 0.5)	Melanogenesis	1e-30	Plcb1,Camk2b,Kitl,Gnai2,Fzd7,Tcf7l2,Gnai3,Adcy9,Gnas,Kit,Hras1,Calm11,Calm12,Calm13,Prkaca,Gnai1,Adcy3,Map2k2,Ednrb,Prkcb,Ep300,Adcy1
High Entropy (0.3 - 0.5)	Salivary secretion	1e-30	Atp1a2,Plcb1,Vamp2,Slc9a1,Atp1b2,Atp2b2,Nos1,Slc12a2,Adcy9,Gucy1b3,Kcnma1,Gnas,Slc4a2,Atp1a3,Calm11,Calm12,Calm13,Itpr1,Gucy1a3,Prkaca,Adcy3,Prkcb,Atp2b1,Gucy1a2,Adcy1
High Entropy (0.3 - 0.5)	Gastric acid secretion	1e-30	Atp1a2,Plcb1,Camk2b,Slc9a1,Atp1b2,Gnai2,Kcnk2,Gnai3,Actb,Adcy9,Gnas,Slc4a2,Atp1a3,Calm11,Calm12,Calm13,Itpr1,Cckbr,Prkaca,Gnai1,Adcy3,Prkcb,Kcnk10,Adcy1
High Entropy (0.3 - 0.5)	Pathways in cancer	1e-30	Hsp90ab1,Bmp2,Ikbkg,Smad3,Fgf9,Stat1,Kitl,Pgf,Pik3ca,Fzd7,Fh1,Cdkn1b,Apc,Tcf7l2,Fgf14,Hif1a,Itgb1,Slc2a1,Tgfb2,Pten,Fgf13,Rxrg,Foxo1,Kit,Hras1,Fgfr2,Zbtb16,Fgfr1,Egfr,Cdk6,Fgfr3,Dapk1,Rxrb,Skp2,Mmp2,Map2k2,Tgfbr1,Pdgfra,Bcr,Prkcb,Ep300,Rarb,Smad4,Msh6,Lama1,Ctbp1,Akt2
High Entropy (0.3 - 0.5)	Hypertrophic cardiomyopathy (HCM)	1e-30	Cacnb2,Cacna1c,Tpm11,Cacna2d3,Tpm2,Cacna2d1,Actb,Itga4,Itgb1,Dag1,Cacng2,Tgfb2,Cacng1,Des,Cacng4,Cacnb4,Itga9,Cacnb1,Myh6,Ryr2,Prkab1,Prkag2
High Entropy (0.3 - 0.5)	Arrhythmogenic right ventricular cardiomyopathy (ARVC)	1e-30	Actn2,Cacnb2,Cacna1c,Actn1,Gja1,Cacna2d3,Cacna2d1,Tcf7l2,Actb,Itga4,Itgb1,Dag1,Cacng2,Cacng1,Des,Cacng4,Cacnb4,Itga9,Cacnb1,Ryr2
High Entropy (0.3 - 0.5)	Dilated cardiomyopathy	1e-30	Cacnb2,Cacna1c,Tpm11,Cacna2d3,Tpm2,Cacna2d1,Actb,Itga4,Itgb1,Dag1,Cacng2,Tgfb2,Cacng1,Adcy9,Des,Gnas,Cacng4,Cacnb4,Itga9,Prkaca,Cacnb1,Myh6,Ryr2,Adcy3,Adcy1
High Entropy (0.3 - 0.5)	Chemokine signaling pathway	1e-16	Gnb5,Plcb1,Gng3,Shc3,Ptk2b,Ikbkg,Stat1,Jak2,Csk,Gnai2,Pik3ca,Gnai3,Adcy9,Cx3cl1,Rasgrp2,Hras1,Foxo3,Pak1,Prkaca,Gnai1,Rap1a,Adrbk1,Adcy3,Prkcb,Adcy1,Akt2
High Entropy (0.3 - 0.5)	Insulin signaling pathway	1e-16	Flot2,Shc3,Pdpk1,Flot1,Hk1,Pik3ca,Phka1,Rhoq,Foxo1,Hras1,Ppp1ca,Calm11,Calm12,Calm13,Prkar1a,Sorbs1,Rapgef1,Prkaca,Prkab1,Map2k2,Prkag2,Pde3b,Akt2
High Entropy (0.3 - 0.5)	Axon guidance	3e-16	Fyn,Epha7,Gnai2,Unc5c,Plxna2,Sema6b,Efnb2,Epha4,Gnai3,Itgb1,Ablim1,Pak2,Hras1,Pak1,Gnai1,Unc5b,Efna3,Ngef,Ephb1,Arhgef12,Sema3a,Rnd1
High Entropy (0.3 - 0.5)	Tight junction	7e-16	Actn2,Cldn11,Actn1,Spnb2,Cttn,Gnai2,Gnai3,Actb,Csnk2b,Pten,Hras1,Prkch,Prkcq,Ppp2r1a,Gnai1,Tjp2,Myh6,Src,Prkcb,Myh141,Myh142,Akt2
High Entropy (0.3 - 0.5)	GnRH signaling pathway	2.3e-15	Plcb1,Cacna1c,Camk2b,Ptk2b,Adcy9,Gnas,Hras1,Calm11,Calm12,Calm13,Itpr1,Egfr,Prkaca,Adcy3,Mmp2,Src,Map2k2,Prkcb,Adcy1
High Entropy (0.3 - 0.5)	Pancreatic secretion	5.9e-15	Atp1a2,Plcb1,Slc9a1,Atp1b2,Atp2b2,Slc12a2,Adcy9,Kcnma1,Gnas,Slc4a2,Atp1a3,Rab27b,Itpr1,Rap1a,Ryr2,Adcy3,Prkcb,Atp2b1,Adcy1
High Entropy (0.3 - 0.5)	Cardiac muscle contraction	1.4e-14	Cacnb2,Atp1a2,Cacna1c,Tpm11,Slc9a1,Atp1b2,Cacna2d3,Tpm2,Cacna2d1,Cacng2,Cacng1,Cacng4,Atp1a3,Cacnb4,Cacnb1,Myh6,Ryr2
High Entropy (0.3 - 0.5)	Long-term depression	3.2e-14	Plcb1,Gnai2,Nos1,Gnai3,Gucy1b3,Gnas,Ryr1,Gria3,Hras1,Ppp2r1a,Itpr1,Gucy1a3,Gnai1,Map2k2,Prkcb,Gucy1a2
High Entropy (0.3 - 0.5)	Purine metabolism	5.86e-14	Pde8a,Entpd1,Pde1b,Dck,Pola2,Adcy9,Gucy1b3,Polr2a,Gucy1a3,Polr2c,Pde7b,Pde4a,Adcy3,Pde10a,Polr1c,Npr2,Pde8b,Gucy1a2,Adcy1,Pde3b,Polr2b,Nme1
High Entropy (0.3 - 0.5)	Prostate cancer	8.9e-14	Hsp90ab1,Pdpk1,Ikbkg,Pik3ca,Cdkn1b,Tcf7l2,Pten,Foxo1,Hras1,Pdgfd,Fgfr2,Fgfr1,Egfr,Map2k2,Pdgfra,Ep300,Akt2
High Entropy (0.3 - 0.5)	Phosphatidylinositol signaling system	1.224e-13	Dgka,Plcb1,Cds2,Pik3ca,Pten,Pi4k2a,Calm11,Calm12,Calm13,Dgkz,Itpr1,Pi4ka,Prkcb,Pip4k2b,Pi4kb,Dgki
High Entropy (0.3 - 0.5)	Renal cell carcinoma	5.604e-13	Ets1,Pgf,Pik3ca,Fh1,Hif1a,Slc2a1,Tgfb2,Pak2,Hras1,Pak1,Rapgef1,Rap1a,Map2k2,Ep300,Akt2
High Entropy (0.3 - 0.5)	Chagas disease (American trypanosomiasis)	6.458e-13	Plcb1,Ikbkg,Smad3,Gnai2,Pik3ca,Gnai3,Tgfb2,Gnas,Ppp2r1a,Cflar,Gnai1,Ifngr1,Tgfbr1,Gnal,Tlr4,Adcy1,Akt2
High Entropy (0.3 - 0.5)	Neuroactive ligand-receptor interaction	8.88e-13	Nr3c1,Gria3,Drd2,Adora2a,Gabrd,Grin1,Htr2c,Oprl1,Cnr11,Ntsr2,Thra,Ptger2,Cckbr,Htr4,Gabra3,Oprk1,Grin2b,Adra2a,Grik2,Glrb,Chrnb2,Ednrb,Lpar1,Hrh3,Glp1r,Cysltr1
High Entropy (0.3 - 0.5)	Huntington's disease	1.733e-12	Plcb1,Ap2a2,Hap1,Ap2s1,Ap2m1,Ap2b1,Dctn1,Vdac2,Cltb,Ndufv2,Ndufa5,Slc25a4,Grin1,Atp5b,Itpr1,Polr2a,Polr2c,Htt1,Grin2b,Ep300,Ap2a1,Polr2b
High Entropy (0.3 - 0.5)	Glioma	2.557e-12	Shc3,Camk2b,Pik3ca,Pten,Hras1,Calm11,Calm12,Calm13,Egfr,Cdk6,Map2k2,Pdgfra,Prkcb,Akt2
High Entropy (0.3 - 0.5)	Neurotrophin signaling pathway	5.571e-12	Shc3,Camk2b,Csk,Pik3ca,Hras1,Arhgdia,Calm11,Calm12,Calm13,Map2k5,Foxo3,Rapgef1,Rap1a,Ntrk2,Map2k2,Sort1,Akt2,Rps6ka5
High Entropy (0.3 - 0.5)	Wnt signaling pathway	8.792e-12	Plcb1,Camk2b,Fbxw11,Smad3,Fzd7,Apc,Tcf7l2,Csnk2b,Ccnd2,Ppp2r1a,Map3k7,Prkaca,Ppp2r5b,Sfrp1,Prkcb,Ep300,Smad4,Ctbp1,Nlk
High Entropy (0.3 - 0.5)	Chronic myeloid leukemia	1.337e-11	Shc3,Ikbkg,Smad3,Pik3ca,Cdkn1b,Tgfb2,Hras1,Cdk6,Map2k2,Tgfbr1,Bcr,Smad4,Ctbp1,Akt2
High Entropy (0.3 - 0.5)	Lysosome	2.252e-11	Atp6ap1,Gba,Abca2,Atp6v0a1,Atp6v0d1,Ctss,Laptm4b,Ctsc,Ap3d1,Gusb,Cltb,Psap,Smpd1,Arsa,Ctsa,Atp6v0c,Sort1
High Entropy (0.3 - 0.5)	Cell cycle	3.313e-11	Stag2,Rad21,Smad3,Cdkn1c,Cdkn2c,Cdkn1b,Tgfb2,Bub3,Ccnd2,Rbl2,Cdk6,Prkdc,Skp2,Ep300,Smad4,Atr,Fzr1
High Entropy (0.3 - 0.5)	Non-small cell lung cancer	6.599e-11	Pdpk1,Pik3ca,Rxrg,Hras1,Foxo3,Egfr,Cdk6,Rxrb,Map2k2,Prkcb,Rarb,Akt2
High Entropy (0.3 - 0.5)	Bile secretion	1.109e-10	Atp1a2,Ephx1,Slc9a1,Aqp4,Atp1b2,Slc2a1,Adcy9,Gnas,Slc4a2,Atp1a3,Prkaca,Adcy3,Adcy1
High Entropy (0.3 - 0.5)	Leukocyte transendothelial migration	1.178e-10	Actn2,Cldn11,Ptk2b,Actn1,Gnai2,Pik3ca,Gnai3,Actb,Itga4,Itgb1,Vcam1,Msn,Gnai1,Rap1a,Mmp2,Prkcb
High Entropy (0.3 - 0.5)	Melanoma	1.334e-10	Fgf9,Pik3ca,Fgf14,Pten,Fgf13,Hras1,Pdgfd,Fgfr1,Egfr,Cdk6,Map2k2,Pdgfra,Akt2
High Entropy (0.3 - 0.5)	Amoebiasis	6.927e-10	Actn2,Plcb1,Actn1,Col11a1,Col3a1,Col1a2,Pik3ca,Tgfb2,Gnas,Prkaca,Prkcb,Gnal,Tlr4,Lama1,Adcy1
High Entropy (0.3 - 0.5)	Sphingolipid metabolism	7.984e-10	Gba,Ugt8a,Ppap2b,Sphk2,Sgpl1,Smpd1,Neu2,Smpd3,Arsa,Sgms1
High Entropy (0.3 - 0.5)	TGF-beta signaling pathway	1.146e-09	Id4,Bmp2,Smad3,Fst,Dcn,Bmp7,Id2,Tgfb2,Ppp2r1a,Rbl2,Tgfbr1,Ep300,Smad4
High Entropy (0.3 - 0.5)	ECM-receptor interaction	1.331e-09	Sdc4,Col11a1,Tnc,Col3a1,Col1a2,Cd44,Itga4,Itgb1,Dag1,Col6a2,Spp1,Itga9,Lama1
High Entropy (0.3 - 0.5)	ErbB signaling pathway	1.542e-09	Shc3,Camk2b,Pik3ca,Cdkn1b,Pak2,Hras1,Egfr,Pak1,Src,Erbb3,Map2k2,Prkcb,Akt2
High Entropy (0.3 - 0.5)	Alzheimer's disease	2.03e-09	Plcb1,Cacna1c,Lpl,Ide,Nos1,Apoe,Ndufv2,Ndufa5,Adam10,App,Grin1,Atp5b,Calm11,Calm12,Calm13,Itpr1,Grin2b,Mme
High Entropy (0.3 - 0.5)	Glycerolipid metabolism	7.869e-09	Dgka,Lpl,Aldh9a1,Ppap2b,Dgkz,Akr1b3,Lipg,Mgll,Dgki,Agk
High Entropy (0.3 - 0.5)	Endometrial cancer	9.602e-09	Pdpk1,Pik3ca,Apc,Tcf7l2,Pten,Hras1,Foxo3,Egfr,Map2k2,Akt2
High Entropy (0.3 - 0.5)	Ubiquitin mediated proteolysis	1.169e-08	Fbxw7,Fbxw11,Huwe1,Cul7,Cul4a,Ube2d3,Nedd4l,Ube2j1,Rhobtb2,Skp2,Ubr5,Cdc34,Trim32,Stub1,Fzr1
High Entropy (0.3 - 0.5)	Adipocytokine signaling pathway	1.185e-08	Acsl1,Ikbkg,Jak2,Slc2a1,Rxrg,Prkcq,Camkk2,Rxrb,Prkab1,Prkag2,Akt2
High Entropy (0.3 - 0.5)	Small cell lung cancer	1.666e-08	Ikbkg,Pik3ca,Cdkn1b,Itgb1,Pten,Rxrg,Cdk6,Rxrb,Skp2,Rarb,Lama1,Akt2
High Entropy (0.3 - 0.5)	Pancreatic cancer	1.894e-08	Ikbkg,Smad3,Stat1,Pgf,Pik3ca,Tgfb2,Egfr,Cdk6,Tgfbr1,Smad4,Akt2
High Entropy (0.3 - 0.5)	Progesterone-mediated oocyte maturation	1.901e-08	Hsp90ab1,Gnai2,Pik3ca,Gnai3,Adcy9,Prkaca,Gnai1,Adcy3,Adcy1,Pde3b,Fzr1,Akt2
High Entropy (0.3 - 0.5)	Toxoplasmosis	2.068e-08	Ikbkg,Stat1,Jak2,Gnai2,Pik3ca,Gnai3,Itgb1,Tgfb2,Map3k7,Gnai1,Ifngr1,Tlr4,Lama1,Akt2
High Entropy (0.3 - 0.5)	Aldosterone-regulated sodium reabsorption	3.001e-08	Atp1a2,Pdpk1,Atp1b2,Pik3ca,Nedd4l,Hsd11b1,Atp1a3,Sgk1,Prkcb
High Entropy (0.3 - 0.5)	Vasopressin-regulated water reabsorption	3.001e-08	Vamp2,Aqp4,Rab11b,Dctn1,Adcy9,Gnas,Arhgdia,Prkaca,Adcy3
High Entropy (0.3 - 0.5)	Oocyte meiosis	4.381e-08	Camk2b,Fbxw11,Adcy9,Ppp1ca,Ppp2r1a,Calm11,Calm12,Calm13,Itpr1,Prkaca,Adcy3,Ppp2r5b,Adcy1
High Entropy (0.3 - 0.5)	Pyrimidine metabolism	7.278e-08	Entpd1,Dck,Tk2,Pola2,Upb1,Dpyd,Polr2a,Polr2c,Cmpk1,Polr1c,Polr2b,Nme1
High Entropy (0.3 - 0.5)	PPAR signaling pathway	7.75e-08	Acsl1,Fabp7,Pdpk1,Scp21,Lpl,Acaa1b,Pltp,Scd1,Rxrg,Sorbs1,Rxrb
High Entropy (0.3 - 0.5)	Protein processing in endoplasmic reticulum	1.41e-07	Wfs1,Hsp90ab1,Pdia3,Rad23a,Ube2d3,Lman1,Ube2j1,Mbtps1,Os9,Tram12,Ubqln1,Dnajc10,Stub1,Atxn3,Stt3b
High Entropy (0.3 - 0.5)	Cell adhesion molecules (CAMs)	2.174e-07	Cldn11,Sdc4,Icam2,Cd4,Itga4,Itgb1,Alcam,Cdh4,Vcam1,Itga9,Pvr1,Mag,Nrcam,Nfasc
High Entropy (0.3 - 0.5)	T cell receptor signaling pathway	2.874e-07	Bcl10,Fyn,Ikbkg,Cd4,Pik3ca,Pak2,Hras1,Prkcq,Map3k7,Pak1,Map2k2,Akt2
High Entropy (0.3 - 0.5)	Acute myeloid leukemia	3.159e-07	Ikbkg,Pik3ca,Tcf7l2,Pim1,Kit,Hras1,Zbtb16,Map2k2,Akt2
High Entropy (0.3 - 0.5)	Bladder cancer	3.867e-07	Pgf,Hras1,Egfr,Fgfr3,Dapk1,Mmp2,Map2k2,Rps6ka5
High Entropy (0.3 - 0.5)	Leishmaniasis	8.745e-07	Stat1,Jak2,Itga4,Itgb1,Tgfb2,Map3k7,Ifngr1,Prkcb,Tlr4
High Entropy (0.3 - 0.5)	Colorectal cancer	1.001e-06	Smad3,Pik3ca,Apc,Tcf7l2,Tgfb2,Tgfbr1,Smad4,Msh6,Akt2
High Entropy (0.3 - 0.5)	Apoptosis	1.313e-06	Ikbkg,Pik3ca,Dffa,Prkar1a,Cflar,Aifm1,Prkaca,Endod1,Exog,Akt2
High Entropy (0.3 - 0.5)	p53 signaling pathway	1.895e-06	Ei24,Ccng2,Ccng1,Ccnd2,Pten,Cdk6,Mdm4,Sesn1,Atr
High Entropy (0.3 - 0.5)	Bacterial invasion of epithelial cells	2.139e-06	Shc3,Cttn,Pik3ca,Cd2ap,Actb,Itgb1,Cltb,Src,Arpc1b
High Entropy (0.3 - 0.5)	Arginine and proline metabolism	2.373e-06	Asl,Sat11,Aldh9a1,Nos1,P4ha1,Got2,Acy1,Gls2
High Entropy (0.3 - 0.5)	Carbohydrate digestion and absorption	2.696e-06	Atp1a2,Atp1b2,Hk1,Pik3ca,Atp1a3,Prkcb,Akt2
High Entropy (0.3 - 0.5)	Inositol phosphate metabolism	3.612e-06	Plcb1,Pik3ca,Pten,Pi4k2a,Pi4ka,Aldh6a1,Pip4k2b,Pi4kb
High Entropy (0.3 - 0.5)	Protein digestion and absorption	4.738e-06	Atp1a2,Col11a1,Atp1b2,Col3a1,Col1a2,Slc38a2,Col6a2,Atp1a3,Mme
High Entropy (0.3 - 0.5)	Toll-like receptor signaling pathway	5.736e-06	Ikbkg,Stat1,Pik3ca,Spp1,Map3k7,Mal2,Map2k2,Tlr4,Akt2,Tlr3
High Entropy (0.3 - 0.5)	Cytokine-cytokine receptor interaction	1.322e-05	Bmp2,Kitl,Bmp7,Tgfb2,Cx3cl1,Kit,Pdgfd,Tnfrsf21,Egfr,Ifngr1,Kdr,Ltbr,Lifr,Tgfbr1,Pdgfra
High Entropy (0.3 - 0.5)	Hepatitis C	1.498e-05	Cldn11,Ikbkg,Stat1,Pik3ca,Hras1,Eif3e,Ppp2r1a,Psme3,Egfr,Akt2,Tlr3
High Entropy (0.3 - 0.5)	Fructose and mannose metabolism	2.606e-05	Hk1,Aldoa,Pfkp,Akr1b3,Sord,Gmds
High Entropy (0.3 - 0.5)	VEGF signaling pathway	3.15e-05	Pik3ca,Sphk2,Hras1,Kdr,Src,Map2k2,Prkcb,Akt2
High Entropy (0.3 - 0.5)	Natural killer cell mediated cytotoxicity	3.747e-05	Fyn,Shc3,Ptk2b,Icam2,Pik3ca,Hras1,Pak1,Ifngr1,Map2k2,Prkcb
High Entropy (0.3 - 0.5)	Glycolysis / Gluconeogenesis	6.94e-05	Hk1,Aldh9a1,Eno2,Aldoa,Pdha1,Pfkp,Gpi11
High Entropy (0.3 - 0.5)	Pentose phosphate pathway	7.742e-05	Aldoa,Gpd12,Pfkp,Gpi11,Dera
High Entropy (0.3 - 0.5)	Thyroid cancer	0.0001093	Tcf7l2,Rxrg,Hras1,Rxrb,Map2k2
High Entropy (0.3 - 0.5)	Fc gamma R-mediated phagocytosis	0.0001149	Pik3ca,Ppap2b,Sphk2,Gsn,Pak1,Arpc1b,Prkcb,Akt2
High Entropy (0.3 - 0.5)	Amino sugar and nucleotide sugar metabolism	0.0001184	Npl,Hk1,Chi3l1,Gpi11,Cyb5r1,Gmds
High Entropy (0.3 - 0.5)	Citrate cycle (TCA cycle)	0.0001286	Aco2,Acly,Fh1,Idh3b,Pdha1
High Entropy (0.3 - 0.5)	Osteoclast differentiation	0.0001313	Fyn,Ikbkg,Stat1,Pik3ca,Tgfb2,Map3k7,Ifngr1,Tgfbr1,Akt2
High Entropy (0.3 - 0.5)	Phagosome	0.0001624	Tubb3,Atp6ap1,Tubb5,Nos1,Atp6v0a1,Atp6v0d1,Ctss,Actb,Itgb1,Atp6v0c,Tlr4
High Entropy (0.3 - 0.5)	Valine, leucine and isoleucine degradation	0.0001667	Acaa1b,Aldh9a1,Bcat1,Ivd,Acaa2,Aldh6a1
High Entropy (0.3 - 0.5)	Jak-STAT signaling pathway	0.0002027	Stat1,Jak2,Pik3ca,Ccnd2,Pim1,Ifngr1,Lifr,Ep300,Spry2,Akt2
High Entropy (0.3 - 0.5)	mTOR signaling pathway	0.0002068	Pdpk1,Eif4b,Pgf,Pik3ca,Hif1a,Akt2
High Entropy (0.3 - 0.5)	B cell receptor signaling pathway	0.0002289	Bcl10,Ikbkg,Pik3ca,Hras1,Map2k2,Prkcb,Akt2
High Entropy (0.3 - 0.5)	Proximal tubule bicarbonate reclamation	0.0002636	Atp1a2,Atp1b2,Atp1a3,Gls2
High Entropy (0.3 - 0.5)	Mismatch repair	0.0003879	Lig1,Rpa1,Msh6,Rfc5
High Entropy (0.3 - 0.5)	Circadian rhythm - mammal	0.0003879	Fbxw11,Npas2,Rorb,Bhlhe41
High Entropy (0.3 - 0.5)	Rheumatoid arthritis	0.0004246	Atp6ap1,Pgf,Atp6v0a1,Atp6v0d1,Tgfb2,Atp6v0c,Tlr4
High Entropy (0.3 - 0.5)	Pyruvate metabolism	0.0006213	Aldh9a1,Acyp2,Pdha1,Akr1b3,Grhpr
High Entropy (0.3 - 0.5)	Nucleotide excision repair	0.0006213	Cul4a,Rad23a,Lig1,Rpa1,Rfc5
High Entropy (0.3 - 0.5)	Viral myocarditis	0.0007352	Fyn,Actb,Dag1,Cxadr,Myh6,Myh141,Myh142
