# Supplementary material for: Pathways to decoding the clinical potential of stress response FOXO-interaction networks for Huntington's disease: of gene prioritization and context dependence
Source: Front Aging Neurosci. 2013 Jun 13;5:22. doi: 10.3389/fnagi.2013.00022 (PMC3680703; doi:10.3389/fnagi.2013.00022)
Supplement: Table S1 — Fourteen models of HD pathogenesis for which transcriptomic data are available. [file DataSheet1.ZIP › Supplementary Material - Pathways to decoding the clinical potential of stress response FOXO-interaction networks for Huntingtons disease of gene prioritization and context dependence/50245__Table_2.XLS]

## Sheet: Sheet1
Mouse gene name	Best human ortholog (NA if no ortholog)	Gene type (FT, mouse FOXO3 target; N, first-degree neighbor)
Itm2a	ITM2A	N
Rab4a	RAB4A	N
Wnt11	WNT11	N
Sorbs3	SORBS3	N
Dhx9	DHX9	N
Ssu72	SSU72	N
Scn5a	SCN5A	N
Srrm1	SRRM1	N
Ruvbl2	RUVBL2	N
Dcun1d2	DCUN1D2	N
Mks1	MKS1	N
Prosc	PROSC	N
Vps28	VPS28	N
Gstm2	NA	N
Selh	NA	N
Bcl7a	BCL7A	N
Dio1	DIO1	N
Bnip3l	BNIP3L	N
Capzb	CAPZB	N
Shc2	SHC2	N
Rybp	RYBP	N
Bbs9	BBS9	N
Pcdh1	PCDH1	N
Ptgr1	PTGR1	FT
B9d2	B9D2	N
Npy	NPY	N
Lnx2	LNX2	N
Calcr	CALCR	N
Syt2	SYT2	N
Mcpt2	NA	N
Itgb7	ITGB7	N
Sarm1	SARM1	N
Rplp2	RPLP2	N
Ak2	AK2	N
Hmgn3	HMGN3	N
Dctn3	DCTN3	N
Bscl2	BSCL2	N
Ankk1	ANKK1	N
Cept1	CEPT1	N
St5	ST5	N
Fcrls	NA	N
Zdhhc23	ZDHHC23	N
Actn4	ACTN4	N
Krtap13	KRTAP13-3	N
Adrb1	ADRB1	N
Smpd3	SMPD3	N
Spinlw1	NA	N
Hprt	HPRT1	N
Dusp6	DUSP6	FT
Mcm3	MCM3	FT
Ntrk2	NTRK2	FT
Max	MAX	N
Steap3	STEAP3	N
Loxl1	LOXL1	N
Acsl4	ACSL4	N
Gpr64	GPR64	N
Gpr37l1	GPR37L1	N
Rad54l	RAD54L	N
Tlr9	TLR9	N
Dctn6	DCTN6	N
Fads1	FADS1	N
Arl6	ARL6	N
Odc1	ODC1	N
Acra4	NA	N
Spon1	NA	FT
Lrat	LRAT	N
Fzd5	FZD5	N
Neil1	NEIL1	N
Hdgf	NA	N
Chst12	CHST12	N
Lzts1	LZTS1	N
Mllt10	MLLT10	N
Etfa	ETFA	N
PAT1	NA	N
Camp	CAMP	N
Asb14	ASB14	N
Msmb	MSMB	N
Pmm1	PMM1	N
Usp2	USP2	N
Def8	DEF8	N
Dnajc11	DNAJC11	N
Vps4b	VPS4B	N
Il20rb	IL20RB	N
Kcnj2	KCNJ2	N
Irs4	IRS4	N
Sox4	SOX4	FT
Ncoa4	NCOA4	N
Prkag2	PRKAG2	N
Ovgp1	OVGP1	N
Krt16	KRT16	N
Slc15a1	SLC15A1	N
Pnpt1	PNPT1	N
Cdc45l	NA	N
Cerk	CERK	N
Pole3	POLE3	N
Mmrn1	MMRN1	N
Dnaic1	DNAI1	N
Nos1	NOS1	N
Cdk6	CDK6	N
Sod2	SOD2	N
Adam23	ADAM23	N
Fam83h	FAM83H	N
Mad1l1	MAD1L1	N
Pick1	PICK1	N
Il17ra	IL17RA	N
Riok3	RIOK3	N
Sgk1	SGK1	N
Klb	KLB	N
Vangl2	VANGL2	N
Atp6v1e1	ATP6V1E1	N
Chi3l3	CHIA	N
Prl7d1	PRL	N
Meis1	MEIS1	N
Sufu	SUFU	N
Pla2g4e	PLA2G4E	N
Gm3200	NA	N
Emsy	NA	N
Melk	MELK	N
Lect1	LECT1	N
Ly6e	LY6E	N
Cish	CISH	N
Zbtb16	ZBTB16	N
Gabra1	GABRA1	N
Fkbp9	FKBP9	N
Fshb	FSHB	N
Mdc1	MDC1	N
Ptprk	PTPRK	N
Cstb	CSTB	N
Kit	KIT	N
Kcnc1	KCNC1	N
Sult1a1	NA	N
Gata1	GATA1	N
Nfkbia	NFKBIA	N
Rac3	RAC3	N
Apol7c	APOL4	N
Apex1	APEX1	N
Eef1g	EEF1G	N
Atp7b	ATP7B	N
Vamp2	VAMP2	N
Grem2	GREM2	N
Gli1	GLI1	N
Fstl3	FSTL3	N
Il10rb	IL10RB	N
F2rl3	F2RL3	N
Mst1r	MST1R	N
Rho	RHO	N
Phf17	PHF17	N
Agr3	AGR3	N
En2	EN2	N
Pfkl	PFKL	N
Sec13	SEC13	N
Plp1	PLP1	FT
Jag1	JAG1	N
Selt	NA	N
Vcan	VCAN	N
Vgll4	VGLL4	N
Gm10291	NA	N
Stx8	STX8	N
Crabp2	CRABP2	N
Asb5	ASB5	N
Pdha2	PDHA2	N
Dnajc7	DNAJC7	N
Csn3	CSN3	N
Ndufa4l2	NDUFA4L2	FT
Capns1	CAPNS1	N
Gp1ba	GP1BA	N
Nup37	NUP37	N
Moap1	C14orf142	N
Adh4	ADH4	N
Cxcl13	CXCL13	N
Sox21	SOX21	FT
Pi4k2a	PI4K2A	N
Cx3cr1	CX3CR1	N
Ankrd37	ANKRD37	FT
Aimp1	AIMP1	N
Rpl24	ZBTB11	N
Gnaq	GNAQ	N
Cacng4	CACNG4	N
Cyp26c1	CYP26C1	N
Rab3a	RAB3A	N
Timp1	TIMP1	N
Ntn1	NTN1	N
Afaf	NA	N
Sct	SCT	N
Gbe1	GBE1	FT
Dag1	DAG1	N
Wdr3	WDR3	N
Ctbp2	CTBP2	N
Casp12	CASP12	N
Gip	GIP	N
Bcl2l1	BCL2L1	N
Myo5a	MYO5A	N
Ppig	PPIG	N
Nedd8	NEDD8	N
Zfp677	NA	N
Fgf20	FGF20	N
Nr6a1	NR6A1	N
Wdfy1	WDFY1	N
Smyd2	SMYD2	N
C1qbp	C1QBP	N
Rab11b	RAB11B	N
Gsto2	GSTO2	N
Eef2	EEF2	N
Rasgrp2	RASGRP2	N
Ubqln1	UBQLN1	N
Agpat3	AGPAT3	N
Eed	EED	N
Setbp1	SETBP1	N
Mbl2	MBL2	N
Syt16	SYT16	FT
Fbp1	FBP1	N
Med23	MED23	N
Bcas1	BCAS1	FT
Icmt	ICMT	N
Atp6ap2	ATP6AP2	N
Tk2	TK2	N
Cckbr	CCKBR	N
Bcl6b	BCL6B	N
Slc2a4	SLC2A4	N
Dclre1b	DCLRE1B	N
Ep300	EP300	N
Brms1l	BRMS1L	N
Cd33	NA	N
Ibsp	IBSP	N
Muc16	MUC16	N
Gpsm1	GPSM1	N
Ocrl	OCRL	N
Pfkfb4	PFKFB4	N
Myh3	MYH3	N
Il10	IL10	N
Zfp472	NA	N
Ppp2r5b	PPP2R5B	N
Eif2s3x	NA	N
Tktl2	TKTL2	N
Sectm1a	SECTM1	N
Akr1c6	NA	N
Abpa	NA	N
Fh1	FH	N
Il23r	IL23R	N
Chrdl2	CHRDL2	N
Nts	NTS	N
Bin3	BIN3	N
Caprin1	CAPRIN1	N
Lamc2	LAMC2	N
Capn11	CAPN11	N
Cyp21a1	CYP21A2	N
Dab2ip	DAB2IP	N
Nos3	NOS3	N
Tacc3	TACC3	N
Mdm4	MDM4	N
Gatsl2	GATS	FT
Ldb3	LDB3	N
Ascl2	ASCL2	N
Tomm40	TOMM40	N
Zzz3	ZZZ3	N
Scarb1	SCARB1	N
Fas	FAS	N
Mybl1	MYBL1	N
Cbll1	CBLL1	N
Tcf21	TCF21	N
Rfc4	RFC4	N
Pla2g12a	PLA2G12A	N
Tram1l1	TRAM1L1	N
Pf4	PF4V1	N
Osta	SLC51A	N
Jakmip1	JAKMIP1	N
Hig2	NA	N
Gm5065	LGALSL	N
Dst	DST	N
Bcat1	BCAT1	N
Hsd3b1	HSD3B1	N
Metrn	METRN	N
Csf2rb	CSF2RB	N
Npm1	NA	N
Cartpt	CARTPT	N
Tcfec	NA	N
Tspan3	TSPAN3	N
Slc31a1	SLC31A1	N
Bicd2	BICD2	N
Nbr1	NBR1	N
Gclm	GCLM	N
Gck	GCK	N
Ran	RAN	N
Trnt1	TRNT1	N
Tnks1bp1	TNKS1BP1	N
Plxna1	PLXNA1	N
Mapk7	MAPK7	N
Il1a	IL1A	N
Rgmb	RGMB	N
Mboat1	MBOAT1	N
Xylt2	XYLT2	N
Ddx3x	DDX3X	N
Rfwd2	RFWD2	N
Sh2b2	SH2B2	N
Ccr2	CCR5	N
Crtam	CRTAM	N
Tnfrsf1b	TNFRSF1B	N
Abcc9	ABCC9	N
Calr	CALR	N
Dmap1	DMAP1	N
Mt1	NA	N
Lars2	LARS2	N
Thpo	THPO	N
A2m	A2M	FT
Zfp521	ZNF521	N
Prom1	PROM1	N
Spink2	SPINK2	N
Gtse1	GTSE1	FT
Ss18	SS18	N
Csnk2b	CSNK2B	N
Pls3	PLS3	N
Akr1a4	NA	N
Nop56	NOP56	N
Zhx1	ZHX1	N
Rcc2	RCC2	N
Lrfn4	LRFN4	N
Runx2	RUNX2	N
Sfrp1	SFRP1	FT
Stag2	STAG2	N
Slc12a5	SLC12A5	N
Hand2	HAND2	N
Ptprz1	PTPRZ1	N
Suclg1	SUCLG1	N
Pcdh18	PCDH18	N
Zfhx3	ZFHX3	N
Scn1a	SCN1A	N
Plagl2	PLAGL2	N
Pmp22	PMP22	N
Sh3glb1	SH3GLB1	N
Fancl	FANCL	N
Pnpla3	PNPLA3	N
C3ar1	C3AR1	N
Actc1	ACTC1	N
Kif2b	KIF2B	N
Igfbp4	IGFBP4	FT
Exosc10	EXOSC10	N
Cacna1b	CACNA1B	N
E2f5	E2F5	N
Pola2	POLA2	N
Prph	PRPH	N
Qtrt1	QTRT1	FT
Spred1	SPRED1	FT
Lbxcor1	NA	N
Nr2c2	NR2C2	N
Htt	HTT	N
Lemd3	LEMD3	N
Dimt1	DIMT1	N
Mtap1b	MAP1B	N
Got1	GOT1	N
Nab2	NAB2	N
Edem1	EDEM1	N
Grin2b	GRIN2B	N
Serpina3n	SERPINA3	N
Gak	GAK	N
Srp68	SRP68	N
Ttf2	TTF2	N
Ltf	LTF	N
Six1	SIX1	N
Akr1c18	NA	N
Zbtb17	ZBTB17	N
Niacr1	HCAR2	N
Alg1	ALG1L	N
Wfs1	WFS1	N
Epo	EPO	N
Npl	NPL	N
Cenpv	CENPV	N
Pgm2	NA	N
Odz4	NA	N
Banf1	BANF1	N
Mx2	MX1	N
Orc5l	NA	N
Ptgir	PTGIR	N
Mr1	MR1	N
Uty	UTY	FT
Mett10d	NA	N
Atp7a	ATP7A	N
Vegfa	VEGFA	FT
Sesn2	SESN2	N
Ndufa9	RP11-234B24.6	N
Stam	STAM	N
AU017382	NA	N
Reln	RELN	N
Mchr1	MCHR1	N
Cacng2	CACNG2	N
Gjc1	GJC1	N
Ghr	GHR	N
Prr15	PRR15	N
Calm4	CALML5	N
Dok7	DOK7	N
ENSMUSG00000067085	NA	N
Zfp64	ZFP64	N
Rpl26	RPL26	N
Isca1	ISCA1	N
Sort1	SORT1	N
Sox10	SOX10	FT
Hoxc10	HOXC10	N
Chrna2	CHRNA2	N
Cav3	CAV3	N
Enpp3	ENPP3	N
Plec1	NA	N
Smad4	SMAD4	N
Ggcx	GGCX	N
Sgk3	SGK3	N
Mipol1	MIPOL1	N
Nmd3	NMD3	N
Efemp1	EFEMP1	N
Mmp16	MMP16	N
Adamts4	ADAMTS4	N
Fmr1	FMR1	N
Shmt2	SHMT2	N
Cd3e	CD3E	N
Akr1b8	AKR1B15	N
Cldn19	CLDN19	N
Lrpprc	LRPPRC	N
Il2ra	IL2RA	N
Cpt1a	CPT1A	N
Elmo1	ELMO1	N
Rab2b	RAB2B	N
F2r	F2R	N
Rb1	RB1	N
Cdk1	CDK1	N
Yes1	YES1	N
Mcm8	MCM8	N
Ncaph	NCAPH	N
NCU-G1	NA	N
Cyr61	CYR61	N
Trim3	TRIM3	N
Mcm10	MCM10	N
Thbs3	THBS3	N
Wsb1	WSB1	N
Polr2c	POLR2C	N
Gadd45g	GADD45G	N
Naa38	NAA38	N
Dpyd	DPYD	N
Clec4n	CLEC6A	N
Xlr3a	NA	FT
Anp32b	ANP32B	N
Csn1s1	CSN1S1	N
Abcb6	ABCB6	N
Cdca7	CDCA7	N
Tbc1d4	TBC1D4	N
Nusap1	NUSAP1	N
Rbm15	RBM15	N
Atrnl1	ATRNL1	N
Srprb	SRPRB	N
Atp1a2	ATP1A2	FT
Agrn	AGRN	N
Cyp1a1	CYP1A1	N
Ahcy	AHCY	N
Ptpn11	PTPN11	N
Jak2	JAK2	N
Ghitm	GHITM	N
Arsa	ARSA	N
Slc5a5	SLC5A5	N
Card9	CARD9	N
Pbk	PBK	N
Krt15	KRT15	N
Ugt2a1	UGT2A1	N
Rexo2	REXO2	N
Clec4d	CLEC4D	N
Spry2	SPRY2	N
Mtg1	MTG1	N
Dhcr7	DHCR7	N
Zik1	ZIK1	N
Ppargc1b	PPARGC1B	N
March3	MARCH3	N
Eif3g	EIF3G	N
Elavl2	ELAVL2	N
Lig1	LIG1	N
Dnajb7	DNAJB7	N
Dll4	DLL4	N
Kcna4	KCNA4	N
Eif4g3	EIF4G3	N
Msh6	MSH6	N
Kdm5d	KDM5D	FT
Afmid	AFMID	N
Nodal	NODAL	N
Haao	HAAO	N
Kcnq1	KCNQ1	N
Cacna2d3	CACNA2D3	N
Cux1	CUX1	N
Mkks	MKKS	N
Crxos1	NA	N
Musk	MUSK	N
Tm4sf4	TM4SF4	N
Grin1	GRIN1	N
Sat1	SAT1	N
Erg	ERG	N
Ugt2b1	NA	N
P4ha1	P4HA1	FT
Cdkn2b	CDKN2B	FT
Sp4	SP4	N
Prok1	PROK1	N
Hoxd11	HOXD11	N
Htr4	HTR4	N
Phyh	PHYH	N
Aldoart1	ALDOA	N
Rps19	RPS19	N
Usp9x	USP9X	N
Pmm2	PMM2	N
Nol10	NOL10	N
Timm9	TIMM9	N
Cox15	COX15	N
Nfatc2	NFATC2	N
Pdgfa	PDGFA	N
Fbxo4	FBXO4	N
Atp6ap1	ATP6AP1	N
Uba1	UBA1	N
Ctcfl	CTCFL	N
Ngf	NGF	N
Rad54l2	RAD54L2	N
Fbxo45	FBXO45	N
Gjb2	GJB2	N
Srp19	SRP19	N
Pcdh21	NA	N
Itgb2	ITGB2	N
Ubxn6	UBXN6	N
Katnb1	KATNB1	N
Ndn	NDN	N
Cdh2	CDH2	N
Gm2a	GM2A	FT
Vdac2	VDAC2	N
Prmt6	PRMT6	N
Ece1	ECE1	N
Dhdds	DHDDS	N
Sim1	SIM1	N
Cdc20	CDC20	N
Pde4d	PDE4D	N
Hlx	HLX	N
E130309F12Rik	LPPR1	FT
Six5	SIX5	N
Efna2	EFNA2	N
Adcy4	ADCY4	N
Oas1b	OAS1	N
Emp3	EMP3	N
Sel1l	SEL1L	N
Nfyc	NFYC	N
Nhlrc1	NHLRC1	N
Pomc	POMC	FT
Bmi1	BMI1	N
Gmppb	GMPPB	N
Zbtb10	ZBTB10	N
Per3	PER3	N
Nr1d1	NR1D1	N
Copg2	COPG2	N
Zfp467	ZNF467	N
Galk1	GALK1	N
Bax	BAX	N
Nsdhl	NSDHL	N
Dupd1	DUPD1	N
Lamc1	LAMC1	N
Ddt	DDT	N
Hhex	HHEX	N
Cacnb4	CACNB4	N
Dnmt1	DNMT1	N
Fbln5	FBLN5	N
Hoxb5	HOXB5	N
Krt1	KRT1	N
Pak3	PAK3	N
Il12rb1	IL12RB1	N
Scyl1	SCYL1	N
Agtrap	AGTRAP	N
Ggt7	GGT7	N
Dmtf1	DMTF1	N
Sos1	SOS1	N
Rims3	RIMS3	N
Lama1	LAMA1	N
Ik	IK	N
Barx1	BARX1	N
Folr2	FOLR2	N
Gsdmd	GSDMD	N
Pygb	PYGB	FT
Olig3	OLIG3	N
Chrm4	CHRM4	N
AI464131	KIAA1161	FT
Wdhd1	WDHD1	N
Hspa12b	HSPA12B	N
Wdr83	WDR83	N
Neu2	NEU2	N
Dnaja3	DNAJA3	N
Mxd1	MXD1	FT
Chmp2a	CHMP2A	N
Aurka	AURKA	N
Foxp3	FOXP3	N
Htatip2	HTATIP2	N
Dyrk1b	DYRK1B	N
Cort	CORT	N
Il23a	IL23A	N
Mllt4	MLLT4	N
Hlf	HLF	FT
Polr2l	POLR2L	N
Itga1	ITGA1	N
Phkb	PHKB	N
Rab6	NA	N
Gdf11	GDF11	N
Acacb	ACACB	N
Glra2	GLRA2	N
Vgll3	VGLL3	FT
Slc16a8	SLC16A8	N
Dmpk	DMPK	N
Shank2	SHANK2	N
Cyfip2	CYFIP2	FT
Arhgef1	ARHGEF1	N
Olig1	OLIG1	N
Pgrmc2	PGRMC2	N
Avpr2	AVPR2	N
Prkcdbp	PRKCDBP	N
Rptn	RPTN	N
Cdc42ep3	CDC42EP3	FT
Map4k2	MAP4K2	N
Hoxa4	HOXA4	N
Ell2	ELL2	N
Asrgl1	ASRGL1	FT
Meis2	MEIS2	FT
Gipc3	GIPC3	N
Adm2	ADM2	N
Fzd1	FZD1	N
Epm2a	EPM2A	N
Cldn10a	NA	N
Myf6	MYF6	N
Srcap	SRCAP	N
Vil1	VIL1	N
Tpcn1	TPCN1	N
Csdc2	CSDC2	N
Ppil5	NA	N
Cacna2d1	CACNA2D1	N
Gtf3c1	GTF3C1	N
Aifm1	AIFM1	N
Ccnc	CCNC	N
Numb	NUMB	N
P2ry12	P2RY12	N
Sprr3	SPRR3	N
Plcd3	PLCD3	N
Ppard	PPARD	N
Slc6a2	SLC6A2	N
Cyp4a14	CYP4A22	N
Cacna1h	CACNA1H	N
Tcf19	TCF19	N
Bdp1	BDP1	N
Slc14a2	SLC14A2	FT
Tuft1	TUFT1	N
Etd	NA	N
Pla1a	PLA1A	N
Cyp4a12b	CYP4A22	N
Tcf12	TCF12	N
Smoc2	SMOC2	N
Klhdc3	KLHDC3	N
Pik3r1	PIK3R1	N
Mbd1	MBD1	N
Mybpc3	MYBPC3	N
Grpr	GRPR	N
Helt	HELT	N
Cnn3	CNN3	N
Crtc3	CRTC3	N
Irx2	IRX2	N
Npas3	NPAS3	N
Dtd1	DTD1	N
Tubb3	TUBB3	N
Pde8a	PDE8A	N
Sox15	SOX15	N
Nisch	NISCH	N
Kdr	KDR	N
Nt5c	NT5C	N
Acrbp	ACRBP	N
Galc	GALC	N
Arhgdib	ARHGDIB	N
Tnfrsf17	TNFRSF17	N
Agxt	AGXT	N
Apbb1ip	APBB1IP	N
Wdr36	WDR36	N
ENSMUSG00000076469	NA	N
Hnrnpf	HNRNPF	N
Trp73	TP73	N
Fip1l1	FIP1L1	N
Wif1	WIF1	N
Me3	ME3	N
Tnfaip8	TNFAIP8	FT
Myef2	MYEF2	N
Sf3b4	SF3B4	N
Qprt	QPRT	N
Crb1	CRB1	N
Gcnt1	GCNT1	N
Slc22a6	SLC22A6	N
Adcy1	ADCY1	N
Rtp4	RTP4	N
Rhof	RHOF	N
Bhlhe22	BHLHE22	N
Bri3	BRI3	N
Uprt	UPRT	N
Chi3l4	CHIA	N
Epha5	EPHA5	FT
Cda	CDA	N
Plxnb1	PLXNB1	N
Rln1	RLN1	N
Akr1c21	NA	N
Napepld	NAPEPLD	N
Txnl1	TXNL1	N
Lima1	LIMA1	N
Entpd6	ENTPD6	N
Arfgap1	ARFGAP1	N
Klf8	KLF8	N
Tpsab1	TPSD1	N
Nhp2	NHP2	N
Psmd10	PSMD10	N
Frmd8	FRMD8	N
Neurog3	NEUROG3	N
Cd226	CD226	N
Zfp57	ZFP57	N
Etv5	ETV5	N
Pldn	NA	N
Gm694	C1orf64	N
Ppbp	PPBP	N
Ighg1	IGHG3	N
Lrrtm2	LRRTM2	FT
Polr3b	POLR3B	N
Eya3	EYA3	N
Nr4a2	NR4A2	N
Dazap2	DAZAP2	N
Mvk	MVK	N
Mapk8ip1	MAPK8IP1	N
Mylk3	MYLK3	N
Prdm16	PRDM16	N
Uhrf1	NA	N
Ncbp1	NCBP1	N
Itgb3bp	ITGB3BP	N
Sstr2	SSTR2	N
Matn1	MATN1	N
Rfx4	RFX4	N
Hamp	HAMP	N
Trem2	TREM2	N
Osmr	OSMR	N
Rhoa	RHOA	N
Opn1sw	OPN1SW	N
Appl2	APPL2	FT
Fgf5	FGF5	N
Ndrg4	NDRG4	N
Dbx1	DBX1	N
Slc26a4	SLC26A4	N
Efna5	EFNA5	N
Asf1a	ASF1A	N
Bst2	BST2	N
Acaa1b	ACAA1	N
Tead3	TEAD3	N
Ndrg2	NDRG2	FT
Ryr2	RYR2	N
Men1	MEN1	N
Cand1	CAND1	N
Atg5	ATG5	N
Hspa5	HSPA5	N
Rab7	RAB7A	N
Grk1	GRK1	N
Mta2	MTA2	N
Hgd	HGD	N
Pts	PTS	N
Cdc123	CDC123	N
Sall2	SALL2	FT
Larp1	LARP1	N
Rps6ka6	RPS6KA6	N
Polr1c	POLR1C	N
Lgr4	LGR4	N
Myl3	MYL3	N
Mlst8	MLST8	N
Gps1	GPS1	N
Rangap1	RANGAP1	N
Sdc3	SDC3	N
Gng3	GNG3	FT
Plat	PLAT	N
Ctf1	CTF1	N
Bhlhe40	BHLHE40	N
Rad51c	RAD51C	N
Tigit	TIGIT	N
Calb1	CALB1	N
Tardbp	TARDBP	N
Rps17	NA	N
Amt	AMT	N
Hes1	HES1	N
Tnfrsf12a	TNFRSF12A	N
Pgm2l1	PGM2L1	N
Nlrp12	NLRP12	N
Aatf	AATF	N
Mapt	MAPT	FT
Atl1	ATL1	N
Crim1	CRIM1	N
Fzd2	FZD2	N
Rere	RERE	N
4833424O15Rik	LPPR5	FT
Ears2	EARS2	N
Adh5	ADH5	N
Pcna	PCNA	N
Sod3	SOD3	N
PRKN	NA	N
Npvf	NPVF	N
Arhgap6	ARHGAP6	N
Cryz	CRYZ	N
Metap2	METAP2	N
Runx1	RUNX1	N
Agpat4	AGPAT4	N
Fpr-rs6	NA	N
Gucy2c	GUCY2C	N
Slc3a1	SLC3A1	N
Pfkfb2	PFKFB2	N
Nfyb	NFYB	N
Dmrtb1	DMRTB1	FT
Ube2d1	UBE2D1	N
Cyp4b1	CYP4B1	N
P2X3	NA	N
Il11	IL11	N
Pdss1	PDSS1	N
Ipo13	IPO13	N
Gna15	GNA15	N
Pdha1	PDHA1	N
Mtor	MTOR	N
Aktip	AKTIP	N
Postn	POSTN	N
Nploc4	NPLOC4	N
Foxh1	FOXH1	N
Gpr124	GPR124	N
Cd2ap	CD2AP	N
Yrdc	YRDC	N
C8g	C8G	N
F2rl2	F2RL2	N
Blm	BLM	N
Ino80	INO80	N
Bst1	BST1	N
S100a6	S100A6	N
Glul	GLUL	FT
Cald1	CALD1	N
Scara3	SCARA3	N
Panx1	PANX1	N
Cyb561	CYB561	N
Nrbp1	NRBP1	N
Tslp	TSLP	FT
H6pd	H6PD	N
Atp6v1e2	ATP6V1E2	N
Cox7a2	COX7A2	N
Brd8	BRD8	N
Sec61g	SEC61G	N
Pgm5	PGM5	N
Plxna2	PLXNA2	FT
Ihh	IHH	N
Golm1	GOLM1	N
Rps20	RPS20	N
L2hgdh	L2HGDH	N
Mfsd7b	FLVCR1	N
Pi4k2b	PI4K2B	N
Nup62	NUP62	N
Cep57	CEP57	N
Grlf1	ARHGAP35	N
Smarca2	SMARCA2	N
Scai	SCAI	N
Cybrd1	CYBRD1	FT
Ptgis	PTGIS	N
Ppp2r1a	PPP2R1A	N
Lsm3	LSM3	N
Fn1	FN1	FT
Mmp13	MMP13	N
Golph3	GOLPH3	N
Fosl1	FOSL1	N
Polr3d	POLR3D	N
Creb1	CREB1	N
Clip1	CLIP1	N
Rcor2	RCOR2	N
Cyb5d2	CYB5D2	N
Pde1a	PDE1A	N
Atxn7	ATXN7	N
Best1	BEST1	N
Nfkb1	NFKB1	N
Cer1	CER1	N
Ereg	EREG	N
Cgn	CGN	N
Axin1	AXIN1	N
Hoxa13	HOXA13	N
Myo7a	MYO7A	N
Sncg	SNCG	N
Pgf	PGF	N
Fgfr4	FGFR4	N
Dvl2	DVL2	N
Vamp7	VAMP7	N
Lpar3	LPAR3	N
Mcee	MCEE	N
Vegfc	VEGFC	FT
D0H4S114	NREP	N
Pdcd10	PDCD10	N
Pla2g3	PLA2G3	N
Slc26a2	SLC26A2	N
Klra4	NA	N
Atp13a2	ATP13A2	N
Gsg2	GSG2	N
Carm1	CARM1	N
Smad5	SMAD5	N
Tinag	TINAG	N
Gsr	GSR	N
Cd109	CD109	FT
Kiaa0831	NA	N
Cdipt	CDIPT	N
Mecp2	MECP2	N
Sqle	SQLE	N
Fkbp8	FKBP8	N
Acsl3	ACSL3	N
Lamb1-1	NA	N
Ccdc62	CCDC62	N
Nop2	NOP2	N
Aplp1	APLP1	FT
Ipo8	IPO8	N
Itgb8	ITGB8	N
Zfp202	ZNF202	N
Sumf1	SUMF1	N
Sfrs7	NA	N
Ak1	AK1	N
Carkd	CARKD	N
Lman1	LMAN1	N
Slc32a1	SLC32A1	N
Sf3b1	SF3B1	N
Bmp15	BMP15	N
Car15	NA	N
Pde7b	PDE7B	N
Mat2b	MAT2B	N
Pcdh9	PCDH9	N
Idh3b	IDH3B	N
Aldh1b1	ALDH1B1	N
Recql	RECQL	N
Tjp1	TJP1	N
Inha	INHA	N
Ear2	RNASE3	N
Gstp2	GSTP1	N
Prkag3	PRKAG3	N
Ccng2	CCNG2	FT
Cdkn1b	CDKN1B	FT
Helb	HELB	N
Rlf	RLF	N
mt-Nd4l	MT-ND4L	N
C1qtnf3	C1QTNF3	N
Robo3	ROBO3	N
Sgpl1	SGPL1	N
Ly96	LY96	N
Mcm2	MCM2	N
Mical3	MICAL3	N
Ring1	RING1	N
Dnajc10	DNAJC10	N
Cyp4f13	NA	N
Gpr31c	NA	N
Enpep	ENPEP	N
Atp8b3	ATP8B3	N
Pdhx	PDHX	N
Grin2a	GRIN2A	N
Mapk8	MAPK8	N
Nt5e	NT5E	N
Camk2a	CAMK2A	N
Tgm3	TGM3	N
Sh2b3	SH2B3	N
Pnpla2	PNPLA2	N
Terf2	TERF2	N
Mtus1	MTUS1	N
Clec3b	CLEC3B	N
Tgfb2	TGFB2	N
Igh	NA	N
Gpi1	GPI	FT
Celsr3	CELSR3	N
Fgfr1	FGFR1	N
Ncoa3	NCOA3	N
Abhd14a	ABHD14A	N
Cul4b	CUL4B	N
Cyp1b1	CYP1B1	FT
Sys1	NA	N
Akr1b7	AKR1B15	N
Znrf1	ZNRF1	N
Wasf2	WASF2	N
Plod1	PLOD1	N
Rtn4rl1	RTN4RL1	N
Carhsp1	CARHSP1	N
Kcnj5	KCNJ5	N
Ncr1	NCR1	N
Eras	ERAS	N
Klf6	KLF6	N
Shf	SHF	N
Dennd1b	DENND1B	N
Epb4.1l3	EPB41L3	N
Id1	ID1	FT
Klk1b3	NA	N
Mdh1	MDH1	N
Cln3	CLN3	N
Hook2	HOOK2	N
Gsdma2	GSDMA	N
Shh	SHH	N
Matr3	MATR3	N
Rfx2	RFX2	N
Zglp1	ZGLP1	N
Ccl2	CCL2	N
Lox	LOX	N
Pax2	PAX2	N
Mllt6	MLLT6	N
Chrna7	CHRFAM7A	N
Orc2l	NA	N
Ip6k1	IP6K1	N
Cacna1c	CACNA1C	FT
Bin1	BIN1	N
Pkib	PKIB	FT
Stxbp4	STXBP4	N
Rap2b	RAP2B	N
Ifit1	IFIT1B	N
Rpa3	RPA3	N
Sh3glb2	SH3GLB2	N
E2f6	E2F6	N
Plagl1	PLAGL1	N
Kif2a	KIF2A	N
Gjd3	GJD3	N
Pola1	POLA1	N
Hspb8	HSPB8	N
Epha8	EPHA8	N
Arhgdia	ARHGDIA	N
Ceacam12	PSG9	N
Slc6a11	SLC6A11	FT
Thap11	THAP11	N
Vip	VIP	N
Ptprt	PTPRT	N
Cpe	CPE	N
Igfbp5	IGFBP5	FT
Hdac6	HDAC6	N
3632451O06Rik	C14orf37	FT
Pdyn	PDYN	N
Cd34	CD34	N
Itch	ITCH	N
Col17a1	COL17A1	N
Refbp2	NA	N
Ankrd36	ANKRD36C	N
Esrrb	ESRRB	N
Odam	ODAM	N
Slc27a5	SLC27A5	N
Rbp1	RBP1	N
Irgm1	NA	N
Rab11a	RAB11A	N
Col9a1	COL9A1	N
Shox2	SHOX2	N
Hoxc9	HOXC9	N
Rnf167	RNF167	N
Kdelr3	KDELR3	N
Rtn1	RTN1	N
Spt1	NA	N
Tbxas1	TBXAS1	N
Bub3	BUB3	N
Stil	STIL	N
Plp2	NA	N
Dio3	DIO3	N
Gpsm2	GPSM2	N
Gstt1	GSTT1	N
Fgf21	FGF21	N
Prdx3	PRDX3	N
Hist1h4a	HIST1H4L	N
Gsc	GSC	N
Cdh15	CDH15	N
Ccne2	CCNE2	N
Limk1	LIMK1	N
Gli2	GLI2	N
Rpl10a	NA	N
Rbbp7	RBBP7	N
Foxg1	FOXG1	FT
Myh4	MYH4	N
Ccdc15	CCDC15	N
Ap2a1	AP2A1	N
Rpe65	RPE65	N
Prl8a6	PRL	N
Tpbpb	NA	N
Ppp2r5c	PPP2R5C	N
Chi3l1	CHI3L1	N
Nr1i2	NR1I2	N
Pofut1	POFUT1	N
Serpinb9	SERPINB9	N
Mc5r	MC5R	N
Spock1	SPOCK1	N
Vtn	CTB-96E2.2	N
Tmem178	TMEM178A	FT
Eif2s2	NA	N
Nupr1	NUPR1	FT
Itgam	ITGAM	N
Tat	TAT	N
Hnrnpa2b1	HNRNPA2B1	N
Bbs2	BBS2	N
Gabra3	GABRA3	N
AY358078	NA	N
Tmem40	TMEM40	N
Lamc3	LAMC3	N
Kcne1	KCNE1	N
Nudcd2	NUDCD2	N
Kif22	KIF22	N
Pias4	PIAS4	N
Lrfn1	LRFN1	N
Capn1	CAPN1	N
Zfp661	ZNF2	N
Plscr2	PLSCR2	N
Rcc1	RCC1	N
Pax1	PAX1	N
Pkn3	PKN3	N
Asf1b	ASF1B	N
Gabra2	GABRA2	N
Cugbp1	NA	N
Adar	ADAR	N
Cxcr1	CXCR1	N
Krt13	KRT13	N
MGC118337	NA	N
Pfdn5	PFDN5	N
Sh3pxd2b	SH3PXD2B	N
Xrcc4	XRCC4	N
Pim2	PIM2	N
Mtap6	MAP6	N
Oprk1	OPRK1	N
Dicer1	DICER1	N
Muc5b	MUC5B	N
Plvap	PLVAP	N
Plin4	PLIN4	N
Ptprm	PTPRM	N
Dnm3	DNM3	N
Acat1	ACAT1	N
Phlda2	PHLDA2	N
Abpb	NA	N
Srpr	SRPR	N
Cpeb1	RP11-152F13.10	N
Tpi1	TPI1	N
Tpm2	TPM2	N
Ptpn12	PTPN12	N
Cyp11a1	CYP11A1	N
Serpinf1	SERPINF1	N
Ap2s1	AP2S1	N
Rimbp3	RIMBP3B	N
Cdkn2a	NA	N
Ppp1r1a	PPP1R1A	N
Atr	ATR	N
Gm4835	NA	N
Tepp	TEPP	N
P4ha2	P4HA2	FT
Rhot2	RHOT2	N
Tgm2	TGM2	N
Hist1h1t	HIST1H1T	N
Rem1	REM1	N
Polr2e	POLR2E	N
Snrpa1	SNRPA1	N
Ovol1	OVOL1	N
Dscam	DSCAM	FT
Csn2	CSN2	N
Krt12	KRT12	N
Cldn7	CLDN7	N
Fth1	FTH1	N
Msh5	NA	N
Adcy3	ADCY3	N
Cmpk1	CMPK1	N
Gm347	NA	N
Arhgef12	ARHGEF12	N
Gucy1b2	NA	N
Cd80	CD80	N
Stox1	STOX1	N
Prl5a1	PRL	N
Usp9y	USP9Y	N
Rgs20	RGS20	FT
Ccar1	CCAR1	N
Tmem45a	TMEM45A	N
Pdia4	PDIA4	N
Slc7a11	SLC7A11	N
Slc30a8	SLC30A8	N
Calml4	CALML4	N
Parl	PARL	N
Rabep2	RABEP2	N
Tnfsf15	TNFSF15	N
Pias3	PIAS3	N
Mrvi1	MRVI1	N
Nfatc3	NFATC3	N
Fbxo3	FBXO3	N
Prima1	PRIMA1	N
Ube1y1	NA	FT
Egr1	EGR1	N
Tpbpa	NA	N
Ephb2	EPHB2	N
Clic4	CLIC4	N
Tlm	NA	N
S100b	S100B	N
Rad21	RAD21	N
Pvr	PVR	FT
Prex1	PREX1	N
Arntl	ARNTL	N
Pdgfb	PDGFB	N
Prmt7	PRMT7	N
Pet112l	PET112	N
Wnt3	WNT3	N
Bai3	BAI3	N
Lipe	LIPE	N
Gata4	GATA4	N
Mlxipl	MLXIPL	N
Glis3	GLIS3	N
Zdhhc8	ZDHHC8	N
Matn2	MATN2	N
Trpv2	TRPV2	N
Sema3c	SEMA3C	N
Frzb	FRZB	N
Igf2	IGF2	N
AL022784	NA	N
Hoxd12	HOXD12	N
Atp5g1	ATP5G1	N
Slc13a1	SLC13A1	N
Hnrnpa0	HNRNPA0	N
Shc3	SHC3	N
Snrnp70	SNRNP70	N
Dlk1	DLK1	N
Dck	DCK	N
Sybu	SYBU	N
Gm9892	NA	N
Mrap2	MRAP2	N
Msn	MSN	N
Mafb	MAFB	N
Cd209a	CLEC4M	N
Slc39a4	SLC39A4	N
Efna3	EFNA3	N
Mthfd2	MTHFD2	N
Fgf6	FGF6	N
Thbs2	THBS2	N
Hsd17b3	HSD17B3	N
Picalm	PICALM	N
Gnpda2	GNPDA2	N
Bhmt	BHMT	N
Itgal	ITGAL	N
Per2	PER2	N
Itga9	ITGA9	N
Mef2c	MEF2C	N
C1s	C1S	N
Bmp6	BMP6	N
Myo1c	MYO1C	N
Ilf2	ILF2	N
Sftpb	SFTPB	N
Sesn3	SESN3	N
Ptges3	PTGES3	N
Igf1r	IGF1R	N
Cdk9	CDK9	N
Alg2	ALG2	N
Pigf	PIGF	N
Bmp8b	NA	N
Pgam1	PGAM4	N
Mbtps1	MBTPS1	N
Hspd1	HSPD1	N
Pik3cg	PIK3CG	N
Mcm7	MCM7	FT
Maob	MAOB	N
Timd2	HAVCR1	N
Adarb1	ADARB1	N
Wbp2	WBP2	N
Kdm1a	KDM1A	N
Col3a1	COL3A1	N
Isyna1	ISYNA1	N
Tnr	TNR	N
Spna1	SPTA1	N
Nr0b1	NR0B1	N
Stim1	STIM1	N
Nup107	NUP107	N
Hmgn2	NA	N
Stat5b	STAT5B	N
Mlc1	MLC1	N
Tshb	TSHB	N
Kars	KARS	N
Nudt2	NUDT2	N
Gm3839	NA	N
Adssl1	ADSSL1	N
Dpep3	DPEP3	N
Olfr183	NA	N
Sema3a	SEMA3A	N
Ablim1	ABLIM1	N
Kif1b	KIF1B	N
Atp5c1	ATP5C1	N
Prr16	PRR16	N
Pknox1	PKNOX1	N
Gusb	GUSB	N
Lamp3	LAMP3	N
Terf1	TERF1	N
Il5	IL5	N
Polr2d	POLR2D	N
Dera	DERA	N
Odz3	NA	N
Lin7a	LIN7A	N
Cacng1	CACNG1	N
Myom2	MYOM2	N
Mdm2	MDM2	N
Pols	NA	N
Iws1	IWS1	N
Taok1	TAOK1	N
Cdh9	CDH9	N
Ocm	NA	N
Ppara	PPARA	N
Ager	AGER	N
Kif13a	KIF13A	N
Hist1h1c	HIST1H1D	FT
Wdr48	WDR48	N
Ppp1r13b	PPP1R13B	N
Palb2	PALB2	N
Reep1	REEP1	N
Ncapg	NCAPG	N
Il21	IL21	N
Srpx2	SRPX2	N
Proc	PROC	N
Sgsh	SGSH	N
Klkb1	KLKB1	N
Atp1a3	ATP1A3	N
Npas2	NPAS2	N
Stk36	STK36	N
Tkt	TKT	N
Rnf114	RNF114	N
Slc26a3	SLC26A3	N
Phf6	PHF6	N
Serpina3h	NA	N
Pdpk1	PDPK1	N
6330407J23Rik	SOGA3	FT
Pde5a	PDE5A	N
Tdg	TDG	N
Ccr1	CCR1	N
Apoa2	APOA2	N
Pklr	PKLR	N
Crat	CRAT	N
Fen1	FEN1	N
Api5	API5	N
Uba6	UBA6	N
Akr1c20	NA	N
Trrap	TRRAP	N
Crtc2	CRTC2	N
oto	NA	N
Smurf2	SMURF2	N
Sult1e1	SULT1E1	N
Clk1	CLK1	N
Gnat3	GNAT3	N
Inhba	INHBA	N
Zfy1	ZFY	N
Gm701	NA	N
Mmp12	NA	N
Adra2a	ADRA2A	N
Gp9	GP9	N
Lcat	LCAT	N
Nfkb2	NFKB2	N
Mep1b	MEP1B	N
Tlx3	TLX3	N
Orc1l	NA	N
Kcnn4	KCNN4	N
Pbx1	PBX1	N
Acaca	ACACA	N
Itga11	ITGA11	N
Cul4a	CUL4A	N
Kiaa1267	NA	N
Ccny	CCNY	N
Pawr	PAWR	N
Pxdc1	PXDC1	FT
Cdh1	CDH1	N
Gpr55	GPR55	N
Anapc11	ANAPC11	N
Ptpn1	PTPN1	N
Cst7	CST7	N
Eprs	EPRS	N
Cdc42	CDC42	N
Cyp24a1	CYP24A1	N
Calm5	NA	N
Rpe	RPE	N
Gsto1	GSTO1	N
Nbn	NBN	N
Ehd2	EHD2	N
Ptpn18	PTPN18	N
Ctbp1	CTBP1	N
Adcyap1	ADCYAP1	N
Myt1	MYT1	N
Gap43	GAP43	FT
Erp44	ERP44	N
Pou4f1	POU4F1	N
Ryr1	RYR1	N
Grem1	GREM1	N
Tbce	TBCE	N
Arnt	ARNT	N
Sult2b1	SULT2B1	N
Reck	RECK	N
Ube2j1	UBE2J1	N
Slfn1	SLFN12L	N
Clcf1	CLCF1	N
Cpne3	CPNE3	N
Pax5	PAX5	N
Notch3	NOTCH3	N
Txn2	TXN2	N
Nr4a1	NR4A1	N
Mat1a	MAT1A	N
Apcs	APCS	N
Ptk2	PTK2	N
Fanci	FANCI	N
Cux2	CUX2	N
Lrpap1	LRPAP1	N
Mcph1	MCPH1	N
Tnfsf13b	TNFSF13B	N
Hjurp	HJURP	N
Dkk4	DKK4	N
Cpsf6	CPSF6	N
Pard6a	PARD6A	N
ENSMUSG00000078533	NA	N
Abcg8	ABCG8	N
Ahi1	AHI1	N
Rpl3l	RPL3L	N
Dmbx1	DMBX1	N
Tssk1	TSSK1B	N
Atp5b	ATP5B	N
Net1	NET1	N
Dse	DSE	N
Parvb	PARVB	N
Ifng	IFNG	N
Clp1	CLP1	N
Traf1	TRAF1	N
Il12rb2	IL12RB2	N
Gipr	GIPR	N
Pgam2	PGAM2	N
Gba	GBA	N
Pou4f3	POU4F3	N
Tssc4	TSSC4	N
Mki67	MKI67	N
Lmx1a	LMX1A	N
Slc6a1	SLC6A1	N
Tcirg1	TCIRG1	N
Tnc	TNC	N
Brip1	BRIP1	N
Rarb	RARB	N
Cftr	CFTR	N
Rnase1	RNASE1	N
Srd5a2	NA	N
Kcnt1	KCNT1	N
Nkg7	NKG7	N
Kl	KL	N
Zscan10	ZSCAN10	N
Gnb1	GNB1	N
Dmkn	DMKN	N
Nphs1	NPHS1	N
Gstt2	GSTT2B	N
Degs2	DEGS2	N
Clic1	CLIC1	N
Lmna	LMNA	N
Pak2	PAK2	N
Amd1	AMD1	N
Gjc2	GJC2	N
Prlhr	PRLHR	N
Cyp4a12a	CYP4A22	N
Gm9746	NA	N
Pde8b	PDE8B	N
Mx1	NA	N
Pigr	PIGR	N
Bgn	BGN	FT
Il16	IL16	N
Sgtb	SGTB	N
Gdf10	GDF10	N
Rdh5	RDH5	N
Nhlh1	NHLH1	N
Psme3	PSME3	N
Foxf1a	NA	N
Ifih1	IFIH1	N
Lmtk2	LMTK2	N
Map2k6	MAP2K6	N
Cd79a	CD79A	N
Car2	CA2	N
Btrc	BTRC	N
Fzd6	FZD6	N
Trove2	TROVE2	N
Sec31a	SEC31A	N
Anxa3	ANXA3	N
Tspyl2	TSPYL2	N
Ctnnb1	CTNNB1	N
Nrl	NRL	N
Il15ra	IL15RA	N
Lgals1	LGALS1	N
Cyp19a1	CYP19A1	N
Tagap	TAGAP	N
Tdp1	TDP1	N
Clock	CLOCK	N
Kiaa0391	NA	N
Csnk1e	CSNK1E	N
Mis12	MIS12	N
Dscaml1	DSCAML1	FT
Neurog2	NEUROG2	N
Olig2	OLIG2	N
Slco4c1	SLCO4C1	N
Eif4e	EIF4E	N
Trap1	TRAP1	N
Entpd5	ENTPD5	N
Htr5b	NA	N
Trib3	TRIB3	N
Kdm2a	KDM2A	N
Raf1	RAF1	N
Pcbp1	PCBP1	N
Svil	SVIL	N
Spata6	SPATA6	N
Grp	GRP	N
Pxk	PXK	N
Cyp27a1	CYP27A1	N
Cldn11	CLDN11	FT
Cacna2d2	CACNA2D2	N
Vasp	VASP	N
Klf17	KLF17	N
Scnn1g	SCNN1G	N
Il2rb	IL2RB	N
Rapgef1	RAPGEF1	N
Pde11a	PDE11A	N
Pnmt	PNMT	N
Sdhb	SDHB	N
Abl1	ABL1	N
Abcg1	ABCG1	N
Mgl2	CLEC10A	N
Traf6	TRAF6	N
Zbtb9	ZBTB9	N
Selenbp1	SELENBP1	FT
Scgb1a1	SCGB1A1	N
Krt10	KRT10	N
Plxnb2	PLXNB2	N
Lyve1	LYVE1	N
Nkx2-6	NKX2-6	N
Atrip	ATRIP	N
Cnnm2	CNNM2	N
Myh1	MYH1	N
Slc26a9	SLC26A9	N
Ep400	EP400	N
Prkaa1	PRKAA1	N
Ncapg2	NCAPG2	N
Urgcp	URGCP	N
Mmp2	MMP2	N
Flt3l	FLT3LG	N
Mcam	MCAM	N
Foxp1	FOXP1	N
Pycr1	PYCR1	N
Polr2a	POLR2A	N
Igbp1	IGBP1	N
Nr0b2	NR0B2	N
Plin3	PLIN3	FT
Cyp7b1	CYP7B1	N
Gsta3	NA	N
Sytl3	SYTL3	N
Ssr1	SSR1	N
Scin	SCIN	N
Cytsa	NA	N
Birc6	BIRC6	N
Rassf2	RASSF2	N
Inpp5a	INPP5A	N
Ikbke	IKBKE	N
Car3	CA3	N
Dgki	DGKI	N
Bak1	BAK1	N
Zc3h14	ZC3H14	N
Arfgef1	ARFGEF1	N
Twist2	TWIST2	N
Ngef	NGEF	N
H2-Ab1	HLA-DQB2	FT
Tesk1	TESK1	N
Sh3kbp1	SH3KBP1	N
Kdsr	KDSR	N
Nmnat1	NMNAT1	N
Pde10a	PDE10A	N
Sdad1	SDAD1	N
Tek	TEK	N
Dld	DLD	N
Bcr	BCR	N
Gadd45b	GADD45B	N
Ggct	GGCT	N
Ndrg1	NDRG1	FT
Ift57	IFT57	N
Casp8	CASP8	N
Fbxo2	FBXO2	N
Sf3b14	NA	N
Rtp1	RTP1	N
Slc45a2	SLC45A2	N
Eif1	NA	N
Camk2b	CAMK2B	N
Inpp4a	INPP4A	N
Gucy1a2	GUCY1A2	N
Atp6v0a1	ATP6V0A1	N
Pctp	PCTP	N
Cyp4f15	NA	N
Ugt2a3	UGT2A3	N
Dnttip2	DNTTIP2	N
Jund	JUND	N
Ina	INA	N
Ssbp3	SSBP3	N
Pth	PTH	N
Ulk1	ULK1	N
Stx16	STX16-NPEPL1	N
Ddx58	DDX58	N
Dmbt1	DMBT1	N
Nr2f2	NR2F2	FT
Pms2	PMS2	N
Tspan1	TSPAN1	N
Hoxa6	HOXA6	N
Ophn1	OPHN1	N
Tagln2	TAGLN2	N
Baiap2	BAIAP2	N
Mamdc2	MAMDC2	FT
BC023882	NA	N
Gdf1	GDF1	N
PLP-N	NA	N
Tgds	TGDS	N
Calm1	CALM3	N
Cdh8	CDH8	N
Bmpr2	BMPR2	N
Kcnk10	KCNK10	N
S100a13	S100A13	FT
Pafah1b3	PAFAH1B3	N
Fut2	FUT2	N
Cd48	CD48	N
Spa17	SPA17	N
Alppl2	ALPP	N
Spg21	SPG21	N
Prkab1	PRKAB1	N
Plekha6	PLEKHA6	N
Alb	ALB	N
Jam2	JAM2	N
Ap2m1	AP2M1	N
Nlk	NLK	N
Tmem183a	TMEM183A	N
Pdhb	PDHB	N
Sln	NA	N
CBF1	NA	N
E2f3	E2F3	N
Sdc4	SDC4	N
Nmnat3	NMNAT3	N
Hhipl2	HHIPL2	N
Hpn	HPN	N
Col4a2	COL4A2	N
Add3	ADD3	N
Epb4.1l4a	EPB41L4A	FT
Ace2	ACE2	N
Guca2a	GUCA2A	N
Star	STAR	N
Sema3f	SEMA3F	N
Pde3b	PDE3B	N
Jazf1	JAZF1	N
Gabre	GABRE	N
Aicda	AICDA	N
Xrcc1	XRCC1	N
D5Wsu178e	NA	N
Cfl1	CFL1	N
Pes1	PES1	N
Acaa1a	ACAA1	N
Klk11	KLK11	N
Il4ra	IL4R	N
Rpl7	RPL7	N
Dazl	DAZ3	N
Ccnd2	CCND2	N
Tcerg1	TCERG1	N
Ccl5	CCL5	N
Itpr1	ITPR1	N
Dlx6	DLX6	N
Sgcd	SGCD	N
Ocln	OCLN	N
Fbxw11	FBXW11	N
Klf9	KLF9	FT
Tbpl2	TBPL2	N
Recql5	RECQL5	N
Ppib	PPIB	N
Pik3c3	PIK3C3	N
Mdh2	MDH2	N
Id4	ID4	FT
Katna1	KATNA1	N
Adcy9	ADCY9	N
Tcf7l1	TCF7L1	N
Dtl	DTL	N
Ntng1	NTNG1	N
Cacna1d	CACNA1D	N
Ctsh	CTSH	FT
Prnd	PRND	N
Epb4.1l2	EPB41L2	N
Gdf6	GDF6	N
Kirrel2	KIRREL2	N
Wnt8b	WNT8B	N
Gale	GALE	N
Hspg2	HSPG2	N
Apoc1	APOC1	N
Hoxa10	HOXA10	N
Thbs4	THBS4	N
Nat10	NAT10	N
Map3k5	MAP3K5	N
Cops6	COPS6	N
Pltp	PLTP	N
Sgms2	SGMS2	N
Fam123b	FAM123B	N
Ambp	AMBP	N
Atp9a	ATP9A	N
Sap30l	SAP30L	N
Idua	IDUA	N
Smtn	SMTN	N
B3galtl	B3GALTL	N
Slc16a3	SLC16A3	FT
Pdzk1ip1	PDZK1IP1	N
Tcta	TCTA	N
Prss34	NA	N
Olfr301	NA	N
Tubb1	TUBB1	N
Slc37a3	SLC37A3	N
Lpar6	LPAR6	N
Tenm4	TENM4	FT
Crkl	CRKL	N
Vrk3	VRK3	N
Fam33a	NA	N
Lnx1	LNX1	FT
Ucn3	UCN3	N
Fgfr3	FGFR3	N
Dvl1	DVL1	N
Prop1	PROP1	N
Mcl1	MCL1	N
Wdtc1	WDTC1	N
Sirt1	SIRT1	N
Nt5m	NT5M	N
Mrpl41	MRPL41	N
Azgp1	AZGP1	N
Kcna2	KCNA2	N
Grwd1	GRWD1	N
Clasp1	CLASP1	N
Fasl	FASLG	N
Rbbp8	RBBP8	N
Zfp488	ZNF488	N
Cyp51	CYP51A1	N
Cdk20	CDK20	N
Aspa	ASPA	N
Espl1	ESPL1	N
Sertm1	SERTM1	FT
Scp2	SCP2	N
Nol3	NOL3	N
Bad	BAD	N
Sox1	SOX1	N
Clip3	CLIP3	FT
Dusp19	DUSP19	N
Fgf16	FGF16	N
Kcnc3	KCNC3	N
Csrp3	CSRP3	N
Sycp3	SYCP3	N
Sstr4	SSTR4	N
Mapk3	MAPK3	N
Vgf	VGF	N
Ube1ay	NA	N
Syvn1	SYVN1	N
Pfkfb3	PFKFB3	FT
Ptk6	PTK6	N
Ky	KY	N
Gabrr2	GABRR2	N
Paxip1	PAXIP1	N
Mesp2	MESP2	N
Rhobtb1	RHOBTB1	N
Nnt	NNT	N
Ap2a2	AP2A2	N
Gpr83	GPR83	N
Tmbim6	TMBIM6	N
Fgd1	FGD1	N
Plin2	PLIN2	N
Cebpe	CEBPE	N
Gar1	GAR1	N
Phf5a	PHF5A	N
Prl4a1	PRL	N
Ucn	UCN	N
Ddx5	DDX5	N
Amelx	AMELY	N
Tnfrsf11b	TNFRSF11B	N
Ogdh	OGDH	N
B4galt1	B4GALT1	N
Lgi1	LGI1	FT
Ldlr	LDLR	N
Igsf8	IGSF8	N
Rit1	RIT1	N
Rplp0	NA	N
Serpina9	SERPINA9	N
Calcrl	CALCRL	N
Tinf2	TINF2	N
Wee1	WEE1	N
Myl4	MYL4	N
Ivd	IVD	N
Rabgef1	KCTD7	N
Gstk1	GSTK1	N
Nacc1	NACC1	N
Sox2	SOX2	N
Smcp	SMCP	N
Swap70	SWAP70	N
Anks1b	NA	FT
Fosl2	FOSL2	FT
Itgav	ITGAV	N
Murc	MURC	N
Mterfd1	MTERFD1	N
Gdf15	GDF15	N
Enpp5	ENPP5	FT
Agap3	AGAP3	N
Reg2	REG1B	N
Flnb	FLNB	N
Araf	ARAF	N
Tnfsf4	TNFSF4	N
Polr3e	POLR3E	N
Mrps7	MRPS7	N
Hpgds	HPGDS	N
Limch1	LIMCH1	FT
Vim	VIM	N
Col1a2	COL1A2	N
Plaur	PLAUR	N
Upf3b	UPF3B	N
Kin	KIN	N
Trp53inp1	TP53INP1	N
Tef	TEF	N
Ar	AR	N
Calca	CALCA	N
Aloxe3	ALOXE3	N
Casc5	CASC5	N
Crhr2	CRHR2	N
Rgc32	NA	N
Flot2	FLOT2	N
Sfrs6	NA	N
Fignl1	FIGNL1	N
Il9r	IL9R	N
Rttn	RTTN	N
Brunol4	NA	N
Ptgs2	PTGS2	N
B4galnt1	B4GALNT1	N
Prl6a1	PRL	N
Hoxd13	HOXD13	N
Tgfb3	TGFB3	N
Klf2	KLF2	N
Skiv2l2	SKIV2L2	FT
Gpc5	GPC5	N
Ctdsp1	CTDSP1	N
Dpagt1	DPAGT1	N
Fgf1	FGF1	FT
Dbp	DBP	FT
Nsf	NSF	N
Hyou1	HYOU1	N
Prph2	PRPH2	N
Lonp2	LONP2	N
Rnf26	RNF26	N
Mad2l1bp	MAD2L1BP	N
Xpr1	XPR1	N
Gps2	GPS2	N
Gucy2d	NA	N
Plau	PLAU	N
Rps6ka2	RPS6KA2	N
Vav2	VAV2	N
S100a9	S100A9	N
Lcn5	NA	N
Prkar1a	PRKAR1A	N
Sfrp2	SFRP2	FT
Neto2	NETO2	N
Foxe3	FOXE3	N
Hes6	HES6	N
Traf2	TRAF2	N
Lgmn	LGMN	FT
Pdia5	PDIA5	N
Timp3	TIMP3	FT
Ccnb1	CCNB1	N
Synj1	SYNJ1	N
Meis3	MEIS3	N
Reg3b	REG3A	N
Aldh3a1	ALDH3A1	N
Crx	CRX	N
Tmem49	NA	N
Aco1	ACO1	N
Msc	MSC	N
Snca	SNCA	N
F13a1	F13A1	N
Aco2	ACO2	N
Taldo1	TALDO1	N
Tmem184b	TMEM184B	N
Drd3	DRD3	N
Dlc1	DLC1	N
Hspa4	HSPA4	N
Skap2	SKAP2	N
Cdk5rap2	CDK5RAP2	N
Atf3	ATF3	N
Trpv1	TRPV1	N
Pglyrp4	PGLYRP4	N
Top1	TOP1	N
Lyl1	LYL1	N
Gas1	GAS1	N
Gstm5	GSTM3	N
Rpl8	RPL8	N
Sulf2	SULF2	N
Nog	NOG	N
Gna14	GNA14	N
Lsm2	LSM2	N
Hsd17b2	HSD17B2	N
Dgat1	DGAT1	N
Pappa2	PAPPA2	N
Rab23	RAB23	N
Eif3a	EIF3A	N
Nr1h2	NR1H2	N
Ppp1r15a	PPP1R15A	N
Tpo	TPO	N
Serpinf2	SERPINF2	N
Lin28b	LIN28B	N
Ampd1	AMPD1	N
Adat2	ADAT2	N
Atoh7	ATOH7	N
Igfals	IGFALS	N
Il1f9	IL36G	N
Antxrl	ANTXRL	N
Pam	PAM	N
Pax3	PAX3	N
Shc4	SHC4	N
Otop1	OTOP1	N
Fancc	FANCC	N
Aldoa	ALDOA	N
Slc22a3	SLC22A3	N
Lig3	LIG3	N
Prkg2	PRKG2	FT
Psors1c2	PSORS1C2	N
Krit1	KRIT1	N
Phyhipl	PHYHIPL	FT
Imp4	IMP4	N
Tbl1x	TBL1Y	N
Tom1	TOM1	N
Pgls	PGLS	N
Ncor2	NCOR2	N
P2rx7	P2RX7	FT
Hmx2	HMX2	N
Rab13	RAB13	N
Chrm2	CHRM2	N
Nostrin	NOSTRIN	N
Cluap1	CLUAP1	N
Nfat5	NFAT5	N
Th1l	TH1L	N
Exog	EXOG	N
A2bp1	NA	N
Spna2	SPTAN1	N
Opn3	OPN3	N
Fzd10	FZD10	N
Pon1	PON1	N
3110057O12Rik	C4orf29	FT
Gtf3c3	GTF3C3	N
Foxa1	FOXA1	FT
Myo18a	MYO18A	N
Cntnap2	CNTNAP2	N
Tmc6	TMC6	N
Xbp1	XBP1	N
Fgr	FGR	N
Entpd2	ENTPD2	N
Pros1	PROS1	N
Parp10	PARP10	N
Ptbp2	PTBP2	N
Rhov	RHOV	N
Slc6a8	SLC6A8	N
Cchb2	NA	N
Atp6v1b1	ATP6V1B1	N
Mthfd2l	MTHFD2L	N
Muc4	MUC12	N
Gm1220	NA	N
Chrnb3	CHRNB3	N
Zdhhc7	ZDHHC7	N
Upk3b	UPK3B	N
Klf16	KLF16	N
Hltf	HLTF	N
Ccni	CCNI	N
Pla2g1b	PLA2G1B	N
Lmx1b	LMX1B	N
Shoc2	SHOC2	N
Baat	BAAT	N
Spc24	SPC24	N
Hccs	HCCS	N
Tbc1d1	TBC1D1	N
Creb3l4	CREB3L4	N
Il22ra1	IL22RA1	N
Adam19	ADAM19	N
Rxfp2	RXFP2	N
Tnxb	TNXB	N
Fxyd6	FXYD6	FT
Adh1	ADH1A	N
Ung	UNG	N
Rsad2	RSAD2	N
Slc15a3	SLC15A3	N
Ssb	SSB	N
Alcam	ALCAM	N
Plcg1	PLCG1	N
Anxa4	ANXA4	FT
Atxn3	ATXN3	N
Myst1	NA	N
Col19a1	COL19A1	N
Gnb2l1	GNB2L1	N
Olfr507	OR5P2	N
Lamp2	LAMP2	N
Sh2d2a	SH2D2A	N
Cnga3	CNGA3	N
Apoa1	APOA1	N
Pcnt	PCNT	N
Tmem48	TMEM48	N
Wnt2b	WNT2B	N
Sh3bp5	SH3BP5	N
Phlda1	PHLDA1	N
Cblc	CBLC	N
Ccrn4l	CCRN4L	N
Pdlim1	PDLIM1	N
Prox1	PROX1	N
Csnk1d	CSNK1D	N
Ddr2	DDR2	N
Gmpr	GMPR	N
Neu1	NEU1	N
Sfrs1	NA	N
Mitf	MITF	N
Il2	IL2	N
Sphk1	SPHK1	N
Irf1	IRF1	N
ENSMUSG00000038768	NA	N
Cd96	CD96	N
Mettl1	METTL1	N
Igdcc4	IGDCC4	N
Cplx1	CPLX1	N
Bmp5	BMP5	N
Slc2a2	SLC2A2	N
Entpd1	ENTPD1	N
Dab1	DAB1	N
Mfge8	MFGE8	FT
ENSMUSG00000032985	NA	N
Hip1	HIP1	FT
[truncated: 4,210 more rows]
