# Supplementary material for: Pathways to decoding the clinical potential of stress response FOXO-interaction networks for Huntington's disease: of gene prioritization and context dependence
Source: Front Aging Neurosci. 2013 Jun 13;5:22. doi: 10.3389/fnagi.2013.00022 (PMC3680703; doi:10.3389/fnagi.2013.00022)
Supplement: Table S1 — Fourteen models of HD pathogenesis for which transcriptomic data are available. [file DataSheet1.ZIP › Supplementary Material - Pathways to decoding the clinical potential of stress response FOXO-interaction networks for Huntingtons disease of gene prioritization and context dependence/50245__Table_3.XLSX]

## Sheet:  
Gene name	Gene type FT, Foxo3 target; N, neighbor	Entropy value	Number of instructive conditions	Druggable gene (Y, yes; N, No)
ITM2A	N	0.415055	7	N
RAB4A	N	0.345834	7	N
WNT11	N	0.178111	7	N
SORBS3	N	0.259825	7	N
DHX9	N	0.259825	7	N
SCN5A	N	0	7	Y
SRRM1	N	0.296583	7	N
RUVBL2	N	0.178111	7	N
DCUN1D2	N	0.415055	7	N
MKS1	N	0.259825	7	N
PROSC	N	0.345834	7	Y
VPS28	N	0.178111	7	N
BCL7A	N	0.178111	7	N
DIO1	N	0	7	N
BNIP3L	N	0.415055	7	N
CAPZB	N	0.415055	7	N
SHC2	N	0.259825	7	N
RYBP	N	0.259825	7	Y
BBS9	N	0.178111	7	N
PCDH1	N	0.345834	7	N
B9D2	N	0	7	N
NPY	N	0.178111	7	N
CALCR	N	0	7	Y
ITGB7	N	0.259825	7	Y
SARM1	N	0.415055	7	N
RPLP2	N	0.259825	7	N
AK2	N	0.296583	7	N
HMGN3	N	0.259825	7	N
DCTN3	N	0.259825	7	N
BSCL2	N	0.4686	7	N
CEPT1	N	0.259825	7	N
ST5	N	0.296583	7	N
ACTN4	N	0.296583	7	N
ADRB1	N	0.345834	7	Y
SMPD3	N	0.259825	7	Y
HPRT1	N	0.296583	7	Y
MAX	N	0	7	N
STEAP3	N	0.259825	7	N
LOXL1	N	0.259825	7	N
ACSL4	N	0.259825	7	N
GPR64	N	0	7	Y
GPR37L1	N	0.178111	7	Y
RAD54L	N	0.178111	7	N
DCTN6	N	0.259825	7	N
FADS1	N	0.296583	7	N
ODC1	N	0.415055	7	Y
LRAT	N	0	7	N
FZD5	N	0.296583	7	N
NEIL1	N	0	7	N
CHST12	N	0	7	N
LZTS1	N	0.415055	7	N
MLLT10	N	0.296583	7	N
ETFA	N	0.259825	7	N
CAMP	N	0	7	N
MSMB	N	0	7	N
PMM1	N	0	7	N
USP2	N	0.178111	7	N
DEF8	N	0.259825	7	N
DNAJC11	N	0.345834	7	N
VPS4B	N	0.415055	7	N
IL20RB	N	0	7	N
KCNJ2	N	0.259825	7	Y
IRS4	N	0.259825	7	N
NCOA4	N	0.415055	7	N
PRKAG2	N	0.415055	7	N
OVGP1	N	0.178111	7	N
KRT16	N	0	7	N
SLC15A1	N	0	7	Y
CERK	N	0.345834	7	N
POLE3	N	0.259825	7	N
MMRN1	N	0.345834	7	N
DNAI1	N	0.178111	7	N
NOS1	N	0.415055	7	Y
CDK6	N	0.4686	7	Y
SOD2	N	0.259825	7	N
ADAM23	N	0.296583	7	Y
MAD1L1	N	0.345834	7	N
PICK1	N	0.259825	7	N
IL17RA	N	0.415055	7	N
RIOK3	N	0.178111	7	N
SGK1	N	0.436137	7	Y
ATP6V1E1	N	0.259825	7	N
CHIA	N	0	7	N
PRL	N	0.178111	7	N
MEIS1	N	0.178111	7	N
MELK	N	0	7	Y
LECT1	N	0.345834	7	N
LY6E	N	0.415055	7	N
CISH	N	0.259825	7	N
ZBTB16	N	0.415055	7	N
GABRA1	N	0.259825	7	Y
FKBP9	N	0.178111	7	Y
MDC1	N	0.259825	7	N
PTPRK	N	0.178111	7	Y
CSTB	N	0.436137	7	N
KIT	N	0.415055	7	Y
KCNC1	N	0.178111	7	Y
GATA1	N	0.259825	7	N
NFKBIA	N	0.296583	7	N
RAC3	N	0.178111	7	N
APEX1	N	0.415055	7	Y
EEF1G	N	0.178111	7	N
ATP7B	N	0.178111	7	N
VAMP2	N	0.4686	7	N
GREM2	N	0.415055	7	N
GLI1	N	0	7	N
FSTL3	N	0.178111	7	N
IL10RB	N	0.178111	7	N
MST1R	N	0	7	Y
RHO	N	0.178111	7	Y
PHF17	N	0.178111	7	N
EN2	N	0	7	N
PFKL	N	0.296583	7	N
SEC13	N	0	7	N
JAG1	N	0.259825	7	N
VCAN	N	0.296583	7	N
VGLL4	N	0.296583	7	N
STX8	N	0.178111	7	N
CRABP2	N	0.415055	7	N
PDHA2	N	0.178111	7	N
DNAJC7	N	0.178111	7	N
CSN3	N	0	7	N
CAPNS1	N	0.415055	7	N
GP1BA	N	0.178111	7	N
NUP37	N	0.178111	7	N
CXCL13	N	0.178111	7	N
PI4K2A	N	0.4686	7	N
CX3CR1	N	0.345834	7	Y
AIMP1	N	0.436137	7	N
ZBTB11	N	0.436137	7	N
GNAQ	N	0.296583	7	N
CACNG4	N	0.4686	7	N
RAB3A	N	0.415055	7	N
TIMP1	N	0.296583	7	N
NTN1	N	0	7	N
SCT	N	0	7	N
DAG1	N	0.296583	7	N
WDR3	N	0.345834	7	N
CTBP2	N	0.296583	7	N
GIP	N	0.178111	7	N
BCL2L1	N	0.415055	7	Y
MYO5A	N	0.296583	7	N
PPIG	N	0.259825	7	Y
NEDD8	N	0.259825	7	N
FGF20	N	0.178111	7	N
NR6A1	N	0.415055	7	Y
SMYD2	N	0.178111	7	N
C1QBP	N	0.345834	7	N
RAB11B	N	0.259825	7	N
EEF2	N	0.415055	7	N
RASGRP2	N	0.4686	7	N
AGPAT3	N	0.178111	7	N
EED	N	0.345834	7	N
SETBP1	N	0.345834	7	N
MBL2	N	0	7	N
FBP1	N	0.178111	7	Y
MED23	N	0.436137	7	N
ICMT	N	0.4686	7	N
ATP6AP2	N	0.296583	7	N
TK2	N	0.259825	7	N
CCKBR	N	0.415055	7	Y
SLC2A4	N	0	7	Y
DCLRE1B	N	0	7	N
EP300	N	0.296583	7	N
IBSP	N	0.178111	7	N
MUC16	N	0.178111	7	N
OCRL	N	0.415055	7	Y
PFKFB4	N	0.178111	7	N
MYH3	N	0.178111	7	N
IL10	N	0	7	N
PPP2R5B	N	0.436137	7	N
SECTM1	N	0.178111	7	N
FH	N	0.4686	7	N
NTS	N	0.178111	7	N
BIN3	N	0.178111	7	N
CAPRIN1	N	0.296583	7	N
LAMC2	N	0.345834	7	N
CAPN11	N	0.259825	7	Y
CYP21A2	N	0	7	N
NOS3	N	0.259825	7	Y
TACC3	N	0	7	N
MDM4	N	0.415055	7	N
LDB3	N	0.178111	7	N
ASCL2	N	0	7	N
TOMM40	N	0.178111	7	N
ZZZ3	N	0.415055	7	N
SCARB1	N	0.345834	7	N
FAS	N	0.415055	7	N
MYBL1	N	0.436137	7	N
CBLL1	N	0	7	N
TCF21	N	0.296583	7	N
RFC4	N	0	7	N
PLA2G12A	N	0.259825	7	N
DST	N	0.178111	7	N
BCAT1	N	0.415055	7	N
HSD3B1	N	0	7	N
METRN	N	0.259825	7	N
CSF2RB	N	0.259825	7	N
CARTPT	N	0	7	N
TSPAN3	N	0.345834	7	N
SLC31A1	N	0.178111	7	N
BICD2	N	0.415055	7	N
NBR1	N	0.436137	7	N
GCLM	N	0.178111	7	N
GCK	N	0.178111	7	N
RAN	N	0.296583	7	N
PLXNA1	N	0.415055	7	N
MAPK7	N	0	7	Y
IL1A	N	0.178111	7	N
XYLT2	N	0.259825	7	N
DDX3X	N	0.436137	7	N
CCR5	N	0	7	N
CRTAM	N	0.178111	7	N
TNFRSF1B	N	0.296583	7	N
ABCC9	N	0.296583	7	Y
CALR	N	0.415055	7	N
LARS2	N	0.178111	7	Y
THPO	N	0.259825	7	N
PROM1	N	0.345834	7	N
SPINK2	N	0.259825	7	N
SS18	N	0.415055	7	N
CSNK2B	N	0.259825	7	N
PLS3	N	0.345834	7	N
NOP56	N	0.259825	7	N
LRFN4	N	0.178111	7	N
RUNX2	N	0.296583	7	N
STAG2	N	0.4686	7	N
SLC12A5	N	0.345834	7	Y
HAND2	N	0.296583	7	N
PTPRZ1	N	0.4686	7	Y
SUCLG1	N	0	7	N
ZFHX3	N	0.178111	7	N
PLAGL2	N	0.259825	7	N
PMP22	N	0.178111	7	N
SH3GLB1	N	0.4686	7	N
FANCL	N	0.178111	7	N
PNPLA3	N	0.178111	7	N
C3AR1	N	0	7	Y
ACTC1	N	0.178111	7	N
EXOSC10	N	0.259825	7	N
CACNA1B	N	0.259825	7	Y
E2F5	N	0	7	N
POLA2	N	0.296583	7	N
PRPH	N	0.259825	7	N
NR2C2	N	0.415055	7	Y
HTT	N	0.415055	7	N
LEMD3	N	0.178111	7	N
MAP1B	N	0.4686	7	N
GOT1	N	0.259825	7	N
NAB2	N	0.415055	7	N
EDEM1	N	0.415055	7	N
GRIN2B	N	0.415055	7	Y
SERPINA3	N	0.259825	7	Y
GAK	N	0.296583	7	Y
TTF2	N	0.178111	7	N
LTF	N	0.178111	7	N
SIX1	N	0.296583	7	N
ZBTB17	N	0.178111	7	N
WFS1	N	0.296583	7	N
EPO	N	0.178111	7	N
NPL	N	0.415055	7	N
BANF1	N	0.296583	7	N
MX1	N	0.259825	7	N
PTGIR	N	0	7	Y
MR1	N	0.259825	7	N
ATP7A	N	0.178111	7	N
STAM	N	0.296583	7	N
RELN	N	0.259825	7	N
MCHR1	N	0.178111	7	Y
CACNG2	N	0.296583	7	N
GJC1	N	0	7	N
GHR	N	0.259825	7	N
CALML5	N	0.178111	7	N
ZFP64	N	0.178111	7	N
ISCA1	N	0.259825	7	N
SORT1	N	0.345834	7	N
HOXC10	N	0.345834	7	N
CHRNA2	N	0.178111	7	Y
CAV3	N	0.259825	7	N
SMAD4	N	0.415055	7	N
GGCX	N	0.259825	7	Y
SGK3	N	0	7	Y
NMD3	N	0.178111	7	N
EFEMP1	N	0.296583	7	N
MMP16	N	0.415055	7	Y
FMR1	N	0.436137	7	N
SHMT2	N	0.178111	7	N
CD3E	N	0.296583	7	N
LRPPRC	N	0.296583	7	N
IL2RA	N	0.178111	7	N
CPT1A	N	0.178111	7	Y
ELMO1	N	0.415055	7	N
F2R	N	0.178111	7	Y
RB1	N	0.345834	7	N
CDK1	N	0.296583	7	Y
YES1	N	0.259825	7	Y
NCAPH	N	0.259825	7	N
CYR61	N	0.178111	7	N
TRIM3	N	0.415055	7	N
MCM10	N	0	7	N
THBS3	N	0.178111	7	N
WSB1	N	0.436137	7	N
POLR2C	N	0.415055	7	Y
GADD45G	N	0.259825	7	N
NAA38	N	0.178111	7	N
DPYD	N	0.4686	7	Y
ANP32B	N	0.296583	7	N
CSN1S1	N	0.178111	7	N
ABCB6	N	0.345834	7	Y
TBC1D4	N	0.296583	7	N
NUSAP1	N	0.259825	7	N
RBM15	N	0.4686	7	N
ATRNL1	N	0.259825	7	N
SRPRB	N	0.259825	7	N
AGRN	N	0.345834	7	N
CYP1A1	N	0.178111	7	Y
AHCY	N	0.415055	7	Y
PTPN11	N	0.296583	7	Y
JAK2	N	0.296583	7	Y
GHITM	N	0.296583	7	N
ARSA	N	0.296583	7	Y
SLC5A5	N	0.259825	7	Y
CARD9	N	0.178111	7	N
PBK	N	0.345834	7	Y
KRT15	N	0.178111	7	N
UGT2A1	N	0.178111	7	N
REXO2	N	0.178111	7	N
SPRY2	N	0.296583	7	N
MTG1	N	0.345834	7	N
DHCR7	N	0.296583	7	N
PPARGC1B	N	0.345834	7	N
2003-03-01	N	0.296583	7	N
EIF3G	N	0.259825	7	N
ELAVL2	N	0.296583	7	N
LIG1	N	0.259825	7	N
KCNA4	N	0.345834	7	Y
EIF4G3	N	0.345834	7	N
MSH6	N	0.345834	7	N
HAAO	N	0.178111	7	N
KCNQ1	N	0.178111	7	Y
CACNA2D3	N	0.259825	7	Y
CUX1	N	0.178111	7	N
MKKS	N	0.259825	7	N
MUSK	N	0.436137	7	Y
TM4SF4	N	0.178111	7	N
GRIN1	N	0.4686	7	Y
SAT1	N	0.436137	7	N
ERG	N	0.415055	7	N
SP4	N	0.178111	7	N
HOXD11	N	0	7	N
HTR4	N	0.345834	7	Y
PHYH	N	0.178111	7	N
ALDOA	N	0.4686	7	N
RPS19	N	0.296583	7	N
USP9X	N	0.178111	7	N
PMM2	N	0.178111	7	N
NOL10	N	0.259825	7	N
TIMM9	N	0.415055	7	N
COX15	N	0.259825	7	N
PDGFA	N	0.296583	7	N
ATP6AP1	N	0.4686	7	N
UBA1	N	0.296583	7	N
NGF	N	0.178111	7	N
RAD54L2	N	0.178111	7	N
SRP19	N	0.259825	7	N
ITGB2	N	0.259825	7	Y
UBXN6	N	0.345834	7	N
KATNB1	N	0.415055	7	N
NDN	N	0.259825	7	N
CDH2	N	0.296583	7	N
VDAC2	N	0.415055	7	N
ECE1	N	0.296583	7	Y
DHDDS	N	0.415055	7	N
SIM1	N	0.178111	7	N
CDC20	N	0.259825	7	N
PDE4D	N	0.178111	7	Y
HLX	N	0.296583	7	N
SIX5	N	0.259825	7	N
EFNA2	N	0.178111	7	N
OAS1	N	0	7	N
EMP3	N	0.259825	7	N
SEL1L	N	0.259825	7	N
NFYC	N	0.259825	7	N
BMI1	N	0.415055	7	N
GMPPB	N	0.259825	7	N
ZBTB10	N	0.259825	7	N
PER3	N	0.259825	7	N
NR1D1	N	0.296583	7	Y
ZNF467	N	0.345834	7	N
GALK1	N	0.178111	7	N
BAX	N	0.259825	7	Y
NSDHL	N	0.178111	7	Y
LAMC1	N	0.178111	7	N
DDT	N	0.345834	7	N
HHEX	N	0	7	N
CACNB4	N	0.415055	7	N
DNMT1	N	0	7	N
FBLN5	N	0.345834	7	N
HOXB5	N	0.436137	7	N
KRT1	N	0	7	N
PAK3	N	0.345834	7	Y
IL12RB1	N	0.178111	7	N
DMTF1	N	0.345834	7	N
SOS1	N	0.178111	7	N
RIMS3	N	0.4686	7	N
IK	N	0.178111	7	N
BARX1	N	0	7	N
FOLR2	N	0.259825	7	N
GSDMD	N	0.178111	7	N
CHRM4	N	0.178111	7	N
WDHD1	N	0.178111	7	N
NEU2	N	0.178111	7	N
DNAJA3	N	0	7	N
CHMP2A	N	0	7	N
AURKA	N	0.178111	7	Y
FOXP3	N	0.345834	7	N
HTATIP2	N	0.259825	7	N
DYRK1B	N	0.259825	7	Y
CORT	N	0.178111	7	N
IL23A	N	0	7	N
MLLT4	N	0.296583	7	N
POLR2L	N	0.259825	7	N
PHKB	N	0.178111	7	N
GDF11	N	0	7	N
ACACB	N	0.296583	7	Y
GLRA2	N	0.415055	7	Y
SLC16A8	N	0.415055	7	Y
DMPK	N	0.259825	7	Y
SHANK2	N	0.345834	7	N
ARHGEF1	N	0.178111	7	N
PGRMC2	N	0.178111	7	N
AVPR2	N	0	7	Y
PRKCDBP	N	0.259825	7	N
MAP4K2	N	0.345834	7	Y
HOXA4	N	0.345834	7	N
ELL2	N	0.296583	7	N
ADM2	N	0.259825	7	N
FZD1	N	0.296583	7	N
EPM2A	N	0.345834	7	Y
MYF6	N	0.178111	7	N
SRCAP	N	0.178111	7	N
VIL1	N	0.178111	7	N
TPCN1	N	0.259825	7	Y
CSDC2	N	0.415055	7	N
CACNA2D1	N	0.4686	7	Y
GTF3C1	N	0.296583	7	N
AIFM1	N	0.4686	7	Y
CCNC	N	0.296583	7	N
NUMB	N	0.415055	7	N
SPRR3	N	0.259825	7	N
PPARD	N	0.178111	7	Y
SLC6A2	N	0.345834	7	Y
CYP4A22	N	0.259825	7	N
CACNA1H	N	0.345834	7	Y
TUFT1	N	0.178111	7	N
PLA1A	N	0.259825	7	Y
CYP4A22	N	0.259825	7	N
TCF12	N	0.4686	7	N
KLHDC3	N	0.415055	7	N
PIK3R1	N	0.296583	7	N
MBD1	N	0.415055	7	N
MYBPC3	N	0	7	N
GRPR	N	0.259825	7	Y
CNN3	N	0.259825	7	N
CRTC3	N	0.178111	7	N
NPAS3	N	0.296583	7	N
TUBB3	N	0.4686	7	N
PDE8A	N	0.415055	7	Y
SOX15	N	0.259825	7	N
NISCH	N	0.415055	7	N
KDR	N	0.296583	7	Y
NT5C	N	0.178111	7	N
GALC	N	0.415055	7	N
ARHGDIB	N	0.259825	7	N
TNFRSF17	N	0.178111	7	N
AGXT	N	0	7	N
APBB1IP	N	0.259825	7	N
HNRNPF	N	0.259825	7	N
TP73	N	0.178111	7	Y
FIP1L1	N	0.178111	7	N
WIF1	N	0.415055	7	N
ME3	N	0.259825	7	N
MYEF2	N	0.259825	7	N
SF3B4	N	0	7	N
QPRT	N	0.259825	7	N
CRB1	N	0.259825	7	N
GCNT1	N	0.178111	7	N
SLC22A6	N	0.259825	7	Y
ADCY1	N	0.415055	7	Y
RTP4	N	0.178111	7	N
RHOF	N	0.259825	7	N
CHIA	N	0	7	N
CDA	N	0	7	N
PLXNB1	N	0.259825	7	N
RLN1	N	0	7	N
TXNL1	N	0	7	Y
LIMA1	N	0.345834	7	N
ENTPD6	N	0.415055	7	N
ARFGAP1	N	0.415055	7	N
KLF8	N	0.178111	7	N
TPSD1	N	0.178111	7	N
NHP2	N	0.415055	7	N
PSMD10	N	0.259825	7	N
NEUROG3	N	0	7	N
CD226	N	0.178111	7	N
ETV5	N	0.436137	7	N
PPBP	N	0	7	N
POLR3B	N	0.178111	7	N
EYA3	N	0.259825	7	N
NR4A2	N	0.296583	7	Y
DAZAP2	N	0.415055	7	N
MVK	N	0.259825	7	N
MAPK8IP1	N	0.415055	7	N
PRDM16	N	0.296583	7	N
NCBP1	N	0.345834	7	N
ITGB3BP	N	0.259825	7	N
SSTR2	N	0.415055	7	Y
MATN1	N	0.259825	7	Y
RFX4	N	0.4686	7	N
HAMP	N	0.178111	7	N
TREM2	N	0.259825	7	N
OSMR	N	0.259825	7	N
RHOA	N	0.178111	7	N
OPN1SW	N	0.4686	7	Y
FGF5	N	0.178111	7	N
NDRG4	N	0.259825	7	N
SLC26A4	N	0.178111	7	N
EFNA5	N	0.178111	7	N
ASF1A	N	0.296583	7	N
BST2	N	0.259825	7	N
ACAA1	N	0.296583	7	N
TEAD3	N	0	7	N
RYR2	N	0.415055	7	Y
MEN1	N	0.415055	7	N
CAND1	N	0.178111	7	N
ATG5	N	0.259825	7	N
HSPA5	N	0.415055	7	N
RAB7A	N	0.345834	7	N
GRK1	N	0.178111	7	Y
MTA2	N	0.178111	7	N
HGD	N	0	7	N
PTS	N	0.259825	7	N
CDC123	N	0.259825	7	N
LARP1	N	0.259825	7	N
RPS6KA6	N	0	7	Y
POLR1C	N	0.296583	7	Y
LGR4	N	0.259825	7	N
MYL3	N	0.178111	7	N
MLST8	N	0.178111	7	N
GPS1	N	0.178111	7	N
RANGAP1	N	0.4686	7	N
SDC3	N	0.178111	7	N
PLAT	N	0.345834	7	Y
CTF1	N	0.178111	7	N
BHLHE40	N	0.178111	7	N
RAD51C	N	0.415055	7	N
CALB1	N	0.415055	7	N
TARDBP	N	0.178111	7	N
AMT	N	0.178111	7	N
HES1	N	0.296583	7	N
TNFRSF12A	N	0	7	N
AATF	N	0.259825	7	N
CRIM1	N	0.345834	7	N
FZD2	N	0.178111	7	N
RERE	N	0.178111	7	N
ADH5	N	0.178111	7	Y
PCNA	N	0.178111	7	N
SOD3	N	0.296583	7	Y
NPVF	N	0.345834	7	N
ARHGAP6	N	0.296583	7	N
CRYZ	N	0.345834	7	Y
METAP2	N	0.345834	7	Y
RUNX1	N	0.259825	7	N
AGPAT4	N	0.178111	7	N
GUCY2C	N	0.178111	7	Y
SLC3A1	N	0.178111	7	Y
PFKFB2	N	0.178111	7	N
NFYB	N	0	7	N
UBE2D1	N	0.259825	7	N
CYP4B1	N	0	7	Y
IL11	N	0.415055	7	N
PDSS1	N	0	7	N
GNA15	N	0.178111	7	N
PDHA1	N	0.415055	7	N
MTOR	N	0.178111	7	Y
AKTIP	N	0.259825	7	N
POSTN	N	0.296583	7	N
NPLOC4	N	0.345834	7	N
FOXH1	N	0.178111	7	N
GPR124	N	0.259825	7	Y
CD2AP	N	0.415055	7	N
YRDC	N	0	7	N
C8G	N	0	7	N
F2RL2	N	0.296583	7	Y
BLM	N	0.178111	7	N
BST1	N	0.259825	7	N
S100A6	N	0.296583	7	N
CALD1	N	0.296583	7	N
SCARA3	N	0.259825	7	N
PANX1	N	0.259825	7	N
CYB561	N	0.4686	7	N
NRBP1	N	0.178111	7	Y
H6PD	N	0.296583	7	N
COX7A2	N	0.259825	7	N
BRD8	N	0.178111	7	N
SEC61G	N	0.178111	7	N
PGM5	N	0.415055	7	N
IHH	N	0.178111	7	N
GOLM1	N	0.178111	7	N
RPS20	N	0.345834	7	N
L2HGDH	N	0.259825	7	N
NUP62	N	0.259825	7	N
SMARCA2	N	0.415055	7	N
PTGIS	N	0.345834	7	Y
PPP2R1A	N	0.4686	7	N
LSM3	N	0.178111	7	N
MMP13	N	0.178111	7	Y
GOLPH3	N	0.415055	7	N
FOSL1	N	0	7	N
POLR3D	N	0	7	N
CREB1	N	0.415055	7	N
CLIP1	N	0.415055	7	N
PDE1A	N	0.259825	7	Y
ATXN7	N	0.259825	7	N
BEST1	N	0.178111	7	N
NFKB1	N	0.178111	7	Y
CER1	N	0	7	N
EREG	N	0	7	N
AXIN1	N	0.345834	7	N
MYO7A	N	0.178111	7	N
SNCG	N	0.345834	7	N
PGF	N	0.296583	7	N
FGFR4	N	0.296583	7	Y
DVL2	N	0.296583	7	N
VAMP7	N	0.296583	7	N
LPAR3	N	0.259825	7	Y
PDCD10	N	0.296583	7	N
PLA2G3	N	0	7	N
SLC26A2	N	0.259825	7	N
ATP13A2	N	0.259825	7	N
CARM1	N	0.415055	7	N
SMAD5	N	0.296583	7	N
GSR	N	0	7	Y
CDIPT	N	0.345834	7	N
MECP2	N	0.415055	7	N
SQLE	N	0.345834	7	Y
FKBP8	N	0.415055	7	Y
ACSL3	N	0.178111	7	N
NOP2	N	0.178111	7	N
IPO8	N	0.259825	7	N
ITGB8	N	0.436137	7	Y
ZNF202	N	0.178111	7	N
AK1	N	0.259825	7	N
CARKD	N	0.178111	7	N
LMAN1	N	0.296583	7	N
SF3B1	N	0.415055	7	N
BMP15	N	0	7	N
PDE7B	N	0.345834	7	Y
MAT2B	N	0.259825	7	N
PCDH9	N	0.415055	7	N
IDH3B	N	0.4686	7	N
ALDH1B1	N	0.415055	7	Y
RECQL	N	0.415055	7	N
TJP1	N	0.259825	7	N
INHA	N	0.345834	7	N
RNASE3	N	0.178111	7	N
GSTP1	N	0.259825	7	N
RLF	N	0.259825	7	N
C1QTNF3	N	0.415055	7	N
ROBO3	N	0.296583	7	N
SGPL1	N	0.259825	7	Y
LY96	N	0.345834	7	N
MCM2	N	0.345834	7	N
RING1	N	0.296583	7	N
DNAJC10	N	0.436137	7	Y
ENPEP	N	0	7	Y
ATP8B3	N	0	7	N
PDHX	N	0.178111	7	N
GRIN2A	N	0.259825	7	Y
MAPK8	N	0.345834	7	Y
NT5E	N	0.178111	7	N
CAMK2A	N	0.178111	7	Y
TGM3	N	0.178111	7	Y
SH2B3	N	0.178111	7	N
PNPLA2	N	0.415055	7	N
TERF2	N	0.4686	7	N
MTUS1	N	0.345834	7	N
CLEC3B	N	0.345834	7	N
TGFB2	N	0.296583	7	N
CELSR3	N	0.178111	7	Y
FGFR1	N	0.296583	7	Y
NCOA3	N	0.296583	7	N
ABHD14A	N	0.345834	7	N
CUL4B	N	0.296583	7	N
WASF2	N	0.296583	7	N
PLOD1	N	0.296583	7	N
CARHSP1	N	0.345834	7	N
KCNJ5	N	0.259825	7	Y
NCR1	N	0	7	N
KLF6	N	0.178111	7	N
DENND1B	N	0.178111	7	N
EPB41L3	N	0.259825	7	N
MDH1	N	0.296583	7	N
CLN3	N	0.296583	7	N
HOOK2	N	0.178111	7	N
SHH	N	0.178111	7	N
MATR3	N	0.296583	7	N
RFX2	N	0.296583	7	N
CCL2	N	0.259825	7	N
LOX	N	0.178111	7	N
PAX2	N	0.178111	7	N
CHRFAM7A	N	0.178111	7	Y
IP6K1	N	0.415055	7	N
BIN1	N	0.296583	7	N
RAP2B	N	0.178111	7	N
RPA3	N	0.259825	7	N
SH3GLB2	N	0.4686	7	N
E2F6	N	0.259825	7	N
PLAGL1	N	0.178111	7	N
KIF2A	N	0.296583	7	N
POLA1	N	0.259825	7	Y
HSPB8	N	0.296583	7	N
ARHGDIA	N	0.4686	7	N
PSG9	N	0.178111	7	N
THAP11	N	0	7	N
VIP	N	0	7	N
PTPRT	N	0.345834	7	Y
CPE	N	0.178111	7	Y
HDAC6	N	0.296583	7	N
PDYN	N	0.178111	7	N
CD34	N	0.296583	7	N
ITCH	N	0	7	N
COL17A1	N	0.178111	7	N
ODAM	N	0	7	N
SLC27A5	N	0	7	N
RBP1	N	0	7	N
RAB11A	N	0.259825	7	N
COL9A1	N	0.345834	7	N
SHOX2	N	0.259825	7	N
RNF167	N	0.178111	7	N
KDELR3	N	0.178111	7	N
RTN1	N	0.259825	7	N
TBXAS1	N	0	7	Y
BUB3	N	0.415055	7	N
DIO3	N	0	7	Y
GPSM2	N	0.259825	7	N
GSTT1	N	0.178111	7	N
FGF21	N	0.345834	7	N
PRDX3	N	0.436137	7	N
HIST1H4L	N	0.178111	7	N
CDH15	N	0.259825	7	N
CCNE2	N	0.178111	7	N
LIMK1	N	0.296583	7	Y
GLI2	N	0.296583	7	N
RBBP7	N	0.345834	7	N
MYH4	N	0.178111	7	N
CCDC15	N	0.259825	7	N
RPE65	N	0.178111	7	N
PRL	N	0.178111	7	N
PPP2R5C	N	0.178111	7	N
CHI3L1	N	0.259825	7	N
NR1I2	N	0.178111	7	Y
POFUT1	N	0.178111	7	N
SERPINB9	N	0.345834	7	Y
MC5R	N	0	7	Y
SPOCK1	N	0.178111	7	N
ITGAM	N	0	7	Y
TAT	N	0.178111	7	N
HNRNPA2B1	N	0.178111	7	N
GABRA3	N	0.4686	7	Y
TMEM40	N	0.178111	7	N
LAMC3	N	0	7	N
KCNE1	N	0.178111	7	N
KIF22	N	0.345834	7	N
PIAS4	N	0.259825	7	N
CAPN1	N	0.345834	7	Y
PLSCR2	N	0	7	N
RCC1	N	0.259825	7	N
PAX1	N	0.178111	7	N
ASF1B	N	0	7	N
GABRA2	N	0.345834	7	Y
ADAR	N	0.259825	7	N
CXCR1	N	0.178111	7	Y
KRT13	N	0	7	N
PFDN5	N	0.178111	7	N
XRCC4	N	0	7	N
PIM2	N	0.345834	7	Y
OPRK1	N	0.345834	7	Y
DICER1	N	0	7	N
MUC5B	N	0.178111	7	N
PLVAP	N	0.259825	7	N
PTPRM	N	0.178111	7	Y
DNM3	N	0.178111	7	N
ACAT1	N	0	7	N
PHLDA2	N	0.345834	7	N
SRPR	N	0.259825	7	N
TPI1	N	0.415055	7	N
TPM2	N	0.296583	7	N
PTPN12	N	0.415055	7	Y
CYP11A1	N	0.259825	7	Y
SERPINF1	N	0.178111	7	Y
AP2S1	N	0.415055	7	N
PPP1R1A	N	0.415055	7	N
ATR	N	0.259825	7	Y
RHOT2	N	0.415055	7	N
TGM2	N	0.296583	7	Y
REM1	N	0	7	N
POLR2E	N	0.415055	7	N
SNRPA1	N	0.178111	7	N
OVOL1	N	0.345834	7	N
CSN2	N	0	7	N
KRT12	N	0	7	N
CLDN7	N	0	7	N
FTH1	N	0.436137	7	N
ADCY3	N	0.415055	7	Y
CMPK1	N	0.415055	7	N
ARHGEF12	N	0.415055	7	N
CD80	N	0	7	N
PRL	N	0.178111	7	N
USP9Y	N	0.345834	7	N
TMEM45A	N	0.345834	7	N
PDIA4	N	0.296583	7	Y
SLC7A11	N	0.415055	7	Y
CALML4	N	0.178111	7	N
PARL	N	0.415055	7	N
RABEP2	N	0.259825	7	N
TNFSF15	N	0	7	N
PIAS3	N	0.259825	7	N
NFATC3	N	0.259825	7	Y
FBXO3	N	0.259825	7	N
EGR1	N	0.259825	7	N
EPHB2	N	0.178111	7	Y
CLIC4	N	0.345834	7	N
S100B	N	0.259825	7	N
RAD21	N	0.436137	7	N
ARNTL	N	0.296583	7	N
PDGFB	N	0.345834	7	N
PRMT7	N	0.415055	7	N
WNT3	N	0.345834	7	N
BAI3	N	0.415055	7	Y
LIPE	N	0.415055	7	N
GATA4	N	0.259825	7	N
MLXIPL	N	0.259825	7	N
MATN2	N	0.259825	7	Y
TRPV2	N	0.259825	7	Y
SEMA3C	N	0.296583	7	N
FRZB	N	0.436137	7	N
IGF2	N	0.259825	7	N
HOXD12	N	0	7	N
ATP5G1	N	0.345834	7	N
SLC13A1	N	0	7	N
HNRNPA0	N	0.259825	7	N
SHC3	N	0.436137	7	N
SNRNP70	N	0.296583	7	N
DLK1	N	0.415055	7	N
DCK	N	0.296583	7	N
SYBU	N	0.178111	7	N
MSN	N	0.296583	7	N
MAFB	N	0.415055	7	N
CLEC4M	N	0.178111	7	N
SLC39A4	N	0	7	N
EFNA3	N	0.436137	7	N
MTHFD2	N	0.345834	7	N
FGF6	N	0.178111	7	N
THBS2	N	0.178111	7	N
HSD17B3	N	0.259825	7	Y
PICALM	N	0.259825	7	N
BHMT	N	0	7	N
ITGAL	N	0.178111	7	Y
PER2	N	0.296583	7	N
ITGA9	N	0.296583	7	Y
MEF2C	N	0.436137	7	N
C1S	N	0.296583	7	Y
BMP6	N	0.259825	7	N
MYO1C	N	0.296583	7	N
ILF2	N	0.178111	7	N
SFTPB	N	0.296583	7	N
PTGES3	N	0.259825	7	N
IGF1R	N	0.259825	7	Y
CDK9	N	0.178111	7	Y
PIGF	N	0.415055	7	N
MBTPS1	N	0.259825	7	N
HSPD1	N	0.415055	7	N
PIK3CG	N	0.296583	7	Y
MAOB	N	0.259825	7	Y
HAVCR1	N	0	7	N
ADARB1	N	0.259825	7	N
WBP2	N	0.259825	7	N
KDM1A	N	0.178111	7	Y
COL3A1	N	0.415055	7	N
ISYNA1	N	0.178111	7	N
TNR	N	0.178111	7	Y
SPTA1	N	0	7	N
NR0B1	N	0	7	Y
STIM1	N	0.436137	7	N
NUP107	N	0.259825	7	N
STAT5B	N	0.345834	7	N
MLC1	N	0.415055	7	N
TSHB	N	0	7	N
KARS	N	0.345834	7	N
NUDT2	N	0.345834	7	N
DPEP3	N	0	7	N
SEMA3A	N	0.415055	7	N
ABLIM1	N	0.436137	7	N
KIF1B	N	0.178111	7	N
ATP5C1	N	0.178111	7	N
PRR16	N	0.178111	7	N
PKNOX1	N	0.415055	7	N
GUSB	N	0.259825	7	Y
LAMP3	N	0.178111	7	N
TERF1	N	0.259825	7	N
IL5	N	0.259825	7	N
POLR2D	N	0.178111	7	N
DERA	N	0.415055	7	N
LIN7A	N	0.178111	7	N
CACNG1	N	0	7	N
MYOM2	N	0	7	N
MDM2	N	0.178111	7	Y
CDH9	N	0.178111	7	N
PPARA	N	0.259825	7	Y
AGER	N	0.178111	7	N
KIF13A	N	0.259825	7	N
WDR48	N	0.178111	7	N
PPP1R13B	N	0.415055	7	N
PALB2	N	0.259825	7	N
REEP1	N	0.259825	7	N
NCAPG	N	0.259825	7	N
IL21	N	0	7	N
SRPX2	N	0.178111	7	N
PROC	N	0	7	Y
SGSH	N	0.296583	7	Y
KLKB1	N	0.296583	7	Y
ATP1A3	N	0.415055	7	Y
NPAS2	N	0.178111	7	N
TKT	N	0.345834	7	N
RNF114	N	0.178111	7	N
SLC26A3	N	0	7	N
PDPK1	N	0.415055	7	Y
PDE5A	N	0.178111	7	Y
TDG	N	0.415055	7	N
CCR1	N	0.178111	7	Y
APOA2	N	0.178111	7	N
PKLR	N	0.259825	7	N
CRAT	N	0.259825	7	Y
FEN1	N	0.345834	7	N
API5	N	0.259825	7	N
UBA6	N	0.345834	7	N
TRRAP	N	0.178111	7	Y
SMURF2	N	0.345834	7	N
SULT1E1	N	0	7	N
CLK1	N	0.4686	7	Y
INHBA	N	0.178111	7	N
ZFY	N	0.178111	7	N
ADRA2A	N	0.436137	7	Y
GP9	N	0.178111	7	N
LCAT	N	0.259825	7	N
NFKB2	N	0.178111	7	Y
MEP1B	N	0	7	Y
TLX3	N	0	7	N
KCNN4	N	0.178111	7	N
PBX1	N	0.296583	7	N
ACACA	N	0.178111	7	Y
CUL4A	N	0.4686	7	N
PAWR	N	0.436137	7	N
CDH1	N	0.178111	7	N
PTPN1	N	0.296583	7	Y
CST7	N	0.178111	7	N
EPRS	N	0.259825	7	N
CDC42	N	0.259825	7	N
CYP24A1	N	0	7	Y
RPE	N	0.296583	7	N
GSTO1	N	0.178111	7	N
NBN	N	0.415055	7	N
EHD2	N	0.296583	7	N
PTPN18	N	0.296583	7	Y
CTBP1	N	0.415055	7	N
ADCYAP1	N	0.178111	7	N
MYT1	N	0.178111	7	N
ERP44	N	0.178111	7	Y
POU4F1	N	0.296583	7	N
RYR1	N	0.296583	7	Y
GREM1	N	0.345834	7	N
TBCE	N	0.259825	7	N
ARNT	N	0.178111	7	N
SULT2B1	N	0.178111	7	N
RECK	N	0.178111	7	N
UBE2J1	N	0.415055	7	N
CLCF1	N	0	7	N
CPNE3	N	0.415055	7	N
PAX5	N	0.259825	7	N
NOTCH3	N	0.259825	7	N
TXN2	N	0.259825	7	Y
NR4A1	N	0.178111	7	Y
MAT1A	N	0.259825	7	N
APCS	N	0.259825	7	N
PTK2	N	0.259825	7	Y
FANCI	N	0	7	N
CUX2	N	0	7	N
LRPAP1	N	0.415055	7	N
MCPH1	N	0.415055	7	N
HJURP	N	0.178111	7	N
DKK4	N	0.178111	7	N
CPSF6	N	0.178111	7	N
PARD6A	N	0.345834	7	N
AHI1	N	0.259825	7	N
RPL3L	N	0.178111	7	N
TSSK1B	N	0.259825	7	N
ATP5B	N	0.4686	7	N
NET1	N	0.415055	7	N
DSE	N	0.4686	7	N
PARVB	N	0.436137	7	N
IFNG	N	0	7	N
CLP1	N	0.345834	7	N
TRAF1	N	0.178111	7	N
IL12RB2	N	0.259825	7	N
GIPR	N	0	7	Y
PGAM2	N	0.178111	7	N
GBA	N	0.4686	7	Y
POU4F3	N	0	7	N
TSSC4	N	0.296583	7	N
MKI67	N	0.415055	7	N
SLC6A1	N	0.345834	7	Y
TCIRG1	N	0.178111	7	N
TNC	N	0.259825	7	Y
BRIP1	N	0.178111	7	N
RARB	N	0.345834	7	Y
CFTR	N	0.178111	7	Y
RNASE1	N	0.178111	7	N
NKG7	N	0.178111	7	N
KL	N	0.178111	7	N
GNB1	N	0.345834	7	N
NPHS1	N	0.259825	7	N
CLIC1	N	0.178111	7	N
LMNA	N	0.296583	7	N
PAK2	N	0.415055	7	Y
AMD1	N	0.178111	7	N
GJC2	N	0	7	N
CYP4A22	N	0.259825	7	Y
PDE8B	N	0.415055	7	Y
PIGR	N	0.345834	7	N
IL16	N	0.259825	7	N
GDF10	N	0.178111	7	N
RDH5	N	0.259825	7	Y
NHLH1	N	0.345834	7	N
PSME3	N	0.4686	7	N
IFIH1	N	0.178111	7	N
LMTK2	N	0.4686	7	Y
MAP2K6	N	0.259825	7	Y
CD79A	N	0.259825	7	N
CA2	N	0	7	Y
BTRC	N	0.415055	7	N
FZD6	N	0.345834	7	N
TROVE2	N	0.259825	7	N
SEC31A	N	0.259825	7	N
ANXA3	N	0.178111	7	N
TSPYL2	N	0.345834	7	N
CTNNB1	N	0.259825	7	N
NRL	N	0.178111	7	N
IL15RA	N	0.178111	7	N
LGALS1	N	0.296583	7	N
CYP19A1	N	0.178111	7	Y
TDP1	N	0	7	N
CLOCK	N	0	7	N
CSNK1E	N	0.296583	7	N
MIS12	N	0.345834	7	N
NEUROG2	N	0.259825	7	N
OLIG2	N	0.415055	7	N
SLCO4C1	N	0.178111	7	Y
EIF4E	N	0.296583	7	N
TRAP1	N	0	7	Y
ENTPD5	N	0.259825	7	N
TRIB3	N	0	7	Y
KDM2A	N	0.259825	7	N
RAF1	N	0.178111	7	Y
PCBP1	N	0.178111	7	N
SVIL	N	0.178111	7	N
SPATA6	N	0.436137	7	N
GRP	N	0.345834	7	N
CYP27A1	N	0.178111	7	Y
CACNA2D2	N	0.259825	7	Y
VASP	N	0.178111	7	N
IL2RB	N	0.259825	7	N
RAPGEF1	N	0.415055	7	N
PDE11A	N	0	7	Y
PNMT	N	0.259825	7	N
SDHB	N	0.259825	7	N
ABL1	N	0.178111	7	Y
ABCG1	N	0.415055	7	Y
CLEC10A	N	0.259825	7	N
TRAF6	N	0.259825	7	N
SCGB1A1	N	0.178111	7	N
KRT10	N	0.178111	7	N
PLXNB2	N	0.296583	7	N
LYVE1	N	0.259825	7	N
CNNM2	N	0.178111	7	N
MYH1	N	0.178111	7	N
EP400	N	0.178111	7	N
PRKAA1	N	0	7	Y
NCAPG2	N	0	7	N
URGCP	N	0	7	N
MMP2	N	0.296583	7	Y
FLT3LG	N	0.178111	7	N
MCAM	N	0.436137	7	N
PYCR1	N	0.259825	7	N
POLR2A	N	0.296583	7	N
IGBP1	N	0.178111	7	N
NR0B2	N	0.178111	7	Y
CYP7B1	N	0.178111	7	Y
SSR1	N	0.415055	7	N
SCIN	N	0.178111	7	N
RASSF2	N	0.178111	7	N
INPP5A	N	0.259825	7	Y
IKBKE	N	0.259825	7	Y
CA3	N	0.178111	7	Y
DGKI	N	0.259825	7	N
BAK1	N	0.178111	7	Y
ZC3H14	N	0	7	N
ARFGEF1	N	0.259825	7	N
TESK1	N	0.178111	7	Y
KDSR	N	0.178111	7	Y
PDE10A	N	0.178111	7	Y
SDAD1	N	0.259825	7	N
TEK	N	0.296583	7	Y
DLD	N	0.296583	7	Y
BCR	N	0.4686	7	N
GADD45B	N	0.259825	7	N
GGCT	N	0.178111	7	N
IFT57	N	0.345834	7	N
CASP8	N	0.178111	7	Y
FBXO2	N	0.178111	7	N
SLC45A2	N	0.178111	7	N
CAMK2B	N	0.415055	7	Y
INPP4A	N	0.259825	7	N
GUCY1A2	N	0.436137	7	Y
ATP6V0A1	N	0.415055	7	N
PCTP	N	0.178111	7	N
UGT2A3	N	0	7	N
DNTTIP2	N	0	7	N
JUND	N	0.415055	7	N
INA	N	0.415055	7	N
SSBP3	N	0.415055	7	N
PTH	N	0	7	N
ULK1	N	0.178111	7	Y
DDX58	N	0.178111	7	N
DMBT1	N	0.259825	7	Y
PMS2	N	0.345834	7	Y
TSPAN1	N	0.178111	7	N
HOXA6	N	0.415055	7	N
TAGLN2	N	0.178111	7	N
BAIAP2	N	0.345834	7	N
GDF1	N	0.178111	7	N
TGDS	N	0.259825	7	N
CALM3	N	0.4686	7	N
CDH8	N	0.345834	7	N
BMPR2	N	0.415055	7	N
KCNK10	N	0.4686	7	N
PAFAH1B3	N	0.178111	7	N
FUT2	N	0.296583	7	Y
CD48	N	0.415055	7	N
SPA17	N	0.415055	7	N
ALPP	N	0.178111	7	N
SPG21	N	0.259825	7	N
PRKAB1	N	0.415055	7	N
PLEKHA6	N	0.345834	7	N
ALB	N	0.415055	7	N
JAM2	N	0.415055	7	N
AP2M1	N	0.4686	7	N
NLK	N	0.415055	7	Y
TMEM183A	N	0.259825	7	N
PDHB	N	0.259825	7	N
E2F3	N	0.345834	7	N
SDC4	N	0.296583	7	N
HHIPL2	N	0.178111	7	N
HPN	N	0.345834	7	Y
COL4A2	N	0.259825	7	N
ADD3	N	0.4686	7	N
ACE2	N	0.178111	7	Y
GUCA2A	N	0.178111	7	N
STAR	N	0.178111	7	N
SEMA3F	N	0.178111	7	N
PDE3B	N	0.415055	7	Y
GABRE	N	0.296583	7	Y
AICDA	N	0	7	N
XRCC1	N	0	7	N
CFL1	N	0.415055	7	N
PES1	N	0.178111	7	N
ACAA1	N	0.296583	7	N
KLK11	N	0.178111	7	Y
IL4R	N	0.259825	7	N
RPL7	N	0.436137	7	N
CCND2	N	0.259825	7	N
TCERG1	N	0.436137	7	N
CCL5	N	0.259825	7	N
ITPR1	N	0.296583	7	Y
DLX6	N	0.345834	7	N
SGCD	N	0.296583	7	N
OCLN	N	0	7	N
FBXW11	N	0.415055	7	N
RECQL5	N	0.415055	7	N
PPIB	N	0.296583	7	Y
PIK3C3	N	0.345834	7	Y
MDH2	N	0.415055	7	N
KATNA1	N	0.259825	7	N
ADCY9	N	0.415055	7	Y
TCF7L1	N	0.259825	7	N
NTNG1	N	0.345834	7	N
CACNA1D	N	0.296583	7	Y
PRND	N	0	7	N
EPB41L2	N	0	7	N
WNT8B	N	0	7	N
GALE	N	0	7	N
HSPG2	N	0.178111	7	N
APOC1	N	0.415055	7	N
HOXA10	N	0.296583	7	N
THBS4	N	0.296583	7	N
NAT10	N	0.259825	7	N
MAP3K5	N	0.259825	7	Y
COPS6	N	0.4686	7	N
PLTP	N	0.415055	7	Y
AMBP	N	0.178111	7	N
ATP9A	N	0.345834	7	N
SAP30L	N	0.178111	7	N
IDUA	N	0.178111	7	N
SMTN	N	0.296583	7	N
PDZK1IP1	N	0.178111	7	N
TCTA	N	0.259825	7	N
TUBB1	N	0.259825	7	Y
LPAR6	N	0.4686	7	Y
CRKL	N	0.415055	7	N
VRK3	N	0.436137	7	N
FGFR3	N	0.415055	7	Y
DVL1	N	0	7	N
PROP1	N	0.178111	7	N
MCL1	N	0.4686	7	Y
WDTC1	N	0.415055	7	N
SIRT1	N	0.4686	7	N
NT5M	N	0.178111	7	N
AZGP1	N	0.259825	7	N
KCNA2	N	0.415055	7	Y
GRWD1	N	0.178111	7	N
CLASP1	N	0.345834	7	N
FASLG	N	0.345834	7	N
RBBP8	N	0.415055	7	N
CYP51A1	N	0.259825	7	Y
CDK20	N	0.345834	7	Y
ASPA	N	0.178111	7	N
ESPL1	N	0	7	N
SCP2	N	0.4686	7	N
NOL3	N	0.296583	7	N
BAD	N	0.178111	7	N
SOX1	N	0.178111	7	N
FGF16	N	0	7	N
KCNC3	N	0.415055	7	Y
CSRP3	N	0.259825	7	N
SSTR4	N	0.178111	7	Y
MAPK3	N	0.178111	7	Y
VGF	N	0.178111	7	N
PTK6	N	0.178111	7	Y
GABRR2	N	0.178111	7	Y
PAXIP1	N	0.178111	7	N
RHOBTB1	N	0.259825	7	N
NNT	N	0.259825	7	N
AP2A2	N	0.4686	7	N
TMBIM6	N	0.296583	7	N
FGD1	N	0.178111	7	N
PLIN2	N	0.259825	7	N
CEBPE	N	0	7	N
GAR1	N	0	7	N
PRL	N	0.178111	7	N
UCN	N	0.178111	7	N
DDX5	N	0.415055	7	N
AMELY	N	0	7	N
TNFRSF11B	N	0.296583	7	N
OGDH	N	0.259825	7	N
B4GALT1	N	0.296583	7	N
LDLR	N	0.259825	7	N
RIT1	N	0	7	N
CALCRL	N	0.178111	7	Y
TINF2	N	0.178111	7	N
WEE1	N	0.296583	7	Y
MYL4	N	0.415055	7	N
IVD	N	0.259825	7	N
KCTD7	N	0.178111	7	N
GSTK1	N	0.259825	7	N
SOX2	N	0.415055	7	N
SMCP	N	0.178111	7	N
SWAP70	N	0.415055	7	N
ITGAV	N	0.415055	7	Y
MTERFD1	N	0.259825	7	N
GDF15	N	0.178111	7	N
REG1B	N	0.178111	7	N
FLNB	N	0.415055	7	N
ARAF	N	0.296583	7	Y
TNFSF4	N	0.259825	7	N
POLR3E	N	0.345834	7	N
MRPS7	N	0.259825	7	N
VIM	N	0.178111	7	N
COL1A2	N	0.415055	7	N
PLAUR	N	0.178111	7	N
UPF3B	N	0.259825	7	N
KIN	N	0.178111	7	N
TEF	N	0.259825	7	N
AR	N	0	7	Y
CALCA	N	0.259825	7	N
ALOXE3	N	0.178111	7	Y
CASC5	N	0.178111	7	N
CRHR2	N	0.178111	7	Y
FLOT2	N	0.4686	7	N
IL9R	N	0.178111	7	N
PTGS2	N	0.178111	7	Y
B4GALNT1	N	0.259825	7	N
PRL	N	0.178111	7	N
HOXD13	N	0.259825	7	N
TGFB3	N	0.259825	7	N
KLF2	N	0.296583	7	N
GPC5	N	0.345834	7	N
CTDSP1	N	0.259825	7	N
DPAGT1	N	0.259825	7	N
NSF	N	0.259825	7	N
HYOU1	N	0.415055	7	N
PRPH2	N	0	7	N
LONP2	N	0.178111	7	N
MAD2L1BP	N	0.259825	7	N
GPS2	N	0.259825	7	N
PLAU	N	0	7	Y
RPS6KA2	N	0.345834	7	Y
VAV2	N	0.178111	7	N
S100A9	N	0.178111	7	N
PRKAR1A	N	0.296583	7	N
NETO2	N	0.259825	7	N
FOXE3	N	0.259825	7	N
TRAF2	N	0.178111	7	N
PDIA5	N	0.178111	7	Y
CCNB1	N	0.178111	7	N
SYNJ1	N	0.259825	7	Y
REG3A	N	0.178111	7	N
ALDH3A1	N	0.178111	7	Y
CRX	N	0	7	N
ACO1	N	0.259825	7	N
MSC	N	0.178111	7	N
SNCA	N	0.259825	7	N
F13A1	N	0	7	Y
ACO2	N	0.4686	7	N
TALDO1	N	0.296583	7	N
TMEM184B	N	0.259825	7	N
DRD3	N	0.415055	7	Y
DLC1	N	0.4686	7	N
HSPA4	N	0.345834	7	N
SKAP2	N	0.436137	7	N
CDK5RAP2	N	0.259825	7	N
ATF3	N	0.259825	7	N
TRPV1	N	0.259825	7	Y
PGLYRP4	N	0.259825	7	N
TOP1	N	0.415055	7	Y
LYL1	N	0.259825	7	N
GAS1	N	0.259825	7	N
GSTM3	N	0.259825	7	N
RPL8	N	0.178111	7	N
GNA14	N	0.296583	7	N
LSM2	N	0.178111	7	N
HSD17B2	N	0	7	Y
DGAT1	N	0	7	Y
PAPPA2	N	0.415055	7	Y
RAB23	N	0.178111	7	N
EIF3A	N	0.345834	7	N
NR1H2	N	0.4686	7	Y
PPP1R15A	N	0	7	N
TPO	N	0.178111	7	Y
SERPINF2	N	0.178111	7	Y
AMPD1	N	0.178111	7	Y
IGFALS	N	0.345834	7	N
PAM	N	0.178111	7	Y
PAX3	N	0.345834	7	N
FANCC	N	0.259825	7	N
ALDOA	N	0.4686	7	N
SLC22A3	N	0.296583	7	Y
LIG3	N	0.178111	7	N
PSORS1C2	N	0.178111	7	N
KRIT1	N	0.296583	7	N
IMP4	N	0.259825	7	N
TBL1Y	N	0.345834	7	N
TOM1	N	0.178111	7	N
PGLS	N	0.296583	7	N
NCOR2	N	0.436137	7	N
RAB13	N	0.259825	7	N
CHRM2	N	0.178111	7	Y
CLUAP1	N	0.259825	7	N
NFAT5	N	0.296583	7	Y
TH1L	N	0.296583	7	N
EXOG	N	0.345834	7	Y
SPTAN1	N	0.4686	7	N
OPN3	N	0.259825	7	Y
FZD10	N	0	7	N
PON1	N	0.178111	7	N
GTF3C3	N	0	7	N
MYO18A	N	0.259825	7	N
CNTNAP2	N	0.259825	7	N
TMC6	N	0.296583	7	N
FGR	N	0.259825	7	Y
ENTPD2	N	0.296583	7	N
PROS1	N	0.178111	7	N
PTBP2	N	0.178111	7	N
SLC6A8	N	0.296583	7	Y
ATP6V1B1	N	0	7	N
MTHFD2L	N	0.296583	7	N
CHRNB3	N	0	7	Y
ZDHHC7	N	0.178111	7	N
UPK3B	N	0	7	N
HLTF	N	0.259825	7	N
CCNI	N	0.415055	7	N
PLA2G1B	N	0.178111	7	Y
LMX1B	N	0	7	N
SHOC2	N	0.259825	7	N
BAAT	N	0.178111	7	N
HCCS	N	0.415055	7	N
TBC1D1	N	0.259825	7	N
IL22RA1	N	0.178111	7	N
ADAM19	N	0.345834	7	Y
TNXB	N	0.296583	7	Y
ADH1A	N	0.259825	7	Y
UNG	N	0.296583	7	N
RSAD2	N	0.178111	7	N
SLC15A3	N	0.296583	7	Y
SSB	N	0	7	N
ALCAM	N	0.259825	7	N
PLCG1	N	0.296583	7	Y
ATXN3	N	0.415055	7	N
COL19A1	N	0.178111	7	N
GNB2L1	N	0.296583	7	N
LAMP2	N	0.345834	7	N
SH2D2A	N	0.259825	7	N
CNGA3	N	0	7	Y
APOA1	N	0	7	N
PCNT	N	0.178111	7	N
TMEM48	N	0.345834	7	N
WNT2B	N	0.259825	7	N
SH3BP5	N	0.296583	7	N
PHLDA1	N	0.345834	7	N
CBLC	N	0.178111	7	N
CCRN4L	N	0	7	Y
PDLIM1	N	0.296583	7	N
PROX1	N	0.259825	7	N
CSNK1D	N	0.345834	7	Y
DDR2	N	0.259825	7	Y
GMPR	N	0.296583	7	Y
NEU1	N	0.178111	7	N
MITF	N	0.178111	7	N
IL2	N	0.178111	7	N
SPHK1	N	0.178111	7	N
IRF1	N	0.178111	7	N
CD96	N	0	7	N
METTL1	N	0	7	N
BMP5	N	0.296583	7	N
SLC2A2	N	0.259825	7	Y
ENTPD1	N	0.415055	7	N
DAB1	N	0.4686	7	N
PRKCD	N	0.178111	7	Y
TSSC1	N	0.259825	7	N
BBOX1	N	0.259825	7	Y
SKI	N	0.296583	7	N
TBX19	N	0.259825	7	N
OXTR	N	0.259825	7	Y
MAST2	N	0.259825	7	Y
GNAZ	N	0.259825	7	N
LDHA	N	0.296583	7	N
TCEB3	N	0.178111	7	N
AHSG	N	0	7	N
GABBR2	N	0.259825	7	Y
CUL1	N	0.178111	7	N
TNF	N	0	7	N
HEXB	N	0.296583	7	N
PTGES	N	0.259825	7	Y
SETD8	N	0.178111	7	N
PRKAA2	N	0.415055	7	Y
AGFG2	N	0.296583	7	N
ALOX15B	N	0.178111	7	Y
LRCH1	N	0.259825	7	N
NOTCH2	N	0.259825	7	N
ADPGK	N	0.415055	7	N
NDST2	N	0.178111	7	N
EYA4	N	0.296583	7	N
ATP2B4	N	0.259825	7	Y
CENPT	N	0.178111	7	N
NR1H3	N	0.178111	7	Y
HMGB1	N	0.345834	7	N
AVP	N	0	7	N
RUFY3	N	0.178111	7	N
HSD17B12	N	0.178111	7	Y
KCNN3	N	0.296583	7	N
APBB3	N	0.415055	7	N
PBX2	N	0.415055	7	N
CCL20	N	0.178111	7	N
CLTB	N	0.415055	7	N
PPP2R5E	N	0.259825	7	N
SEMA4C	N	0.178111	7	N
ALDH1A3	N	0.415055	7	Y
HPS5	N	0.259825	7	N
SYNJ2	N	0.345834	7	Y
SRC	N	0.415055	7	Y
RXRG	N	0.415055	7	Y
HIF1AN	N	0.296583	7	N
OMD	N	0.178111	7	N
GFI1B	N	0	7	N
DDX4	N	0	7	N
CTNNA1	N	0.345834	7	N
PRIM1	N	0	7	Y
SMAD2	N	0.345834	7	N
IGF2BP3	N	0.178111	7	N
ST7L	N	0.178111	7	N
NR1I3	N	0.415055	7	Y
RPL10	N	0.259825	7	N
SOCS7	N	0.178111	7	N
PRL	N	0.178111	7	N
P2RY2	N	0.178111	7	Y
GAA	N	0.178111	7	Y
TRPC1	N	0.178111	7	Y
RHOD	N	0	7	N
SPIB	N	0.178111	7	N
NEO1	N	0.259825	7	N
CLDN8	N	0	7	N
ERBB3	N	0.296583	7	Y
ELAVL4	N	0.296583	7	N
CRK	N	0.415055	7	N
POLR3K	N	0.259825	7	N
ATP6V0D1	N	0.4686	7	N
DKC1	N	0.178111	7	N
COL5A1	N	0.296583	7	N
GJA5	N	0.178111	7	N
MAPK10	N	0.415055	7	Y
CCND3	N	0.259825	7	N
SCN10A	N	0.178111	7	Y
GTF2F2	N	0.178111	7	N
KLK8	N	0	7	Y
GLYAT	N	0.345834	7	N
PRKACA	N	0.415055	7	Y
ADCY10	N	0.178111	7	Y
MAPKAPK2	N	0.296583	7	Y
U2AF1	N	0.259825	7	N
MC1R	N	0	7	N
MEOX2	N	0.259825	7	N
CENPJ	N	0.178111	7	N
MAP3K6	N	0	7	Y
P4HB	N	0.259825	7	Y
MECOM	N	0.296583	7	N
MTHFR	N	0.296583	7	N
ASNA1	N	0.415055	7	N
REEP5	N	0.296583	7	N
DNM2	N	0.178111	7	N
GINS1	N	0	7	N
PFKM	N	0.415055	7	N
DOK5	N	0	7	N
CCNA1	N	0.178111	7	N
EDN3	N	0.4686	7	N
PTCH1	N	0.345834	7	N
GABARAPL3	N	0.259825	7	N
BCL6	N	0.259825	7	N
IL6	N	0	7	N
NFASC	N	0.415055	7	N
ITSN1	N	0.259825	7	N
EI24	N	0.436137	7	N
HOXA11	N	0.259825	7	N
CHPT1	N	0.259825	7	N
ELAC2	N	0.259825	7	N
RPRM	N	0.178111	7	N
IMPDH1	N	0.345834	7	Y
LPCAT1	N	0	7	N
CSF2RB	N	0.259825	7	N
PDGFD	N	0.415055	7	N
STK11	N	0.178111	7	Y
PSAP	N	0.415055	7	N
ART1	N	0	7	N
ANXA9	N	0.178111	7	N
FXN	N	0	7	N
CD36	N	0.415055	7	N
FRS3	N	0	7	N
MTMR14	N	0.178111	7	N
TRA2B	N	0.436137	7	N
BCL3	N	0.259825	7	N
SPRY4	N	0.178111	7	N
SLC25A21	N	0.178111	7	Y
AOX1	N	0.178111	7	N
ATOH1	N	0	7	N
RASSF1	N	0.178111	7	N
GFPT2	N	0.259825	7	N
HRAS	N	0.4686	7	N
LASP1	N	0.178111	7	N
ACTR3	N	0.296583	7	N
SCNN1A	N	0.259825	7	Y
MYC	N	0.178111	7	N
PRG4	N	0.259825	7	N
AGRP	N	0	7	N
DBF4	N	0.296583	7	N
DNAJC9	N	0	7	N
TADA3	N	0	7	N
KCNK3	N	0.178111	7	Y
FAM134A	N	0.4686	7	N
RPL22	N	0.178111	7	N
SNTB1	N	0.259825	7	N
IGFBP1	N	0.178111	7	N
PCSK2	N	0.436137	7	N
SERPINB5	N	0	7	N
NLGN3	N	0.415055	7	Y
BTC	N	0.178111	7	N
IRF8	N	0	7	N
LTBR	N	0.436137	7	N
TFPT	N	0.178111	7	N
HSF2	N	0.178111	7	N
PIAS2	N	0.259825	7	N
MYB	N	0	7	N
ANTXR1	N	0.415055	7	Y
NSL1	N	0.4686	7	N
PRL	N	0.178111	7	N
GCKR	N	0.178111	7	N
ABCC1	N	0.345834	7	Y
CSK	N	0.296583	7	Y
PTER	N	0.178111	7	N
RGS7	N	0.345834	7	N
STXBP2	N	0.259825	7	N
NELF	N	0.178111	7	N
PDX1	N	0.178111	7	N
PTK2B	N	0.4686	7	Y
SFTPA2	N	0.178111	7	N
CXCL10	N	0	7	N
WNT6	N	0.178111	7	N
CNTFR	N	0.178111	7	N
APOE	N	0.296583	7	N
LYPD1	N	0.259825	7	N
EPS15	N	0.436137	7	N
CCS	N	0.178111	7	Y
H3F3B	N	0.178111	7	N
AGFG1	N	0	7	N
PPAT	N	0.296583	7	Y
CENPQ	N	0.178111	7	N
MINA	N	0.259825	7	N
INSM1	N	0.178111	7	N
SLC5A2	N	0.178111	7	Y
HSPA1B	N	0.296583	7	N
SLC17A5	N	0.345834	7	Y
KNTC1	N	0	7	N
COL4A1	N	0	7	N
HOXB13	N	0.178111	7	N
AIP	N	0.415055	7	Y
HTR1A	N	0.178111	7	Y
CST6	N	0	7	N
IL21R	N	0.178111	7	N
ARNT2	N	0.345834	7	N
CPSF7	N	0.296583	7	N
IKBKG	N	0.4686	7	N
TELO2	N	0.178111	7	N
CDKN2D	N	0.259825	7	N
TYR	N	0.178111	7	Y
PLA2G10	N	0	7	Y
SLC38A4	N	0.259825	7	N
PIWIL2	N	0.178111	7	N
HNF4A	N	0.178111	7	Y
IL1RL2	N	0.178111	7	N
GATA3	N	0.259825	7	N
IFNAR1	N	0.345834	7	N
RFC1	N	0.345834	7	N
CKAP5	N	0	7	N
WNT2	N	0.178111	7	N
PRL	N	0.178111	7	N
PPT1	N	0	7	N
FOXD3	N	0.178111	7	N
VANGL1	N	0.259825	7	N
RPL18	N	0.296583	7	N
SAMM50	N	0.4686	7	N
MAP2K4	N	0.296583	7	Y
RFC5	N	0.259825	7	N
COX7C	N	0.259825	7	N
NRGN	N	0.4686	7	N
CNN2	N	0.178111	7	N
PHF11	N	0.259825	7	N
NLGN1	N	0.345834	7	Y
VNN1	N	0.178111	7	N
USP8	N	0.345834	7	Y
MAP4K4	N	0.259825	7	Y
WISP1	N	0.296583	7	N
RSL1D1	N	0.178111	7	N
BEND5	N	0.178111	7	N
ELN	N	0.259825	7	N
FKBP14	N	0.259825	7	Y
GNAI1	N	0.415055	7	N
PRPF8	N	0.259825	7	N
RNF2	N	0.178111	7	N
FOSB	N	0.345834	7	N
FLNC	N	0.296583	7	N
ETV6	N	0.259825	7	N
BMP4	N	0.178111	7	N
RCE1	N	0	7	N
LRFN3	N	0.345834	7	N
ACBD3	N	0.178111	7	N
PAFAH1B2	N	0.259825	7	N
CASK	N	0.178111	7	Y
SYN3	N	0.178111	7	N
CYP17A1	N	0.259825	7	Y
ATP8B1	N	0.259825	7	N
GABRD	N	0.415055	7	Y
USH2A	N	0.178111	7	N
IGFBP7	N	0.259825	7	N
GNPDA1	N	0.178111	7	N
LTB4R	N	0.345834	7	N
ACOX1	N	0.259825	7	N
MGAT3	N	0.4686	7	N
NDE1	N	0.415055	7	N
MBOAT2	N	0.178111	7	Y
GRIK2	N	0.178111	7	Y
NUAK2	N	0.4686	7	Y
COL4A3	N	0.178111	7	N
MYO15A	N	0	7	N
OSGEP	N	0.415055	7	N
CLN5	N	0.178111	7	N
MFI2	N	0.178111	7	N
EPB41L1	N	0.259825	7	N
SLC11A1	N	0.296583	7	N
CACNA1E	N	0.345834	7	Y
MYCN	N	0.345834	7	N
ABCA8	N	0.296583	7	Y
MPO	N	0.178111	7	Y
TSC22D1	N	0.178111	7	N
NNAT	N	0.259825	7	N
TSPAN6	N	0.296583	7	N
SLC22A5	N	0.296583	7	Y
PTPRA	N	0.178111	7	Y
RAD1	N	0.178111	7	N
ITGA10	N	0.178111	7	Y
PAX8	N	0.178111	7	N
E2F4	N	0.259825	7	N
SLC23A2	N	0.415055	7	N
BZRAP1	N	0.178111	7	N
XRCC2	N	0.296583	7	N
CGB7	N	0	7	N
PPIH	N	0.296583	7	Y
FARP2	N	0.259825	7	N
DCLRE1C	N	0.296583	7	N
ZFP106	N	0.415055	7	N
RPS3	N	0.178111	7	N
DLX5	N	0.415055	7	N
PLCB4	N	0.178111	7	Y
PRMT2	N	0.415055	7	N
DGUOK	N	0.178111	7	N
FXR1	N	0.345834	7	N
MLH1	N	0.259825	7	Y
ENDOG	N	0.178111	7	Y
S100A14	N	0	7	N
SFN	N	0.259825	7	N
EIF3I	N	0	7	N
KCNC4	N	0.345834	7	Y
BCL10	N	0.4686	7	N
LIM2	N	0	7	N
STAB2	N	0.259825	7	N
GINS2	N	0.259825	7	N
PRDX1	N	0.178111	7	N
GRIK4	N	0.178111	7	Y
MLX	N	0.259825	7	N
SET	N	0.415055	7	N
IFNB1	N	0.178111	7	N
GYG1	N	0.345834	7	N
MMP3	N	0.178111	7	Y
NKX2-5	N	0.178111	7	N
APC	N	0.259825	7	N
OSGEPL1	N	0.345834	7	N
TOP2A	N	0.178111	7	Y
CSDA	N	0.296583	7	N
HIC1	N	0.178111	7	N
TSR1	N	0.296583	7	N
ATG9A	N	0.178111	7	N
FZR1	N	0.345834	7	N
TM7SF2	N	0.259825	7	N
ARHGEF10	N	0.259825	7	N
GLS2	N	0.415055	7	N
RASGRP1	N	0.296583	7	N
TERF2IP	N	0.259825	7	N
ZC3H15	N	0.259825	7	N
BACH2	N	0.259825	7	N
RPH3A	N	0.4686	7	N
TKTL1	N	0	7	N
TPM4	N	0.345834	7	N
NAA15	N	0	7	N
ANXA11	N	0.259825	7	N
TRIB1	N	0.178111	7	Y
KCNJ3	N	0.436137	7	Y
GABRR1	N	0.296583	7	Y
ASCL3	N	0	7	N
NUP98	N	0.296583	7	N
RPS25	N	0.178111	7	N
DIABLO	N	0.296583	7	N
ST13	N	0.345834	7	N
CBLB	N	0.296583	7	N
FLOT1	N	0.415055	7	N
GADD45A	N	0	7	N
CDC37L1	N	0.178111	7	N
CDK5RAP1	N	0.178111	7	N
CSE1L	N	0.178111	7	N
CDH17	N	0	7	N
IL20RA	N	0.178111	7	N
GUK1	N	0.415055	7	N
KIF2C	N	0.259825	7	N
NCOA1	N	0.296583	7	N
CKS1B	N	0	7	N
PPP1R12A	N	0.436137	7	N
ADRM1	N	0.259825	7	N
ITGB2	N	0.259825	7	N
NFIB	N	0	7	N
MYOG	N	0.259825	7	N
TRAT1	N	0	7	N
FCGR2A	N	0.178111	7	N
TEAD4	N	0.296583	7	N
CHL1	N	0.178111	7	N
SEMA6A	N	0.259825	7	N
TNNI2	N	0.259825	7	N
SERPINB7	N	0	7	Y
PCCA	N	0	7	N
ATP6V0A2	N	0.178111	7	N
UCP3	N	0.178111	7	Y
LONP1	N	0.415055	7	N
SLC17A7	N	0.415055	7	Y
MTF1	N	0.296583	7	N
PHKA2	N	0.178111	7	N
UGCG	N	0.178111	7	N
MYO10	N	0.296583	7	N
TTK	N	0	7	Y
SART1	N	0.296583	7	N
OGDHL	N	0.259825	7	N
IKZF2	N	0.178111	7	N
NOS2	N	0.415055	7	Y
PRKCQ	N	0.415055	7	Y
DACH1	N	0.259825	7	N
RAB9A	N	0.259825	7	N
IREB2	N	0.178111	7	N
ABHD2	N	0.415055	7	N
CACNB1	N	0.415055	7	N
BAG1	N	0.415055	7	N
DGKZ	N	0.4686	7	N
BLNK	N	0.178111	7	N
GUCY2D	N	0.178111	7	Y
GSTM4	N	0.259825	7	N
LIF	N	0.178111	7	N
GTPBP4	N	0.178111	7	N
CP	N	0.296583	7	N
TMSB4Y	N	0.178111	7	N
DYRK2	N	0	7	Y
POU2F1	N	0.296583	7	N
AGR2	N	0.178111	7	N
PACSIN1	N	0.415055	7	N
COL5A2	N	0.259825	7	N
NCAPD2	N	0.178111	7	N
CTNND1	N	0.296583	7	N
DRD2	N	0.415055	7	Y
TFPI2	N	0.259825	7	N
PTP4A1	N	0.296583	7	Y
ITGB6	N	0.259825	7	Y
OGN	N	0.259825	7	N
AMPD2	N	0.345834	7	Y
POLE2	N	0	7	N
GSK3B	N	0.259825	7	Y
TCF20	N	0.296583	7	N
LSM1	N	0.259825	7	N
PRL	N	0.178111	7	N
GNA13	N	0.259825	7	N
SELE	N	0.178111	7	N
NUCB1	N	0.415055	7	N
RAD50	N	0	7	N
EGF	N	0.345834	7	N
TCEB1	N	0.259825	7	N
PML	N	0.296583	7	N
HTR2C	N	0.415055	7	Y
VBP1	N	0.296583	7	N
DCAF13	N	0	7	N
SGMS1	N	0.415055	7	N
TIMP2	N	0.259825	7	N
LRP10	N	0.296583	7	N
LDHC	N	0.415055	7	N
S100A8	N	0.4686	7	N
SPINK5	N	0	7	N
SPTLC1	N	0.296583	7	N
LRRC17	N	0.259825	7	N
IFNGR1	N	0.4686	7	N
CD40	N	0.178111	7	N
HBP1	N	0.4686	7	N
FGFR2	N	0.4686	7	Y
MTRF1L	N	0.178111	7	N
ALX1	N	0.259825	7	N
LIPC	N	0.259825	7	Y
CLASP2	N	0.259825	7	N
CYP3A43	N	0.259825	7	N
ISG15	N	0.178111	7	N
MLL	N	0.415055	7	N
PARK7	N	0	7	N
WASF1	N	0.178111	7	N
BCAN	N	0.296583	7	N
ARHGAP1	N	0.436137	7	N
SLC33A1	N	0.345834	7	N
HERPUD1	N	0.178111	7	N
YAP1	N	0.259825	7	N
PRKCB	N	0.415055	7	Y
REC8	N	0	7	N
FGF17	N	0.178111	7	N
SLC26A1	N	0.259825	7	N
NAAA	N	0	7	N
ICAM1	N	0.296583	7	N
RQCD1	N	0.259825	7	N
PLIN1	N	0.296583	7	N
ACSL1	N	0.4686	7	N
MEX3C	N	0.415055	7	N
CHST11	N	0.345834	7	N
SLC8A1	N	0.415055	7	N
LPAR1	N	0.436137	7	Y
EBI3	N	0.178111	7	N
ALDH4A1	N	0.296583	7	Y
RBX1	N	0	7	N
PPP3CB	N	0.178111	7	N
CREB3	N	0	7	N
BRIX1	N	0.178111	7	N
IKBKB	N	0.259825	7	Y
OTUB2	N	0.178111	7	N
RNF123	N	0.415055	7	N
CXCL6	N	0	7	N
TAF9	N	0.296583	7	N
SYT1	N	0.296583	7	N
GYS2	N	0.178111	7	N
PHB	N	0.259825	7	N
TSC1	N	0.415055	7	N
OLR1	N	0.178111	7	N
CA5B	N	0.259825	7	Y
AGAP2	N	0.4686	7	N
PSMA1	N	0.296583	7	N
SOBP	N	0.178111	7	N
RPL38	N	0.345834	7	N
PPP1CC	N	0.415055	7	N
PRL	N	0.178111	7	N
WDR62	N	0.178111	7	N
MAPK4	N	0.259825	7	Y
CDC7	N	0.178111	7	Y
CSRP2	N	0.296583	7	N
SLC18A2	N	0.178111	7	Y
DVL3	N	0.296583	7	N
HUWE1	N	0.4686	7	N
OAT	N	0.259825	7	Y
PRKD1	N	0.296583	7	Y
SDCCAG3	N	0.178111	7	N
PTK7	N	0.178111	7	Y
APBB1	N	0.345834	7	N
NRBF2	N	0.296583	7	N
NCAM1	N	0.178111	7	N
POLR3F	N	0	7	N
PRKACB	N	0.296583	7	Y
LHX3	N	0.296583	7	N
PPL	N	0.259825	7	N
HMOX2	N	0.4686	7	N
SMARCA4	N	0.4686	7	N
REG3A	N	0.178111	7	N
EVX1	N	0.178111	7	N
CNTF	N	0.178111	7	N
COL2A1	N	0.178111	7	N
IKBKAP	N	0.259825	7	N
CDS1	N	0.296583	7	N
HAND1	N	0.259825	7	N
RPA1	N	0.296583	7	N
SOX3	N	0.259825	7	N
IQGAP1	N	0.415055	7	N
MCM4	N	0.259825	7	N
AP2B1	N	0.4686	7	N
CXCR2	N	0	7	Y
HGF	N	0.296583	7	Y
B3GALT5	N	0	7	N
COL1A1	N	0.296583	7	N
SGCG	N	0	7	N
SERPING1	N	0.296583	7	Y
VASH1	N	0.345834	7	N
CRHR1	N	0.415055	7	Y
SELL	N	0.178111	7	N
TCEB2	N	0	7	N
NEUROD6	N	0.4686	7	N
P4HTM	N	0.415055	7	N
ASNS	N	0.259825	7	N
PPFIA1	N	0.259825	7	N
WIPF2	N	0.296583	7	N
GPLD1	N	0	7	Y
DSN1	N	0.178111	7	N
ATF1	N	0.4686	7	N
FAAH	N	0.345834	7	N
RHOG	N	0.296583	7	N
PRKCA	N	0.345834	7	Y
CHGB	N	0.259825	7	N
MYH14	N	0.415055	7	N
TRIP6	N	0.259825	7	N
TM4SF5	N	0	7	N
EIF4A3	N	0	7	N
ZYX	N	0.415055	7	N
CYP26A1	N	0	7	Y
RGS10	N	0.259825	7	N
HCLS1	N	0.296583	7	N
SIVA1	N	0.296583	7	N
ESD	N	0.296583	7	N
TPM1	N	0.345834	7	N
EGFL7	N	0.178111	7	N
HEXA	N	0.296583	7	N
CCNA2	N	0.259825	7	N
[truncated: 3,777 more rows]
