# Supplementary material for: Pathways to decoding the clinical potential of stress response FOXO-interaction networks for Huntington's disease: of gene prioritization and context dependence
Source: Front Aging Neurosci. 2013 Jun 13;5:22. doi: 10.3389/fnagi.2013.00022 (PMC3680703; doi:10.3389/fnagi.2013.00022)
Supplement: Table S1 — Fourteen models of HD pathogenesis for which transcriptomic data are available. [file DataSheet1.ZIP › Supplementary Material - Pathways to decoding the clinical potential of stress response FOXO-interaction networks for Huntingtons disease of gene prioritization and context dependence/50245__Table_4.XLSX]

## Sheet:  
Gene name	Gene type FT, Foxo3 target; N, neighbor	Entropy value	Number of instructive conditions	Druggable gene (Y, yes; N, No)
Cacna2d3	N	0.436137	7	Y
Pdyn	N	0.436137	7	N
Cacng1	N	0.436137	7	N
Cldn11	FT	0.436137	7	N
Id4	FT	0.436137	7	N
Dbp	FT	0.436137	7	N
Kcnab1	N	0.436137	7	Y
Rgs14	N	0.436137	7	N
Rgs4	N	0.436137	7	N
Syt2	N	0.415055	7	N
Wfs1	N	0.415055	7	N
P4ha1	FT	0.415055	7	N
Gng3	FT	0.415055	7	N
D0H4S114	N	0.415055	7	N
Igfbp5	FT	0.415055	7	N
Npas2	N	0.415055	7	N
Foxp1	N	0.415055	7	N
Ngef	N	0.415055	7	N
Cks1b	N	0.415055	7	N
Tpm1	N	0.415055	7	N
Sap30	N	0.415055	7	N
Agt	FT	0.415055	7	Y
Lmo2	N	0.415055	7	N
Dcx	N	0.415055	7	N
Dusp1	N	0.415055	7	Y
Cdkn1c	FT	0.415055	7	N
Ugt8a	FT	0.415055	7	N
Gnb5	N	0.415055	7	N
Actn1	N	0.415055	7	N
Ephx1	N	0.415055	7	N
Slc9a1	N	0.415055	7	Y
Stat1	N	0.415055	7	N
Atp2b2	N	0.415055	7	Y
Capn10	N	0.415055	7	Y
Nckap1	N	0.415055	7	N
Kitl	FT	0.415055	7	N
Cacnb2	N	0.415055	7	N
Stmn2	N	0.415055	7	N
Gpm6b	N	0.415055	7	N
Dek	N	0.415055	7	N
Cd200	N	0.415055	7	N
Dnpep	N	0.415055	7	N
Wt1	N	0.415055	7	N
Rgs19	N	0.415055	7	N
Rap1gap	N	0.415055	7	N
Actn2	N	0.415055	7	N
Pde1b	N	0.415055	7	Y
Bmp2	N	0.415055	7	N
Spp1	FT	0.415055	7	N
Phex	N	0.415055	7	Y
Sin3b	N	0.415055	7	N
Fst	N	0.415055	7	N
Dnmt3a	N	0.415055	7	N
Ruvbl2	N	0.345834	7	N
Bscl2	N	0.345834	7	N
St5	N	0.345834	7	N
Dusp6	FT	0.345834	7	Y
Usp2	N	0.345834	7	N
Ovgp1	N	0.345834	7	N
Smyd2	N	0.345834	7	N
Ubqln1	N	0.345834	7	N
Tk2	N	0.345834	7	N
Ss18	N	0.345834	7	N
Csnk2b	N	0.345834	7	N
Igfbp4	FT	0.345834	7	N
E2f5	N	0.345834	7	N
Nab2	N	0.345834	7	N
Npl	N	0.345834	7	N
Jak2	N	0.345834	7	Y
Lig1	N	0.345834	7	N
Acaa1b	N	0.345834	7	N
Postn	N	0.345834	7	N
Glul	FT	0.345834	7	N
Plxna2	FT	0.345834	7	N
Ccng2	FT	0.345834	7	N
Sgpl1	N	0.345834	7	Y
Camk2a	N	0.345834	7	Y
Cacna1c	FT	0.345834	7	Y
Rap2b	N	0.345834	7	N
Ifit1	N	0.345834	7	N
Chi3l1	N	0.345834	7	N
Eif2s2	N	0.345834	7	N
Tpm2	N	0.345834	7	N
S100b	N	0.345834	7	N
Alg2	N	0.345834	7	N
Isyna1	N	0.345834	7	N
Gusb	N	0.345834	7	Y
Reep1	N	0.345834	7	N
Pdpk1	N	0.345834	7	Y
Inhba	N	0.345834	7	N
Gsto1	N	0.345834	7	N
Ahi1	N	0.345834	7	N
Pgam2	N	0.345834	7	N
Svil	N	0.345834	7	N
Pxk	N	0.345834	7	Y
Igbp1	N	0.345834	7	N
Gsta3	N	0.345834	7	N
Camk2b	N	0.345834	7	Y
Ulk1	N	0.345834	7	Y
Baiap2	N	0.345834	7	N
Cdh8	N	0.345834	7	N
Spa17	N	0.345834	7	N
Dazl	N	0.345834	7	N
Ccnd2	N	0.345834	7	N
Fbxw11	N	0.345834	7	N
Tcta	N	0.345834	7	N
Dusp19	N	0.345834	7	Y
Ivd	N	0.345834	7	N
Vim	N	0.345834	7	N
Tef	N	0.345834	7	N
Flot2	N	0.345834	7	N
Dgat1	N	0.345834	7	Y
Alcam	N	0.345834	7	N
Sh3bp5	N	0.345834	7	N
Entpd1	N	0.345834	7	N
Rufy3	N	0.345834	7	N
Pbx2	N	0.345834	7	N
Sfmbt2	N	0.345834	7	N
Gaa	N	0.345834	7	Y
Abca1	FT	0.345834	7	Y
Reep5	N	0.345834	7	N
Ckmt1	N	0.345834	7	N
Rpl22	N	0.345834	7	N
Csk	N	0.345834	7	Y
Bcl10	N	0.345834	7	N
Slc38a5	N	0.345834	7	N
Flot1	N	0.345834	7	N
Bnip3	FT	0.345834	7	N
Dach1	N	0.345834	7	N
Nucb1	N	0.345834	7	N
Timp2	N	0.345834	7	N
Hebp1	FT	0.345834	7	N
Taf9	N	0.345834	7	N
Chgb	N	0.345834	7	N
Lpl	N	0.345834	7	Y
Lgals3bp	N	0.345834	7	Y
Nucb2	N	0.345834	7	N
Plxna3	N	0.345834	7	N
Aldh9a1	FT	0.345834	7	Y
Cttn	N	0.345834	7	N
Stxbp1	N	0.345834	7	N
Kcna1	N	0.345834	7	Y
Gnai2	N	0.345834	7	N
Apoa4	N	0.345834	7	N
Fgf14	N	0.345834	7	N
Ndufa5	N	0.345834	7	N
Cds2	N	0.345834	7	N
Dusp16	N	0.345834	7	Y
Cd4	N	0.345834	7	N
Ctgf	FT	0.345834	7	N
Asl	N	0.345834	7	N
Hey1	FT	0.345834	7	N
Anxa7	N	0.345834	7	N
Gdnf	N	0.345834	7	N
Itgb1bp1	N	0.345834	7	N
Cx3cl1	N	0.345834	7	N
Fbxw7	N	0.345834	7	N
Gdi1	N	0.345834	7	N
Aldoc	N	0.345834	7	N
Abi1	N	0.345834	7	N
Pttg1ip	N	0.345834	7	N
Nedd4l	N	0.345834	7	N
Kcnk2	N	0.345834	7	N
Ogt	N	0.345834	7	N
Hsp90ab1	N	0.345834	7	Y
Phf1	N	0.345834	7	N
Abca2	N	0.345834	7	Y
Rdx	N	0.345834	7	N
Cul7	N	0.345834	7	N
Efnb2	N	0.345834	7	N
Slc1a2	N	0.345834	7	N
Itga5	N	0.345834	7	Y
Rgs2	N	0.345834	7	N
Gmnn	N	0.345834	7	N
Pthlh	N	0.345834	7	N
Acy3	N	0.345834	7	N
Rpl23	N	0.345834	7	N
Sc4mol	N	0.345834	7	N
Socs2	FT	0.345834	7	N
Acat2	N	0.345834	7	N
Cast	N	0.345834	7	N
Dgka	N	0.345834	7	N
Ide	N	0.345834	7	Y
Rbp4	N	0.345834	7	N
Col11a1	N	0.345834	7	N
Ppap2b	N	0.345834	7	N
Tiam1	N	0.345834	7	N
Rnpep	N	0.345834	7	Y
Plcb1	N	0.345834	7	Y
Nicn1	N	0.345834	7	N
Ecm1	N	0.345834	7	N
Nup93	N	0.345834	7	N
Tle4	N	0.345834	7	N
S100a10	FT	0.345834	7	N
Ifit3	N	0.345834	7	N
Snx1	N	0.345834	7	N
Kcnj4	N	0.345834	7	Y
Plxnd1	N	0.345834	7	N
Fkbp4	N	0.345834	7	Y
Hap1	N	0.345834	7	N
Nfya	N	0.345834	7	N
Kif1a	N	0.345834	7	N
Uchl1	N	0.345834	7	N
Cdk8	N	0.345834	7	Y
Pdxk	N	0.345834	7	Y
Rnf14	N	0.345834	7	N
Galk2	N	0.345834	7	N
Gipc2	N	0.345834	7	N
Bag2	N	0.345834	7	N
Hipk2	N	0.345834	7	Y
Kcnd2	N	0.345834	7	Y
Lin7b	N	0.345834	7	N
Rabgap1l	FT	0.345834	7	N
Gfap	N	0.345834	7	N
Sh3gl3	N	0.345834	7	N
Anxa5	N	0.345834	7	N
Ubtf	N	0.345834	7	N
Incenp	N	0.345834	7	N
Hk1	N	0.345834	7	N
Fyn	N	0.296583	7	Y
Kcnc1	N	0.259825	7	Y
Plp1	FT	0.259825	7	N
Rab11b	N	0.259825	7	N
Pde8a	N	0.259825	7	Y
Nisch	N	0.259825	7	N
Clic4	N	0.259825	7	N
Lgals1	N	0.259825	7	N
Sdc4	N	0.259825	7	N
Klf9	FT	0.259825	7	N
Cplx1	N	0.259825	7	N
Apc	N	0.259825	7	N
Gtpbp4	N	0.259825	7	N
Ank3	N	0.259825	7	N
Tmeff2	FT	0.259825	7	N
Ttc3	N	0.259825	7	N
Gad1	FT	0.259825	7	Y
Hmgcs1	N	0.259825	7	Y
Atp2a2	N	0.259825	7	Y
Qk	N	0.259825	7	N
Gja1	N	0.259825	7	N
Hsd11b1	N	0.259825	7	Y
Dpysl4	N	0.259825	7	N
Hsp90aa1	N	0.259825	7	Y
Sypl	N	0.259825	7	N
Pkp2	N	0.259825	7	N
Aqp4	N	0.259825	7	N
Tgoln1	N	0.259825	7	N
Psip1	N	0.259825	7	N
Acly	N	0.259825	7	N
Ppm1b	N	0.259825	7	N
Ywhaz	N	0.259825	7	N
Icam2	N	0.259825	7	N
Ptp4a2	N	0.259825	7	Y
Jun	N	0.259825	7	N
Vps28	N	0.178111	7	N
Capzb	N	0.178111	7	N
Npy	N	0.178111	7	N
Acsl4	N	0.178111	7	N
Etfa	N	0.178111	7	N
Vps4b	N	0.178111	7	N
Nos1	N	0.178111	7	Y
Riok3	N	0.178111	7	N
Cish	N	0.178111	7	N
Nfkbia	N	0.178111	7	N
Apex1	N	0.178111	7	Y
Vamp2	N	0.178111	7	N
Phf17	N	0.178111	7	N
Pfkl	N	0.178111	7	N
Dnajc7	N	0.178111	7	N
Gnaq	N	0.178111	7	N
Rab3a	N	0.178111	7	N
Dag1	N	0.178111	7	N
C1qbp	N	0.178111	7	N
Eef2	N	0.178111	7	N
Atp6ap2	N	0.178111	7	N
Gpsm1	N	0.178111	7	N
Eif2s3x	N	0.178111	7	N
Bcat1	N	0.178111	7	N
Tspan3	N	0.178111	7	N
Gclm	N	0.178111	7	N
Ddx3x	N	0.178111	7	N
Stag2	N	0.178111	7	N
Scn1a	N	0.178111	7	Y
Pmp22	N	0.178111	7	N
Cacna1b	N	0.178111	7	Y
Pola2	N	0.178111	7	N
Got1	N	0.178111	7	N
Zbtb17	N	0.178111	7	N
Atp7a	N	0.178111	7	N
Cacng2	N	0.178111	7	N
Zfp64	N	0.178111	7	N
Thbs3	N	0.178111	7	N
Gadd45g	N	0.178111	7	N
Atp1a2	FT	0.178111	7	Y
Ptpn11	N	0.178111	7	Y
Kcna4	N	0.178111	7	Y
Sat1	N	0.178111	7	N
Sp4	N	0.178111	7	N
Phyh	N	0.178111	7	N
Pmm2	N	0.178111	7	N
Atp6ap1	N	0.178111	7	N
Gjb2	N	0.178111	7	N
Ndn	N	0.178111	7	N
Vdac2	N	0.178111	7	N
Nfyc	N	0.178111	7	N
Bmi1	N	0.178111	7	N
Gmppb	N	0.178111	7	N
Nsdhl	N	0.178111	7	Y
Sos1	N	0.178111	7	N
Ik	N	0.178111	7	N
Pygb	FT	0.178111	7	Y
Phkb	N	0.178111	7	N
Rab6	N	0.178111	7	N
Tubb3	N	0.178111	7	N
Psmd10	N	0.178111	7	N
Asf1a	N	0.178111	7	N
Atg5	N	0.178111	7	N
Rangap1	N	0.178111	7	N
Calb1	N	0.178111	7	N
Pdha1	N	0.178111	7	N
Cd2ap	N	0.178111	7	N
S100a6	N	0.178111	7	N
Cox7a2	N	0.178111	7	N
Golph3	N	0.178111	7	N
Pgf	N	0.178111	7	N
Cdipt	N	0.178111	7	N
Sqle	N	0.178111	7	Y
Sumf1	N	0.178111	7	N
Lman1	N	0.178111	7	N
Inha	N	0.178111	7	N
Cdkn1b	FT	0.178111	7	N
Cyp4f13	N	0.178111	7	N
Nt5e	N	0.178111	7	N
Pnpla2	N	0.178111	7	N
Tgfb2	N	0.178111	7	N
Shf	N	0.178111	7	N
Cln3	N	0.178111	7	N
Bin1	N	0.178111	7	N
Rpa3	N	0.178111	7	N
Hspb8	N	0.178111	7	N
Epha8	N	0.178111	7	Y
Vip	N	0.178111	7	N
Rbp1	N	0.178111	7	N
Shox2	N	0.178111	7	N
Rnf167	N	0.178111	7	N
Rtn1	N	0.178111	7	N
Bub3	N	0.178111	7	N
Gsc	N	0.178111	7	N
Foxg1	FT	0.178111	7	N
Ap2a1	N	0.178111	7	N
Vtn	N	0.178111	7	N
Capn1	N	0.178111	7	Y
Rcc1	N	0.178111	7	N
Pfdn5	N	0.178111	7	N
Pim2	N	0.178111	7	Y
Cpeb1	N	0.178111	7	N
Ptpn12	N	0.178111	7	Y
Ap2s1	N	0.178111	7	N
Cldn7	N	0.178111	7	N
Fbxo3	N	0.178111	7	N
Rad21	N	0.178111	7	N
Atp5g1	N	0.178111	7	N
Shc3	N	0.178111	7	N
Dck	N	0.178111	7	N
Ilf2	N	0.178111	7	N
Hspd1	N	0.178111	7	N
Wbp2	N	0.178111	7	N
Stat5b	N	0.178111	7	N
Adssl1	N	0.178111	7	N
Kif1b	N	0.178111	7	N
Hist1h1c	FT	0.178111	7	N
Fen1	N	0.178111	7	N
Api5	N	0.178111	7	N
Lcat	N	0.178111	7	N
Anapc11	N	0.178111	7	N
Ptpn1	N	0.178111	7	Y
Cdc42	N	0.178111	7	N
Ptpn18	N	0.178111	7	Y
Gap43	FT	0.178111	7	N
Reck	N	0.178111	7	N
Tnc	N	0.178111	7	Y
Lmna	N	0.178111	7	N
Pak2	N	0.178111	7	Y
Ctnnb1	N	0.178111	7	N
Csnk1e	N	0.178111	7	N
Eif4e	N	0.178111	7	N
Entpd5	N	0.178111	7	N
Raf1	N	0.178111	7	Y
Spata6	N	0.178111	7	N
Vasp	N	0.178111	7	N
Cyp7b1	N	0.178111	7	Y
Inpp5a	N	0.178111	7	Y
Tesk1	N	0.178111	7	Y
Gadd45b	N	0.178111	7	N
Inpp4a	N	0.178111	7	N
Atp6v0a1	N	0.178111	7	N
Pms2	N	0.178111	7	Y
Pafah1b3	N	0.178111	7	N
Ace2	N	0.178111	7	Y
Adcy9	N	0.178111	7	Y
Gale	N	0.178111	7	N
Pltp	N	0.178111	7	Y
Atp9a	N	0.178111	7	N
Smtn	N	0.178111	7	N
Dvl1	N	0.178111	7	N
Cyp51	N	0.178111	7	Y
Scp2	N	0.178111	7	N
Sycp3	N	0.178111	7	N
Ap2a2	N	0.178111	7	N
Igsf8	N	0.178111	7	N
Rit1	N	0.178111	7	N
Tinf2	N	0.178111	7	N
Calca	N	0.178111	7	N
Fgf1	FT	0.178111	7	N
Nsf	N	0.178111	7	N
Hes6	N	0.178111	7	N
Timp3	FT	0.178111	7	N
Snca	N	0.178111	7	N
Aco2	N	0.178111	7	N
Top1	N	0.178111	7	Y
Gas1	N	0.178111	7	N
Lig3	N	0.178111	7	N
Tbl1x	N	0.178111	7	N
Tmc6	N	0.178111	7	N
Entpd2	N	0.178111	7	N
Lmx1b	N	0.178111	7	N
Rsad2	N	0.178111	7	N
Col19a1	N	0.178111	7	N
Lamp2	N	0.178111	7	N
Csnk1d	N	0.178111	7	Y
Dab1	N	0.178111	7	N
Tceb3	N	0.178111	7	N
Stt3b	N	0.178111	7	N
Eya4	N	0.178111	7	N
Ywhag	N	0.178111	7	N
Cltb	N	0.178111	7	N
Ddx4	N	0.178111	7	N
Ctnna1	N	0.178111	7	N
Smad2	N	0.178111	7	N
Neo1	N	0.178111	7	N
Asna1	N	0.178111	7	N
Ptch1	N	0.178111	7	N
Ei24	N	0.178111	7	N
Chpt1	N	0.178111	7	N
Psap	N	0.178111	7	N
Rassf1	N	0.178111	7	N
Lasp1	N	0.178111	7	N
Pcsk2	N	0.178111	7	N
Tfpt	N	0.178111	7	N
Abcc1	N	0.178111	7	Y
Rgs7	N	0.178111	7	N
Stxbp2	N	0.178111	7	N
Ptk2b	N	0.178111	7	Y
Apoe	N	0.178111	7	N
Ccs	N	0.178111	7	Y
H3f3b	N	0.178111	7	N
Hoxb13	N	0.178111	7	N
Aip	N	0.178111	7	Y
Ikbkg	N	0.178111	7	N
Ppt1	N	0.178111	7	N
Rsl1d1	N	0.178111	7	N
Rce1	N	0.178111	7	N
Pafah1b2	N	0.178111	7	N
Cask	N	0.178111	7	Y
Cyp17a1	N	0.178111	7	Y
Nde1	N	0.178111	7	N
Bpnt1	N	0.178111	7	N
Epb4.1l1	N	0.178111	7	N
Nnat	N	0.178111	7	N
Tspan6	N	0.178111	7	N
Rps3	N	0.178111	7	N
Dguok	N	0.178111	7	N
Slc37a4	N	0.178111	7	N
Shd	N	0.178111	7	N
Tagln3	FT	0.178111	7	N
Csda	N	0.178111	7	N
Ncoa1	N	0.178111	7	N
Chl1	N	0.178111	7	N
Rspo2	N	0.178111	7	N
Cp	N	0.178111	7	N
Pacsin1	N	0.178111	7	N
Lsm1	N	0.178111	7	N
Vbp1	N	0.178111	7	N
Hes5	FT	0.178111	7	N
Bcan	N	0.178111	7	N
Pde1c	FT	0.178111	7	Y
S100a1	FT	0.178111	7	N
Acsl1	N	0.178111	7	N
Rbx1	N	0.178111	7	N
Gstm3	N	0.178111	7	N
Syt1	N	0.178111	7	N
Cdc7	N	0.178111	7	Y
Dvl3	N	0.178111	7	N
Sdccag3	N	0.178111	7	N
Rpa1	N	0.178111	7	N
Iqgap1	N	0.178111	7	N
Faah	N	0.178111	7	N
Tm4sf5	N	0.178111	7	N
Rgs10	N	0.178111	7	N
Ccna2	N	0.178111	7	N
Dffa	N	0.178111	7	N
Clcn1	N	0.178111	7	Y
Tcf7l2	N	0.178111	7	N
Idh1	N	0.178111	7	N
H13	N	0.178111	7	N
Ncam2	N	0.178111	7	N
Snap25	N	0.178111	7	N
Smad3	N	0.178111	7	N
Csnk2a2	N	0.178111	7	Y
Lum	N	0.178111	7	N
Nptn	N	0.178111	7	N
H2afx	N	0.178111	7	N
Ptbp1	N	0.178111	7	N
Chchd3	FT	0.178111	7	N
Satb1	N	0.178111	7	N
Limd1	N	0.178111	7	N
Ndufv2	N	0.178111	7	N
Sf3b2	N	0.178111	7	N
Leng8	N	0.178111	7	N
Hivep2	N	0.178111	7	N
Lpin1	N	0.178111	7	N
Pin1	N	0.178111	7	N
Cdkn2c	N	0.178111	7	N
Pecam1	N	0.178111	7	N
Vcl	N	0.178111	7	N
Klk1b5	FT	0.178111	7	N
Runx1t1	N	0.178111	7	N
Sphk2	N	0.178111	7	N
Stat3	N	0.178111	7	N
Ank	N	0.178111	7	N
Enc1	N	0.178111	7	N
Fdps	N	0.178111	7	N
Fbxo9	N	0.178111	7	N
Slc11a2	N	0.178111	7	N
Tipin	N	0.178111	7	N
Pcsk1n	N	0.178111	7	N
Copa	N	0.178111	7	N
Acin1	N	0.178111	7	N
Rhob	N	0.178111	7	N
Ctps	N	0.178111	7	N
Edn1	N	0.178111	7	N
Atp1a1	N	0.178111	7	Y
Bnip2	N	0.178111	7	N
Hdac3	N	0.178111	7	N
Immt	N	0.178111	7	N
Cdh11	N	0.178111	7	N
Idi1	N	0.178111	7	N
Nmi	N	0.178111	7	N
Pdia3	N	0.178111	7	Y
Dpp6	N	0.178111	7	Y
Pou3f3	N	0.178111	7	N
Zfp161	N	0.178111	7	N
Gmfb	N	0.178111	7	N
Il13	N	0.178111	7	N
Fech	N	0.178111	7	N
Pla2g7	FT	0.178111	7	N
Rock2	N	0.178111	7	Y
Cant1	N	0.178111	7	N
Yif1a	N	0.178111	7	N
Dpm1	N	0.178111	7	N
Tfpi	N	0.178111	7	N
Zic1	FT	0.178111	7	N
Psmc4	N	0.178111	7	N
Phka1	N	0.178111	7	N
Aldh18a1	N	0.178111	7	N
Fbn1	N	0.178111	7	N
Atp1b1	N	0.178111	7	N
Idh2	N	0.178111	7	N
St7	N	0.178111	7	N
Atxn1	N	0.178111	7	N
Cd38	N	0.178111	7	N
Gpd1	N	0.178111	7	N
Cacnb3	N	0.178111	7	N
Ctsz	N	0.178111	7	Y
Rela	N	0.178111	7	Y
Pla2g4a	N	0.178111	7	N
Ppp1cb	N	0.178111	7	N
B2m	N	0.178111	7	N
Vamp8	N	0.178111	7	N
Nap1l2	N	0.178111	7	N
Ncl	N	0.178111	7	N
Dsp	N	0.178111	7	N
Capn5	N	0.178111	7	Y
Gna11	N	0.178111	7	N
Igfbp3	N	0.178111	7	N
Rps6ka4	N	0.178111	7	Y
Gucy1b3	N	0.178111	7	Y
Tubb2c	N	0.178111	7	N
Pik3ca	N	0.178111	7	Y
Figf	N	0.178111	7	N
Phkg1	N	0.178111	7	Y
Aplp2	N	0.178111	7	N
Nf2	N	0.178111	7	N
Ndufa2	N	0.178111	7	N
Sema6b	N	0.178111	7	N
Atf5	N	0.178111	7	N
Yy1	N	0.178111	7	N
Naca	N	0.178111	7	N
Tln1	N	0.178111	7	N
Syn2	FT	0.178111	7	N
Tgfa	N	0.178111	7	N
Dtymk	N	0.178111	7	N
Pccb	N	0.178111	7	Y
Pfkp	FT	0.178111	7	N
Deaf1	N	0.178111	7	N
Tle1	N	0.178111	7	N
Plk4	N	0.178111	7	Y
Id2	FT	0.178111	7	N
Cenpc1	N	0.178111	7	N
Cntn4	N	0.178111	7	N
Cdh5	N	0.178111	7	N
Dnajb1	N	0.178111	7	N
Pxn	N	0.178111	7	N
Rab28	N	0.178111	7	N
Psmc3	N	0.178111	7	N
Sh3gl2	N	0.178111	7	N
Isoc1	N	0.178111	7	N
Chd4	N	0.178111	7	N
Jak1	N	0.178111	7	Y
Nptx1	N	0.178111	7	N
Rad23b	N	0.178111	7	N
Rab18	N	0.178111	7	N
Nip7	N	0.178111	7	N
Bai1	N	0.178111	7	Y
Ddx6	N	0.178111	7	N
Sf3a1	N	0.178111	7	N
Scd1	N	0.178111	7	N
Nedd4	N	0.178111	7	N
Ccnt1	N	0.178111	7	N
Csad	N	0.178111	7	Y
Slc38a2	N	0.178111	7	N
Col6a2	N	0.178111	7	Y
Col13a1	N	0.178111	7	N
S100a3	N	0.178111	7	N
Ptgs1	N	0.178111	7	Y
Ccndbp1	N	0.178111	7	N
Rpn2	N	0.178111	7	N
Atf2	N	0.178111	7	N
Chek1	N	0.178111	7	Y
Nsd1	N	0.178111	7	N
Eif4ebp2	N	0.178111	7	N
Socs3	N	0.178111	7	N
Rhoj	N	0.178111	7	N
Ptpn13	N	0.178111	7	Y
Podxl	N	0.178111	7	N
Rhoq	N	0.178111	7	N
Gsta4	N	0.178111	7	N
Dtx1	N	0.178111	7	N
Epn2	N	0.178111	7	N
Pkd2	N	0.178111	7	Y
Immp1l	N	0.178111	7	N
Gnas	N	0.178111	7	N
Tgfbi	N	0.178111	7	N
Acyp1	N	0.178111	7	N
Gh	FT	0.178111	7	N
Pou3f4	N	0.178111	7	N
Cpsf2	N	0.178111	7	N
Ets1	N	0.178111	7	N
Rnf11	N	0.178111	7	N
Rae1	N	0.178111	7	N
Wnt7a	N	0.178111	7	N
Expi	N	0.178111	7	N
Nek2	N	0.178111	7	Y
Cd2	N	0.178111	7	N
Psma7	N	0.178111	7	N
Lama4	N	0.178111	7	N
Slc27a2	N	0.178111	7	N
Blcap	N	0.178111	7	N
Junb	N	0.178111	7	N
Flna	N	0.178111	7	N
Amy1	N	0.178111	7	Y
Rad51ap1	N	0.178111	7	N
Pitpna	N	0.178111	7	N
Cd2bp2	N	0.178111	7	N
Fto	N	0.178111	7	N
Plaa	N	0.178111	7	N
Nap1l1	N	0.178111	7	N
Relb	N	0.178111	7	Y
Ace	N	0.178111	7	Y
Plk2	FT	0.178111	7	Y
Gdi2	N	0.178111	7	N
Cd47	N	0.178111	7	N
Eif5b	N	0.178111	7	N
Tsc22d3	N	0.178111	7	N
Cacna1g	N	0.178111	7	Y
Cd9	N	0.178111	7	N
Vsnl1	N	0.178111	7	N
Dbn1	N	0.178111	7	N
Smad1	N	0.178111	7	N
Ppm1g	N	0.178111	7	N
Cat	N	0.178111	7	N
Slc25a4	N	0.178111	7	Y
Tcf7	N	0.178111	7	N
Spnb2	N	0.178111	7	N
S100a4	N	0.178111	7	N
Kif23	N	0.178111	7	N
Ptgds	FT	0.178111	7	N
Pim1	N	0.178111	7	Y
Syt11	FT	0.178111	7	N
Hint1	N	0.178111	7	N
Tpd52l2	N	0.178111	7	N
Fkbp1a	N	0.178111	7	Y
Slc12a2	N	0.178111	7	Y
Impa1	N	0.178111	7	N
Hdac2	N	0.178111	7	N
Acta1	N	0.178111	7	N
Epc1	N	0.178111	7	N
Sugt1	N	0.178111	7	N
Sin3a	N	0.178111	7	N
Elavl1	N	0.178111	7	N
Slk	N	0.178111	7	Y
Tmem111	N	0.178111	7	N
Rfc2	N	0.178111	7	N
Akt1	N	0.178111	7	Y
Cdkn1a	N	0.178111	7	N
Slc6a4	N	0.178111	7	Y
Fzd3	N	0.178111	7	N
Scg5	FT	0.178111	7	N
Slc25a11	N	0.178111	7	Y
Epha7	N	0.178111	7	Y
Klf10	N	0.178111	7	N
Degs1	N	0.178111	7	N
Rtn4	N	0.178111	7	N
Fhl1	N	0.178111	7	N
Fus	N	0.178111	7	Y
Rhou	N	0.178111	7	N
Tnfaip6	N	0.178111	7	N
Cdh4	N	0.178111	7	N
Epn1	N	0.178111	7	N
Shmt1	N	0.178111	7	N
Vegfb	N	0.178111	7	N
Hmbs	N	0.178111	7	N
Ins2	N	0.178111	7	N
Smpd1	N	0.178111	7	N
Rabep1	N	0.178111	7	N
Kpna6	N	0.178111	7	N
Zfp207	N	0.178111	7	N
Idh3a	N	0.178111	7	N
Laptm4b	N	0.178111	7	N
Eif4b	N	0.178111	7	N
Klk1b1	N	0.178111	7	N
Rnps1	N	0.178111	7	N
Cs	N	0.178111	7	N
Cad	FT	0.178111	7	Y
Snx17	N	0.178111	7	N
Odz1	N	0.178111	7	N
Ap3b1	N	0.178111	7	N
Rac1	N	0.178111	7	N
Elovl5	N	0.178111	7	N
Aatk	N	0.178111	7	Y
Nucks1	N	0.178111	7	N
Pex5	N	0.178111	7	N
Tpd52l1	FT	0.178111	7	N
Gli3	N	0.178111	7	N
Slc4a2	FT	0.178111	7	Y
Cd151	N	0.178111	7	N
Usp19	N	0.178111	7	N
Pgcp	N	0.178111	7	N
App	N	0.178111	7	N
Atp6v1a	N	0.178111	7	N
Ctsl	N	0.178111	7	Y
Hdac1	N	0.178111	7	N
Cul3	N	0.178111	7	N
Gstm1	N	0.178111	7	N
Ada	N	0.178111	7	Y
Usp4	N	0.178111	7	N
Sox6	N	0.178111	7	N
Tsc2	N	0.178111	7	N
Ugp2	N	0.178111	7	N
Flt4	N	0.178111	7	Y
Jag2	N	0.178111	7	N
Fgf13	N	0.178111	7	N
Atg7	N	0.178111	7	N
Lgals3	N	0.178111	7	N
Ddit4	FT	0.178111	7	N
Smad7	N	0.178111	7	N
Ptpn2	N	0.178111	7	Y
Acp1	N	0.178111	7	N
Seh1l	N	0.178111	7	N
Phc1	N	0.178111	7	N
Evl	N	0.178111	7	N
Tagln	FT	0.178111	7	N
Pkig	N	0.178111	7	N
Fstl1	N	0.178111	7	N
Ssbp1	N	0.178111	7	N
Eif2s3y	FT	0.178111	7	N
Stom	N	0.178111	7	N
Capza1	N	0.178111	7	N
Dpm2	N	0.178111	7	N
Atf4	N	0.178111	7	N
Atp1b2	FT	0.178111	7	N
Etf1	N	0.178111	7	N
Zw10	N	0.178111	7	N
Acyp2	N	0.178111	7	N
Il18	N	0.178111	7	N
Clta	N	0.178111	7	N
Nit2	N	0.178111	7	N
Fzd4	N	0.178111	7	N
Rassf5	N	0.178111	7	N
Ccl17	N	0.178111	7	N
Bysl	N	0.178111	7	N
Ddx3y	FT	0.178111	7	N
Tex261	N	0.178111	7	N
Ddost	N	0.178111	7	N
Rbks	N	0.178111	7	Y
Lgals9	N	0.178111	7	N
Ap3d1	N	0.178111	7	N
Tubb5	N	0.178111	7	Y
Ciz1	N	0.178111	7	N
Gstz1	N	0.178111	7	N
Gtf2i	N	0.178111	7	N
Vcam1	N	0.178111	7	N
Siah1a	N	0.178111	7	N
Add1	N	0.178111	7	N
Hps1	N	0.178111	7	N
Abcc8	N	0.178111	7	Y
Gad2	N	0.178111	7	Y
Lmo4	N	0.178111	7	N
Sf3a3	N	0.178111	7	N
Acaa2	N	0.178111	7	N
Ddb1	N	0.178111	7	N
Atg12	N	0.178111	7	N
Clu	FT	0.178111	7	N
Sc5d	N	0.178111	7	N
Cd44	N	0.178111	7	N
Ncoa5	N	0.178111	7	N
Canx	N	0.178111	7	N
Timm44	N	0.178111	7	N
Bok	N	0.178111	7	Y
Peg3	N	0.178111	7	N
Pvalb	N	0.178111	7	N
Bmp7	N	0.178111	7	N
Bsg	N	0.178111	7	N
Pdlim7	N	0.178111	7	N
Fgf11	FT	0.178111	7	N
Sst	N	0.178111	7	N
Slc2a1	FT	0.178111	7	Y
Tlk2	N	0.178111	7	Y
Atp6v1b2	N	0.178111	7	N
Casq2	N	0.178111	7	N
Dhps	N	0.178111	7	N
Inppl1	N	0.178111	7	Y
Ccne1	N	0.178111	7	N
Lxn	N	0.178111	7	N
Kcnj9	N	0.178111	7	Y
Cfp	N	0.178111	7	N
Sf3b3	N	0.178111	7	N
Ube2d3	N	0.178111	7	N
Fbxw2	N	0.178111	7	N
Bex1	N	0.178111	7	N
Clec11a	N	0.178111	7	N
Cd68	N	0.178111	7	N
Hsf1	N	0.178111	7	N
Syt4	N	0.178111	7	N
Cdh13	FT	0.178111	7	N
Nckap1l	N	0.178111	7	N
Itih4	N	0.178111	7	Y
Syp	N	0.178111	7	N
Wnt5a	N	0.178111	7	N
Slbp	N	0.178111	7	N
Sdc2	N	0.178111	7	N
Ptch2	N	0.178111	7	N
Ctsb	N	0.178111	7	Y
Ube2i	N	0.178111	7	N
Itm2a	N	0	7	N
Rab4a	N	0	7	N
Wnt11	N	0	7	N
Dhx9	N	0	7	N
Ssu72	N	0	7	N
Gstm2	N	0	7	N
Dio1	N	0	7	N
Bnip3l	N	0	7	N
Itgb7	N	0	7	Y
Dctn3	N	0	7	N
Actn4	N	0	7	N
Loxl1	N	0	7	N
Dctn6	N	0	7	N
Fads1	N	0	7	N
Hdgf	N	0	7	N
Camp	N	0	7	N
Pmm1	N	0	7	N
Def8	N	0	7	N
Dnajc11	N	0	7	N
Kcnj2	N	0	7	Y
Sox4	FT	0	7	N
Pole3	N	0	7	N
Sod2	N	0	7	N
Adam23	N	0	7	Y
Pick1	N	0	7	N
Atp6v1e1	N	0	7	N
Chi3l3	N	0	7	N
Fkbp9	N	0	7	Y
Fshb	N	0	7	N
Cstb	N	0	7	N
Sult1a1	N	0	7	N
Gata1	N	0	7	N
Rac3	N	0	7	N
Eef1g	N	0	7	N
Atp7b	N	0	7	N
Gli1	N	0	7	N
Rho	N	0	7	Y
En2	N	0	7	N
Stx8	N	0	7	N
Pdha2	N	0	7	N
Capns1	N	0	7	N
Adh4	N	0	7	Y
Cxcl13	N	0	7	N
Timp1	N	0	7	N
Sct	N	0	7	N
Gbe1	FT	0	7	Y
Gip	N	0	7	N
Bcl2l1	N	0	7	Y
Nedd8	N	0	7	N
Agpat3	N	0	7	N
Eed	N	0	7	N
Fbp1	N	0	7	Y
Icmt	N	0	7	N
Bcl6b	N	0	7	N
Slc2a4	N	0	7	Y
Il10	N	0	7	N
Abpa	N	0	7	N
Fh1	N	0	7	N
Lamc2	N	0	7	N
Dab2ip	N	0	7	N
Nos3	N	0	7	Y
Ldb3	N	0	7	N
Ascl2	N	0	7	N
Tomm40	N	0	7	N
Zzz3	N	0	7	N
Fas	N	0	7	N
Tcf21	N	0	7	N
Rfc4	N	0	7	N
Pla2g12a	N	0	7	N
Osta	N	0	7	N
Hsd3b1	N	0	7	N
Slc31a1	N	0	7	N
Gck	N	0	7	N
Tnks1bp1	N	0	7	N
Plxna1	N	0	7	N
Il1a	N	0	7	N
Abcc9	N	0	7	Y
Dmap1	N	0	7	N
Gtse1	FT	0	7	N
Pls3	N	0	7	N
Zhx1	N	0	7	N
Rcc2	N	0	7	N
Runx2	N	0	7	N
Slc12a5	N	0	7	Y
Hand2	N	0	7	N
Suclg1	N	0	7	N
Sh3glb1	N	0	7	N
Exosc10	N	0	7	N
Edem1	N	0	7	N
Ltf	N	0	7	N
Six1	N	0	7	N
Pgm2	N	0	7	N
Odz4	N	0	7	N
Banf1	N	0	7	N
Uty	FT	0	7	N
Vegfa	FT	0	7	N
Ndufa9	N	0	7	N
Stam	N	0	7	N
Reln	N	0	7	N
Calm4	N	0	7	N
Cav3	N	0	7	N
Ggcx	N	0	7	Y
Nmd3	N	0	7	N
Cd3e	N	0	7	N
Cpt1a	N	0	7	Y
Rb1	N	0	7	N
Yes1	N	0	7	Y
Wsb1	N	0	7	N
Cdca7	N	0	7	N
Nusap1	N	0	7	N
Rbm15	N	0	7	N
Cyp1a1	N	0	7	Y
Ghitm	N	0	7	N
Rexo2	N	0	7	N
Clec4d	N	0	7	N
Zik1	N	0	7	N
Elavl2	N	0	7	N
Kcnq1	N	0	7	Y
Rps19	N	0	7	N
Timm9	N	0	7	N
Nfatc2	N	0	7	Y
Pdgfa	N	0	7	N
Fbxo45	N	0	7	N
Itgb2	N	0	7	Y
Gm2a	FT	0	7	N
Ece1	N	0	7	Y
Sim1	N	0	7	N
Cdc20	N	0	7	N
Six5	N	0	7	N
Efna2	N	0	7	N
Adcy4	N	0	7	Y
Emp3	N	0	7	N
Zfp467	N	0	7	N
Galk1	N	0	7	N
Bax	N	0	7	Y
Lamc1	N	0	7	N
Ddt	N	0	7	N
Hhex	N	0	7	N
Dnmt1	N	0	7	N
Hoxb5	N	0	7	N
Pak3	N	0	7	Y
Lama1	N	0	7	N
Wdhd1	N	0	7	N
Dnaja3	N	0	7	N
Chmp2a	N	0	7	N
Htatip2	N	0	7	N
Slc16a8	N	0	7	Y
Dmpk	N	0	7	Y
Cyfip2	FT	0	7	N
Rptn	N	0	7	N
Hoxa4	N	0	7	N
Ell2	N	0	7	N
Fzd1	N	0	7	N
Vil1	N	0	7	N
Cacna2d1	N	0	7	Y
Gtf3c1	N	0	7	N
Ccnc	N	0	7	N
Numb	N	0	7	N
Slc6a2	N	0	7	Y
Cyp4a14	N	0	7	N
Cacna1h	N	0	7	Y
Tcf19	N	0	7	N
Tuft1	N	0	7	N
Tcf12	N	0	7	N
Cnn3	N	0	7	N
Sox15	N	0	7	N
Galc	N	0	7	N
Agxt	N	0	7	N
Apbb1ip	N	0	7	N
Fip1l1	N	0	7	N
Tnfaip8	FT	0	7	N
Slc22a6	N	0	7	Y
Epha5	FT	0	7	Y
Txnl1	N	0	7	Y
Lima1	N	0	7	N
Entpd6	N	0	7	N
Tpsab1	N	0	7	N
Zfp57	N	0	7	N
Eya3	N	0	7	N
Dazap2	N	0	7	N
Rhoa	N	0	7	N
Opn1sw	N	0	7	Y
Fgf5	N	0	7	N
Efna5	N	0	7	N
Tead3	N	0	7	N
Hspa5	N	0	7	N
Rab7	N	0	7	N
Pts	N	0	7	N
Sdc3	N	0	7	N
Plat	N	0	7	Y
Ctf1	N	0	7	N
Rps17	N	0	7	N
Hes1	N	0	7	N
Fzd2	N	0	7	N
Pcna	N	0	7	N
Sod3	N	0	7	Y
Runx1	N	0	7	N
Gucy2c	N	0	7	Y
Pfkfb2	N	0	7	N
Nfyb	N	0	7	N
Cyp4b1	N	0	7	Y
Il11	N	0	7	N
Gna15	N	0	7	N
Blm	N	0	7	N
Bst1	N	0	7	N
Cyb561	N	0	7	N
H6pd	N	0	7	N
Ihh	N	0	7	N
Ptgis	N	0	7	Y
Pde1a	N	0	7	Y
Nfkb1	N	0	7	Y
Hoxa13	N	0	7	N
Sncg	N	0	7	N
Dvl2	N	0	7	N
Vegfc	FT	0	7	N
Slc26a2	N	0	7	N
Gsg2	N	0	7	N
Smad5	N	0	7	N
Fkbp8	N	0	7	Y
Aplp1	FT	0	7	N
Ak1	N	0	7	N
Slc32a1	N	0	7	N
Sf3b1	N	0	7	N
Bmp15	N	0	7	N
Idh3b	N	0	7	N
Recql	N	0	7	N
Tjp1	N	0	7	N
Helb	N	0	7	N
C1qtnf3	N	0	7	N
Ring1	N	0	7	N
Enpep	N	0	7	Y
Tgm3	N	0	7	Y
Clec3b	N	0	7	N
Ncoa3	N	0	7	N
Abhd14a	N	0	7	N
Cyp1b1	FT	0	7	Y
Kcnj5	N	0	7	Y
Klf6	N	0	7	N
Id1	FT	0	7	N
Shh	N	0	7	N
Rfx2	N	0	7	N
Ccl2	N	0	7	N
Lox	N	0	7	N
Pkib	FT	0	7	N
Plagl1	N	0	7	N
Kif2a	N	0	7	N
Pola1	N	0	7	Y
Ceacam12	N	0	7	N
Cd34	N	0	7	N
Col17a1	N	0	7	N
Slc27a5	N	0	7	N
Rab11a	N	0	7	N
Col9a1	N	0	7	N
Hoxc9	N	0	7	N
Spt1	N	0	7	N
Tbxas1	N	0	7	Y
Plp2	N	0	7	N
Gpsm2	N	0	7	N
Gstt1	N	0	7	N
Ccne2	N	0	7	N
Limk1	N	0	7	Y
Rbbp7	N	0	7	N
Spock1	N	0	7	N
Itgam	N	0	7	Y
Tat	N	0	7	N
Tmem40	N	0	7	N
Kcne1	N	0	7	N
Nudcd2	N	0	7	N
Kif22	N	0	7	N
Pax1	N	0	7	N
Asf1b	N	0	7	N
Phlda2	N	0	7	N
Tpi1	N	0	7	N
Cyp11a1	N	0	7	Y
Cdkn2a	N	0	7	N
P4ha2	FT	0	7	N
Tgm2	N	0	7	Y
Hist1h1t	N	0	7	N
Rem1	N	0	7	N
Fth1	N	0	7	N
Cd80	N	0	7	N
Tmem45a	N	0	7	N
Pdia4	N	0	7	Y
Slc7a11	N	0	7	Y
Calml4	N	0	7	N
Pias3	N	0	7	N
Nfatc3	N	0	7	Y
Tpbpa	N	0	7	N
Pdgfb	N	0	7	N
Wnt3	N	0	7	N
Lipe	N	0	7	N
Gata4	N	0	7	N
Sema3c	N	0	7	N
Igf2	N	0	7	N
Hoxd12	N	0	7	N
Dlk1	N	0	7	N
Slc39a4	N	0	7	N
Fgf6	N	0	7	N
Thbs2	N	0	7	N
Hsd17b3	N	0	7	Y
Bmp6	N	0	7	N
Sftpb	N	0	7	N
Cdk9	N	0	7	Y
Pigf	N	0	7	N
Bmp8b	N	0	7	N
Timd2	N	0	7	N
Col3a1	N	0	7	N
Spna1	N	0	7	N
Nup107	N	0	7	N
Tshb	N	0	7	N
Dpep3	N	0	7	N
Ablim1	N	0	7	N
Atp5c1	N	0	7	N
Pknox1	N	0	7	N
Il5	N	0	7	N
Odz3	N	0	7	N
Klkb1	N	0	7	Y
Tkt	N	0	7	N
Apoa2	N	0	7	N
Clk1	N	0	7	Y
Gp9	N	0	7	N
Tlx3	N	0	7	N
Kcnn4	N	0	7	N
Pbx1	N	0	7	N
Cul4a	N	0	7	N
Cdh1	N	0	7	N
Cst7	N	0	7	N
Cyp24a1	N	0	7	Y
Rpe	N	0	7	N
Nbn	N	0	7	N
Adcyap1	N	0	7	N
Sult2b1	N	0	7	N
Slfn1	N	0	7	N
Cpne3	N	0	7	N
Notch3	N	0	7	N
Txn2	N	0	7	Y
Apcs	N	0	7	N
Ptk2	N	0	7	Y
Tssk1	N	0	7	N
Net1	N	0	7	N
Ifng	N	0	7	N
Gba	N	0	7	Y
Tssc4	N	0	7	N
Slc6a1	N	0	7	Y
Rnase1	N	0	7	N
Kl	N	0	7	N
Gnb1	N	0	7	N
Gstt2	N	0	7	N
Degs2	N	0	7	N
Clic1	N	0	7	N
Bgn	FT	0	7	N
Il16	N	0	7	N
Gdf10	N	0	7	N
Rdh5	N	0	7	Y
Nhlh1	N	0	7	N
Foxf1a	N	0	7	N
Ifih1	N	0	7	N
Fzd6	N	0	7	N
Anxa3	N	0	7	N
Cyp19a1	N	0	7	Y
Clock	N	0	7	N
Pcbp1	N	0	7	N
Klf17	N	0	7	N
Sdhb	N	0	7	N
Abl1	N	0	7	Y
Abcg1	N	0	7	Y
Scgb1a1	N	0	7	N
Scin	N	0	7	N
Rassf2	N	0	7	N
Ikbke	N	0	7	Y
Bak1	N	0	7	Y
Twist2	N	0	7	N
Tek	N	0	7	Y
Dld	N	0	7	Y
Casp8	N	0	7	Y
Pctp	N	0	7	N
Dnttip2	N	0	7	N
Pth	N	0	7	N
Dmbt1	N	0	7	Y
Tgds	N	0	7	N
S100a13	FT	0	7	N
Fut2	N	0	7	Y
Cd48	N	0	7	N
Ap2m1	N	0	7	N
Sln	N	0	7	N
E2f3	N	0	7	N
Hpn	N	0	7	Y
Col4a2	N	0	7	N
Epb4.1l4a	FT	0	7	N
Guca2a	N	0	7	N
Sema3f	N	0	7	N
Cfl1	N	0	7	N
Pes1	N	0	7	N
Ccl5	N	0	7	N
Sgcd	N	0	7	N
Ocln	N	0	7	N
Recql5	N	0	7	N
Pik3c3	N	0	7	Y
Dtl	N	0	7	N
Ctsh	FT	0	7	Y
Epb4.1l2	N	0	7	N
Hspg2	N	0	7	N
Apoc1	N	0	7	N
Hoxa10	N	0	7	N
Cops6	N	0	7	N
Ambp	N	0	7	N
Idua	N	0	7	N
Pdzk1ip1	N	0	7	N
Lnx1	FT	0	7	N
Azgp1	N	0	7	N
Kcna2	N	0	7	Y
Fasl	N	0	7	N
Bad	N	0	7	N
Sox1	N	0	7	N
Kcnc3	N	0	7	Y
Ptk6	N	0	7	Y
Nnt	N	0	7	N
Phf5a	N	0	7	N
Amelx	N	0	7	N
Ogdh	N	0	7	N
B4galt1	N	0	7	N
Wee1	N	0	7	Y
Gstk1	N	0	7	N
Sox2	N	0	7	N
Smcp	N	0	7	N
Swap70	N	0	7	N
Itgav	N	0	7	Y
Gdf15	N	0	7	N
Reg2	N	0	7	N
Tnfsf4	N	0	7	N
Col1a2	N	0	7	N
Kin	N	0	7	N
Aloxe3	N	0	7	Y
Fignl1	N	0	7	N
Rttn	N	0	7	N
Ptgs2	N	0	7	Y
Hoxd13	N	0	7	N
Tgfb3	N	0	7	N
Klf2	N	0	7	N
Dpagt1	N	0	7	N
Hyou1	N	0	7	N
Plau	N	0	7	Y
Rps6ka2	N	0	7	Y
Vav2	N	0	7	N
S100a9	N	0	7	N
Lcn5	N	0	7	N
Lgmn	FT	0	7	N
Pdia5	N	0	7	Y
Aldh3a1	N	0	7	Y
Aco1	N	0	7	N
Taldo1	N	0	7	N
Hspa4	N	0	7	N
Atf3	N	0	7	N
Lyl1	N	0	7	N
Gstm5	N	0	7	N
Nog	N	0	7	N
Gna14	N	0	7	N
Lsm2	N	0	7	N
Hsd17b2	N	0	7	Y
Rab23	N	0	7	N
Tpo	N	0	7	Y
Atoh7	N	0	7	N
Igfals	N	0	7	N
Pam	N	0	7	Y
Pax3	N	0	7	N
Fancc	N	0	7	N
Aldoa	N	0	7	N
Imp4	N	0	7	N
Pgls	N	0	7	N
Th1l	N	0	7	N
Pon1	N	0	7	N
Xbp1	N	0	7	N
Ptbp2	N	0	7	N
Slc6a8	N	0	7	Y
Upk3b	N	0	7	N
Ccni	N	0	7	N
Shoc2	N	0	7	N
Baat	N	0	7	N
Hccs	N	0	7	N
Tbc1d1	N	0	7	N
Tnxb	N	0	7	Y
Adh1	N	0	7	Y
Ung	N	0	7	N
Ssb	N	0	7	N
Plcg1	N	0	7	Y
Anxa4	FT	0	7	N
Gnb2l1	N	0	7	N
Sh2d2a	N	0	7	N
Apoa1	N	0	7	N
Wnt2b	N	0	7	N
Phlda1	N	0	7	N
Sphk1	N	0	7	N
Cd96	N	0	7	N
Bmp5	N	0	7	N
Slc2a2	N	0	7	Y
Tssc1	N	0	7	N
Gnaz	N	0	7	N
Ldha	N	0	7	N
Ahsg	N	0	7	N
Cul1	N	0	7	N
Tnf	N	0	7	N
Ptges	N	0	7	Y
Setd8	N	0	7	N
Fgf4	N	0	7	N
Alox8	N	0	7	Y
Notch2	N	0	7	N
Adpgk	N	0	7	N
Avp	N	0	7	N
Hsd17b12	N	0	7	Y
Syt7	N	0	7	N
Aldh1a3	N	0	7	Y
Zfp62	N	0	7	N
Synj2	N	0	7	Y
Omd	N	0	7	N
Gfi1b	N	0	7	N
Gsn	FT	0	7	N
Rhod	N	0	7	N
Spib	N	0	7	N
Cldn8	N	0	7	N
Elavl4	N	0	7	N
Atp6v0d1	N	0	7	N
Col5a1	N	0	7	N
Gja5	N	0	7	N
Ccnd3	N	0	7	N
Scn10a	N	0	7	Y
Gtf2f2	N	0	7	N
Klk8	N	0	7	Y
Apoa5	N	0	7	N
Six3	FT	0	7	N
P4hb	N	0	7	Y
Gpc4	FT	0	7	N
Pfkm	N	0	7	N
Ccna1	N	0	7	N
Edn3	N	0	7	N
Bcl6	N	0	7	N
Il6	N	0	7	N
Itsn1	N	0	7	N
Hoxa11	N	0	7	N
Elac2	N	0	7	N
Impdh1	N	0	7	Y
Stk11	N	0	7	Y
Fxn	N	0	7	N
Cd36	N	0	7	N
Bcl3	N	0	7	N
Aox1	N	0	7	N
Atoh1	N	0	7	N
Gfpt2	N	0	7	N
Pla2g2a	N	0	7	N
Bmyc	N	0	7	N
Dbf4	N	0	7	N
Dnajc9	N	0	7	N
Kcnk3	N	0	7	Y
Zan	N	0	7	N
Sntb1	N	0	7	N
Igfbp1	N	0	7	N
Btc	N	0	7	N
Hsf2	N	0	7	N
Pias2	N	0	7	N
Wnt6	N	0	7	N
Eps15	N	0	7	N
Ppat	N	0	7	Y
Insm1	N	0	7	N
Col4a1	N	0	7	N
Thoc4	N	0	7	N
Pla2g10	N	0	7	Y
Slc38a4	N	0	7	N
Hnf4a	N	0	7	Y
Gata3	N	0	7	N
Ckap5	N	0	7	N
Foxd3	N	0	7	N
Samm50	N	0	7	N
Ugt2b34	N	0	7	N
Cnn2	N	0	7	N
Vnn1	N	0	7	N
Usp8	N	0	7	Y
Wisp1	N	0	7	N
Eln	N	0	7	N
Fgf15	N	0	7	N
Rnf2	N	0	7	N
Fosb	N	0	7	N
Bmp4	N	0	7	N
Tcfeb	N	0	7	N
Acox1	N	0	7	N
Col4a3	N	0	7	N
Slc11a1	N	0	7	N
Tsc22d1	N	0	7	N
Slc22a5	N	0	7	Y
Rad1	N	0	7	N
Pax8	N	0	7	N
Slc23a2	N	0	7	N
Wnt8a	N	0	7	N
Lhb	N	0	7	N
Zfp106	N	0	7	N
Il1f5	N	0	7	N
Dlx5	N	0	7	N
Gsbs	N	0	7	N
S100a14	N	0	7	N
Tspan7	FT	0	7	N
Usp1	FT	0	7	N
Fbxo15	N	0	7	N
Ifnb1	N	0	7	N
Gyg	N	0	7	N
Anxa1	FT	0	7	N
Top2a	N	0	7	Y
Hic1	N	0	7	N
Tm7sf2	N	0	7	N
Dhh	N	0	7	N
Lmo1	FT	0	7	N
Tktl1	N	0	7	N
Tpm4	N	0	7	N
Kcnj3	N	0	7	Y
Diablo	N	0	7	N
St13	N	0	7	N
Gadd45a	N	0	7	N
Cse1l	N	0	7	N
Guk1	N	0	7	N
Pou5f1	N	0	7	N
Pdlim3	FT	0	7	N
Itgb2l	N	0	7	N
Nfib	N	0	7	N
Pdk1	FT	0	7	Y
Tead4	N	0	7	N
Zfx	N	0	7	N
Wap	N	0	7	N
Sema6a	N	0	7	N
Atp6v0a2	N	0	7	N
Ucp3	N	0	7	Y
Ugcg	N	0	7	N
Ttk	N	0	7	Y
Nos2	N	0	7	Y
Rab9	N	0	7	N
Bag1	N	0	7	N
Blnk	N	0	7	N
Gucy2e	N	0	7	Y
Lif	N	0	7	N
Tmsb4x	N	0	7	N
Pou2f1	N	0	7	N
Col5a2	N	0	7	N
Dpp7	N	0	7	N
Ctnnd1	N	0	7	N
Tfpi2	N	0	7	N
Hes3	N	0	7	N
Ogn	N	0	7	N
Pole2	N	0	7	N
Tcf20	N	0	7	N
Gna13	N	0	7	N
Sele	N	0	7	N
Rad50	N	0	7	N
Egf	N	0	7	N
Pml	N	0	7	N
Txndc12	N	0	7	N
Ldhc	N	0	7	N
S100a8	N	0	7	N
Sptlc1	N	0	7	N
Vti1a	N	0	7	N
Cd40	N	0	7	N
Lipc	N	0	7	Y
Cyp3a11	N	0	7	N
Slc33a1	N	0	7	N
Yap1	N	0	7	N
Fgf17	N	0	7	N
Slc26a1	N	0	7	N
Icam1	N	0	7	N
Slc8a1	N	0	7	N
Ebi3	N	0	7	N
Ppp3cb	N	0	7	N
Ikbkb	N	0	7	Y
Cxcl5	N	0	7	N
Phb	N	0	7	N
Tsc1	N	0	7	N
Psma1	N	0	7	N
Huwe1	N	0	7	N
Oat	N	0	7	Y
Ptk7	N	0	7	Y
Apbb1	N	0	7	N
Ncam1	N	0	7	N
Lhx3	N	0	7	N
Ppl	N	0	7	N
Hmox2	N	0	7	N
Reg3g	N	0	7	N
Evx1	N	0	7	N
Col2a1	N	0	7	N
Hand1	N	0	7	N
Sox3	N	0	7	N
Ap2b1	N	0	7	N
Hgf	N	0	7	Y
Col1a1	N	0	7	N
Sgcg	N	0	7	N
Tal2	N	0	7	N
Sell	N	0	7	N
Tceb2	N	0	7	N
Asns	N	0	7	N
Gpld1	N	0	7	Y
Rhog	N	0	7	N
Cyp26a1	N	0	7	Y
Nudt21	FT	0	7	N
Hcls1	N	0	7	N
Esd	N	0	7	N
Hexa	N	0	7	N
Gys1	N	0	7	N
Nasp	N	0	7	N
Dkk2	N	0	7	N
Apbb2	N	0	7	N
Tnnt3	N	0	7	N
Adss	N	0	7	N
Rps4x	N	0	7	N
Eya2	N	0	7	N
Rab33a	FT	0	7	N
Cyp2c39	N	0	7	N
Plg	N	0	7	Y
Sim2	N	0	7	N
Cntnap1	N	0	7	Y
Aldh1a2	N	0	7	Y
Nobox	N	0	7	N
Sema5a	N	0	7	N
Emp2	FT	0	7	N
Sema4b	N	0	7	N
Efna4	N	0	7	N
Atp4b	N	0	7	N
Ddc	N	0	7	Y
Gal	N	0	7	N
Flt1	FT	0	7	Y
Hmga2	N	0	7	N
Cxcl12	N	0	7	N
Gtf2f1	N	0	7	N
Itgb5	N	0	7	Y
Apip	N	0	7	N
Rac2	N	0	7	N
Adcy2	N	0	7	Y
Hoxa5	N	0	7	N
Nes	N	0	7	N
Hoxb6	N	0	7	N
Gnao1	N	0	7	N
Cidec	N	0	7	N
Rpa2	N	0	7	N
Gypa	N	0	7	N
Fbln2	N	0	7	N
Zic3	FT	0	7	N
Zfp568	N	0	7	N
Fxyd5	N	0	7	N
Pias1	N	0	7	N
Efnb1	N	0	7	N
Tcof1	N	0	7	N
Cdk7	N	0	7	Y
Adsl	N	0	7	N
Ttf1	N	0	7	N
Col7a1	N	0	7	N
Adipoq	N	0	7	N
Aldob	N	0	7	N
Bcl2l11	N	0	7	N
Siah2	N	0	7	N
Gla	N	0	7	N
Wnt1	N	0	7	N
Scg2	N	0	7	N
Ngp	N	0	7	N
Gab2	N	0	7	N
Itga7	FT	0	7	Y
Pcsk1	N	0	7	N
Lims1	N	0	7	N
Cenpa	N	0	7	N
Dnajb6	N	0	7	N
Il7	N	0	7	N
Slc16a1	N	0	7	Y
Ruvbl1	N	0	7	N
Dnajb9	N	0	7	N
Ucp2	N	0	7	Y
Tes	N	0	7	N
Cel	N	0	7	Y
Pkm2	N	0	7	N
Cck	N	0	7	N
Alg3	N	0	7	N
Six6	N	0	7	N
Six2	N	0	7	N
Enpp2	FT	0	7	Y
Nfkbiz	N	0	7	N
Cfd	N	0	7	Y
Psmc1	N	0	7	N
Dnaja1	N	0	7	N
Acp5	N	0	7	N
Sgpp1	N	0	7	N
Abcc6	N	0	7	N
Jak3	N	0	7	Y
Lat	N	0	7	N
Ap1b1	N	0	7	N
Rpl19	N	0	7	N
Cd93	FT	0	7	N
Cideb	N	0	7	N
Gtf3c5	N	0	7	N
Cdca3	N	0	7	N
Pik3c2a	N	0	7	Y
Elf5	N	0	7	N
Plcb3	N	0	7	Y
Il9	N	0	7	N
Snap91	N	0	7	N
Hat1	N	0	7	N
Ret	N	0	7	Y
Rnd2	FT	0	7	N
Rab1	N	0	7	N
Ramp2	N	0	7	N
Lep	N	0	7	N
Hoxb1	N	0	7	N
Ebf3	N	0	7	N
Dcn	N	0	7	N
Clpb	N	0	7	N
Rpia	N	0	7	N
Vps53	N	0	7	N
C1qa	N	0	7	N
Cdk5	N	0	7	Y
Idh3g	N	0	7	N
Ltb	N	0	7	N
Calb2	N	0	7	N
Ing4	N	0	7	N
Topbp1	N	0	7	N
Tff2	N	0	7	N
Chek2	N	0	7	Y
Ccl12	N	0	7	N
Slc35a2	N	0	7	N
Cd19	N	0	7	N
Pitx2	FT	0	7	N
Adam17	N	0	7	Y
Pcbd1	N	0	7	N
Dll3	N	0	7	N
G6pc2	N	0	7	N
Il6st	N	0	7	N
Csf3	N	0	7	N
Eftud2	N	0	7	N
Itga6	FT	0	7	Y
Gcg	N	0	7	N
Ywhae	N	0	7	N
Btg2	N	0	7	N
Dab2	N	0	7	N
Nnmt	N	0	7	N
Calu	N	0	7	N
Casp2	N	0	7	Y
Ptpn6	N	0	7	Y
Stx4a	N	0	7	N
Nudc	N	0	7	N
Sf3a2	N	0	7	N
Lgals4	N	0	7	N
Cdc25a	N	0	7	Y
Cstf2t	N	0	7	N
Eif2s1	N	0	7	N
Emd	N	0	7	N
Cdx1	N	0	7	N
Tal1	N	0	7	N
Gbx2	N	0	7	N
Aaas	N	0	7	N
Nthl1	N	0	7	N
Pcgf2	N	0	7	N
Col6a1	N	0	7	Y
Efna1	N	0	7	N
Eef1a1	N	0	7	N
Gata6	N	0	7	N
Fbln1	N	0	7	N
Ehhadh	N	0	7	N
Hoxa2	N	0	7	N
Ggt1	N	0	7	N
Rasd1	N	0	7	N
Ndel1	N	0	7	N
Tead1	N	0	7	N
Hmx3	N	0	7	N
Cdh6	N	0	7	N
Pax9	N	0	7	N
Timeless	N	0	7	N
Ppm1a	N	0	7	N
Rad51	N	0	7	N
Fos	N	0	7	N
Efnb3	N	0	7	N
Col4a4	N	0	7	N
Adcy7	N	0	7	Y
Apob	N	0	7	Y
Ccl22	N	0	7	N
Rad51l1	N	0	7	N
Ptpn14	N	0	7	Y
Fgf9	N	0	7	N
Dlx2	N	0	7	N
Pou2f3	N	0	7	N
Gcm1	N	0	7	N
Klf5	N	0	7	N
Gast	N	0	7	N
Rpn1	N	0	7	N
Eng	N	0	7	N
Kcnd1	N	0	7	Y
Atp2a1	N	0	7	Y
Fasn	N	0	7	Y
Fgf2	N	0	7	N
Fabp2	N	0	7	N
Nppb	N	0	7	N
Ctss	N	0	7	Y
Dhodh	N	0	7	Y
Pou6f1	N	0	7	N
Tll1	N	0	7	Y
Vax2	N	0	7	N
Foxf2	N	0	7	N
Btg4	N	0	7	N
Foxa2	N	0	7	N
Alx3	N	0	7	N
Cox6a1	N	0	7	N
Sash1	FT	0	7	N
Lcn2	N	0	7	N
Cstf2	N	0	7	N
Pou2f2	N	0	7	N
Cd81	N	0	7	N
Pip5k1a	N	0	7	N
Dnm3os	N	0	7	N
Ccnd1	FT	0	7	N
Snta1	N	0	7	N
Psen1	N	0	7	N
Vps24	N	0	7	N
Ptp4a3	N	0	7	Y
Rgs5	N	0	7	N
Tep1	N	0	7	N
Col4a5	N	0	7	N
Col18a1	N	0	7	N
Zpbp	N	0	7	N
Tcfap2c	N	0	7	N
Hspb2	N	0	7	N
Elp3	N	0	7	N
Cacybp	N	0	7	N
Hoxd9	N	0	7	N
Foxq1	N	0	7	N
Hpd	N	0	7	N
Edil3	N	0	7	N
Itgax	N	0	7	Y
Tpp1	N	0	7	N
Btg1	N	0	7	N
Cst8	N	0	7	N
Bpgm	N	0	7	N
Galnt3	N	0	7	N
Tm2d3	N	0	7	N
Cga	N	0	7	N
Pold3	N	0	7	N
Apobec1	N	0	7	N
Abt1	N	0	7	N
Dct	N	0	7	Y
Gbp2	N	0	7	N
Rtn3	N	0	7	N
U2af2	N	0	7	N
Amh	N	0	7	N
Hsd3b5	N	0	7	N
Camk2d	N	0	7	Y
Rad9	N	0	7	N
Aff2	N	0	7	N
Ctdsp2	N	0	7	N
Cbx5	N	0	7	N
Cebpb	N	0	7	N
Fhl2	N	0	7	N
Spag5	N	0	7	N
Tob1	N	0	7	N
Cnn1	N	0	7	N
Kng1	N	0	7	N
Gatm	N	0	7	N
Cops5	N	0	7	N
Rax	N	0	7	N
S100a16	FT	0	7	N
Slc12a1	N	0	7	Y
Hfe	N	0	7	N
Gas6	N	0	7	N
Gdf3	N	0	7	N
Kcnj6	N	0	7	Y
Cdc5l	N	0	7	N
Tdgf1	N	0	7	N
Il4	N	0	7	N
Des	N	0	7	N
Zfy2	N	0	7	N
Kif4	N	0	7	N
Asah1	N	0	7	N
Ids	N	0	7	Y
Kcnma1	N	0	7	Y
Bdnf	N	0	7	N
Smndc1	N	0	7	N
Syt10	N	0	7	N
Tecta	N	0	7	N
Scg3	N	0	7	N
Cmah	N	0	7	N
Ampd3	FT	0	7	Y
Soat1	N	0	7	Y
Nck1	N	0	7	N
Lcp1	N	0	7	N
Plk3	N	0	7	Y
Slc27a1	N	0	7	N
Ascl1	N	0	7	N
Dppa3	N	0	7	N
Sp1	N	0	7	N
Gzmc	N	0	7	N
Ambn	N	0	7	N
Rnf10	N	0	7	N
Rnf5	N	0	7	N
Pbsn	N	0	7	N
Ccl6	N	0	7	N
Tgfb1	N	0	7	N
Vps54	N	0	7	N
Sgce	N	0	7	N
Dnahc8	FT	0	7	N
Tk1	FT	0	7	Y
G6pdx	N	0	7	N
Tap1	N	0	7	Y
Pcx	N	0	7	N
Chga	N	0	7	N
C1qb	N	0	7	N
Cd160	N	0	7	N
Tcea1	N	0	7	N
Abce1	N	0	7	Y
Cyp2b10	N	0	7	Y
a	N	0	7	N
Paip2	N	0	7	N
Capg	N	0	7	N
Snap23	N	0	7	N
Gdf9	N	0	7	N
Zfp36l1	N	0	7	N
Slc4a1ap	N	0	7	N
Banp	N	0	7	N
Slc30a4	N	0	7	N
Cidea	N	0	7	N
Adam22	N	0	7	Y
Bche	FT	0	7	Y
Polg	N	0	7	N
Twist1	FT	0	7	N
Tbp	N	0	7	N
Zfpm2	N	0	7	N
Pcdh7	N	0	7	N
Vps4a	N	0	7	N
Rps5	N	0	7	N
Rbm4	N	0	7	N
Sac3d1	N	0	7	N
Bcl2l13	N	0	7	Y
Cxxc1	N	0	7	N
Blmh	N	0	7	N
Cldn2	N	0	7	N
Foxc2	N	0	7	N
Colq	N	0	7	N
Rnf138	N	0	7	N
Clec4a2	N	0	7	N
Cntn1	N	0	7	N
Tnfaip2	N	0	7	N
Ezh2	N	0	7	N
Rest	N	0	7	N
Hoxa7	N	0	7	N
Ugt2b5	N	0	7	N
Dcps	N	0	7	N
Cdc37	N	0	7	N
Tead2	N	0	7	N
Tacstd2	N	0	7	N
Gtf3c4	N	0	7	N
Zic2	N	0	7	N
Gzme	N	0	7	N
Aldh1a1	N	0	7	Y
S100g	N	0	7	N
Etv4	N	0	7	N
Sf3b5	N	0	7	N
Hcn2	N	0	7	Y
Cox5a	N	0	7	N
Phox2b	N	0	7	N
Ppap2a	N	0	7	N
Aebp2	N	0	7	N
Igf2bp1	N	0	7	N
Anxa8	N	0	7	N
Ppic	N	0	7	Y
Pcp2	N	0	7	N
Pdk4	FT	0	7	Y
Wnt7b	N	0	7	N
Ccnf	N	0	7	N
Abp1	N	0	7	N
Hnf4g	N	0	7	Y
Fkbp5	N	0	7	Y
Klf4	N	0	7	N
Nedd9	N	0	7	N
Il17a	N	0	7	N
Tspan8	N	0	7	N
Foxj1	N	0	7	N
Slc22a2	N	0	7	Y
Pip5k1c	N	0	7	N
Ntf3	N	0	7	N
Csf2	N	0	7	N
Ass1	N	0	7	N
Pstpip1	N	0	7	N
Fez1	N	0	7	N
Elf4	N	0	7	N
Slc17a1	N	0	7	Y
Pus1	N	0	7	N
Gapdhs	N	0	7	Y
Dntt	N	0	7	N
Cst3	FT	0	7	N
Jup	N	0	7	N
Eno3	N	0	7	N
Dlx1	N	0	7	N
Lfng	N	0	7	N
Rad52	N	0	7	N
Fbp2	N	0	7	Y
Smpd2	N	0	7	Y
Lefty1	N	0	7	N
Lap3	N	0	7	N
Bnip1	N	0	7	N
Rpp30	N	0	7	N
Psmd14	N	0	7	N
Rps6ka1	FT	0	7	Y
Stoml2	N	0	7	N
Gnat2	N	0	7	N
Pla2g6	N	0	7	N
Cnga1	N	0	7	Y
Rasa1	N	0	7	N
Txnip	FT	0	7	N
Iapp	N	0	7	N
Atp6v1h	N	0	7	N
Slc2a3	FT	0	7	Y
Gtf3a	N	0	7	N
Diap1	N	0	7	N
Cops8	N	0	7	N
Fabp6	N	0	7	N
Abcb1a	N	0	7	Y
Gstm6	N	0	7	N
Pcf11	N	0	7	N
Aldh3a2	N	0	7	Y
Rapsn	N	0	7	N
Fgf18	N	0	7	N
Kcna7	N	0	7	Y
Atxn2	N	0	7	N
Nck2	N	0	7	N
Tpd52	N	0	7	N
Sfpi1	N	0	7	N
Cnga2	N	0	7	Y
Dkk3	N	0	7	N
Ppy	N	0	7	N
Pwp1	N	0	7	N
Sod1	N	0	7	Y
Syt6	N	0	7	N
Dnalc4	N	0	7	N
Rab5a	N	0	7	N
Vax1	N	0	7	N
Enam	N	0	7	N
Rel	N	0	7	Y
Dctn1	N	0	7	N
Dusp2	N	0	7	Y
Nppa	N	0	7	N
Alx4	N	0	7	N
[truncated: 4,025 more rows]
