# Supplementary material for: Pathways to decoding the clinical potential of stress response FOXO-interaction networks for Huntington's disease: of gene prioritization and context dependence
Source: Front Aging Neurosci. 2013 Jun 13;5:22. doi: 10.3389/fnagi.2013.00022 (PMC3680703; doi:10.3389/fnagi.2013.00022)
Supplement: Table S1 — Fourteen models of HD pathogenesis for which transcriptomic data are available. [file DataSheet1.ZIP › Supplementary Material - Pathways to decoding the clinical potential of stress response FOXO-interaction networks for Huntingtons disease of gene prioritization and context dependence/50245__Table_5.XLSX]

## Sheet:  
Gene name	Gene type FT, Foxo3 target; N, neighbor	Entropy value	Number of instructive conditions	Druggable gene (Y, yes; N, No)
Stmn2	N	0.4686	14	N
Actn2	N	0.4686	14	N
Id4	FT	0.460762	14	N
Rgs4	N	0.460762	14	N
Cldn11	FT	0.449322	14	N
Cacnb2	N	0.449322	14	N
Wfs1	N	0.430943	14	N
Gpm6b	N	0.430943	14	N
Bscl2	N	0.425596	14	N
Atp1a2	FT	0.425596	14	Y
Flot2	N	0.425596	14	N
Bcl10	N	0.425596	14	N
Acsl1	N	0.425596	14	N
Abi1	N	0.425596	14	N
Fyn	N	0.425596	14	Y
Hsp90ab1	N	0.425596	14	Y
Dgka	N	0.425596	14	N
Sh3gl3	N	0.425596	14	N
Capzb	N	0.415055	14	N
Cyfip2	FT	0.415055	14	N
Tubb3	N	0.415055	14	N
Dbp	FT	0.415055	14	N
Aco2	N	0.415055	14	N
Kcnab1	N	0.415055	14	Y
Agt	FT	0.415055	14	Y
Lmo2	N	0.415055	14	N
Fbxw7	N	0.415055	14	N
Gnb5	N	0.415055	14	N
Ephx1	N	0.415055	14	N
Ets1	N	0.415055	14	N
Dpysl4	N	0.415055	14	N
Dek	N	0.415055	14	N
Cd200	N	0.415055	14	N
Plcb1	N	0.415055	14	Y
Bmp2	N	0.415055	14	N
Fabp7	N	0.415055	14	N
Uchl1	N	0.415055	14	N
Rgs14	N	0.415055	14	N
Phex	N	0.415055	14	Y
Ppm1b	N	0.415055	14	N
Vamp2	N	0.387442	14	N
Ss18	N	0.387442	14	N
Stag2	N	0.387442	14	N
Nab2	N	0.387442	14	N
Npl	N	0.387442	14	N
Atp6ap1	N	0.387442	14	N
Pde8a	N	0.387442	14	Y
Opn1sw	N	0.387442	14	Y
Rangap1	N	0.387442	14	N
Gng3	FT	0.387442	14	N
Cacna1c	FT	0.387442	14	Y
Igfbp5	FT	0.387442	14	N
Rad21	N	0.387442	14	N
Shc3	N	0.387442	14	N
Pdpk1	N	0.387442	14	Y
Gba	N	0.387442	14	Y
Lgals1	N	0.387442	14	N
Camk2b	N	0.387442	14	Y
Spa17	N	0.387442	14	N
Sdc4	N	0.387442	14	N
Fbxw11	N	0.387442	14	N
Scp2	N	0.387442	14	N
Ap2a2	N	0.387442	14	N
Entpd1	N	0.387442	14	N
Dab1	N	0.387442	14	N
Pbx2	N	0.387442	14	N
Edn3	N	0.387442	14	N
Ei24	N	0.387442	14	N
Pcsk2	N	0.387442	14	N
Ptk2b	N	0.387442	14	Y
Ikbkg	N	0.387442	14	N
Flot1	N	0.387442	14	N
Nucb1	N	0.387442	14	N
Huwe1	N	0.387442	14	N
Tpm1	N	0.387442	14	N
Smad3	N	0.387442	14	N
Lpl	N	0.387442	14	Y
Nptn	N	0.387442	14	N
Ank3	N	0.387442	14	N
Chchd3	FT	0.387442	14	N
Kcna1	N	0.387442	14	Y
Hivep2	N	0.387442	14	N
Copa	N	0.387442	14	N
Bnip2	N	0.387442	14	N
Cds2	N	0.387442	14	N
Nmi	N	0.387442	14	N
Pdia3	N	0.387442	14	Y
Asl	N	0.387442	14	N
Dcx	N	0.387442	14	N
Fgf9	N	0.387442	14	N
Actn1	N	0.387442	14	N
Snap23	N	0.387442	14	N
Sf3a1	N	0.387442	14	N
Slc9a1	N	0.387442	14	Y
Stat1	N	0.387442	14	N
Abca2	N	0.387442	14	Y
Cul7	N	0.387442	14	N
Ptgs1	N	0.387442	14	Y
Slc1a2	N	0.387442	14	N
Epn2	N	0.387442	14	N
Gja1	N	0.387442	14	N
Kitl	FT	0.387442	14	N
Pax6	N	0.387442	14	N
Spnb2	N	0.387442	14	N
Dnpep	N	0.387442	14	N
Wt1	N	0.387442	14	N
Col11a1	N	0.387442	14	N
Epha7	N	0.387442	14	Y
Aqp4	N	0.387442	14	N
Tgoln1	N	0.387442	14	N
Kpna6	N	0.387442	14	N
Eif4b	N	0.387442	14	N
Nup93	N	0.387442	14	N
S100a10	FT	0.387442	14	N
Kif1a	N	0.387442	14	N
Evl	N	0.387442	14	N
Dpm2	N	0.387442	14	N
Atp1b2	FT	0.387442	14	N
Anxa6	FT	0.387442	14	N
Sin3b	N	0.387442	14	N
Tubb5	N	0.387442	14	Y
Hps1	N	0.387442	14	N
Fst	N	0.387442	14	N
Pdlim7	N	0.387442	14	N
Icam2	N	0.387442	14	N
Dhps	N	0.387442	14	N
Clec11a	N	0.387442	14	N
Hk1	N	0.387442	14	N
Cacna2d3	N	0.380444	14	Y
Tpm2	N	0.380444	14	N
Tnc	N	0.380444	14	Y
Dcn	N	0.380444	14	N
Cd4	N	0.380444	14	N
Cdkn1c	FT	0.380444	14	N
Ugt8a	FT	0.380444	14	N
Ogt	N	0.380444	14	N
Phf1	N	0.380444	14	N
Pde1b	N	0.380444	14	Y
Psip1	N	0.380444	14	N
St5	N	0.360669	14	N
Ddx3x	N	0.360669	14	N
Jak2	N	0.360669	14	Y
Sat1	N	0.360669	14	N
Nisch	N	0.360669	14	N
Acaa1b	N	0.360669	14	N
Postn	N	0.360669	14	N
Pgf	N	0.360669	14	N
Aplp1	FT	0.360669	14	N
Ccng2	FT	0.360669	14	N
Hspb8	N	0.360669	14	N
Pdyn	N	0.360669	14	N
Dck	N	0.360669	14	N
Col3a1	N	0.360669	14	N
Gap43	FT	0.360669	14	N
Spata6	N	0.360669	14	N
Col1a2	N	0.360669	14	N
Timp3	FT	0.360669	14	N
Sh3bp5	N	0.360669	14	N
Reep5	N	0.360669	14	N
Csk	N	0.360669	14	Y
Taf9	N	0.360669	14	N
Aldh9a1	FT	0.360669	14	Y
Cttn	N	0.360669	14	N
Cdkn2c	N	0.360669	14	N
Ttc3	N	0.360669	14	N
Gnai2	N	0.360669	14	N
Gmfb	N	0.360669	14	N
Tfpi	N	0.360669	14	N
Cdh6	N	0.360669	14	N
Pik3ca	N	0.360669	14	Y
Atp2b2	N	0.360669	14	Y
Rgs2	N	0.360669	14	N
Qk	N	0.360669	14	N
Gdi2	N	0.360669	14	N
Sypl	N	0.360669	14	N
Ide	N	0.360669	14	Y
Ppap2b	N	0.360669	14	N
Tnfaip6	N	0.360669	14	N
Rnpep	N	0.360669	14	Y
Rap1gap	N	0.360669	14	N
Fzd7	N	0.360669	14	N
Tle4	N	0.360669	14	N
Plxnd1	N	0.360669	14	N
Hap1	N	0.360669	14	N
Acly	N	0.360669	14	N
Ciz1	N	0.360669	14	N
Eno2	FT	0.360669	14	N
Cd44	N	0.360669	14	N
Pvalb	N	0.360669	14	N
Unc5c	N	0.360669	14	N
Bmp7	N	0.360669	14	N
Nos1	N	0.345834	14	Y
Rab3a	N	0.345834	14	N
Rab11b	N	0.345834	14	N
Eef2	N	0.345834	14	N
Icmt	N	0.345834	14	N
Fh1	N	0.345834	14	N
Sh3glb1	N	0.345834	14	N
Rbm15	N	0.345834	14	N
P4ha1	FT	0.345834	14	N
Cacna2d1	N	0.345834	14	Y
Tcf12	N	0.345834	14	N
Calb1	N	0.345834	14	N
Cd2ap	N	0.345834	14	N
Cyb561	N	0.345834	14	N
Plxna2	FT	0.345834	14	N
Idh3b	N	0.345834	14	N
Cdkn1b	FT	0.345834	14	N
Ap2s1	N	0.345834	14	N
Npas2	N	0.345834	14	N
Clk1	N	0.345834	14	Y
Cul4a	N	0.345834	14	N
Atp6v0a1	N	0.345834	14	N
Baiap2	N	0.345834	14	N
Cdh8	N	0.345834	14	N
Ap2m1	N	0.345834	14	N
Cops6	N	0.345834	14	N
Top1	N	0.345834	14	Y
Aldoa	N	0.345834	14	N
Atp6v0d1	N	0.345834	14	N
Samm50	N	0.345834	14	N
Nde1	N	0.345834	14	N
Anxa1	FT	0.345834	14	N
Apc	N	0.345834	14	N
S100a8	N	0.345834	14	N
Hmox2	N	0.345834	14	N
Iqgap1	N	0.345834	14	N
Ap2b1	N	0.345834	14	N
Tcf7l2	N	0.345834	14	N
Snap25	N	0.345834	14	N
Lum	N	0.345834	14	N
Zic3	FT	0.345834	14	N
Limd1	N	0.345834	14	N
Sphk2	N	0.345834	14	N
Fgf14	N	0.345834	14	N
Rnd2	FT	0.345834	14	N
Cdh11	N	0.345834	14	N
Idi1	N	0.345834	14	N
Hey1	FT	0.345834	14	N
Ctss	N	0.345834	14	Y
Gpd1	N	0.345834	14	N
Dusp1	N	0.345834	14	Y
Sema6b	N	0.345834	14	N
Tob1	N	0.345834	14	N
Id2	FT	0.345834	14	N
Kcnk2	N	0.345834	14	N
Pcdh7	N	0.345834	14	N
Efnb2	N	0.345834	14	N
Podxl	N	0.345834	14	N
Pthlh	N	0.345834	14	N
Rpl23	N	0.345834	14	N
Dctn1	N	0.345834	14	N
Epha4	N	0.345834	14	Y
Rtn2	N	0.345834	14	N
Slc12a2	N	0.345834	14	Y
Rbp4	N	0.345834	14	N
Vps26a	N	0.345834	14	N
Xpo1	N	0.345834	14	N
Slc25a11	N	0.345834	14	Y
Rad23a	N	0.345834	14	N
Fus	N	0.345834	14	Y
Gnai3	N	0.345834	14	N
Laptm4b	N	0.345834	14	N
Ecm1	N	0.345834	14	N
Actb	N	0.345834	14	N
Itga4	N	0.345834	14	Y
Snx17	N	0.345834	14	N
Ccng1	N	0.345834	14	N
Snx1	N	0.345834	14	N
Hif1a	N	0.345834	14	N
Ctsc	N	0.345834	14	Y
Pdxk	N	0.345834	14	Y
Itgb1	N	0.345834	14	Y
Lss	FT	0.345834	14	Y
Acyp2	N	0.345834	14	N
Ap3d1	N	0.345834	14	N
Kcnd2	N	0.345834	14	Y
Lin7b	N	0.345834	14	N
Add1	N	0.345834	14	N
Got2	N	0.345834	14	N
Slc2a1	FT	0.345834	14	Y
Kcnj9	N	0.345834	14	Y
Ube2d3	N	0.345834	14	N
Dusp6	FT	0.329602	14	Y
Vps4b	N	0.329602	14	N
Cstb	N	0.329602	14	N
Apex1	N	0.329602	14	Y
Dag1	N	0.329602	14	N
Tk2	N	0.329602	14	N
Bcat1	N	0.329602	14	N
Csnk2b	N	0.329602	14	N
Pola2	N	0.329602	14	N
Cacng2	N	0.329602	14	N
Wsb1	N	0.329602	14	N
Lig1	N	0.329602	14	N
Vdac2	N	0.329602	14	N
Bmi1	N	0.329602	14	N
Hoxb5	N	0.329602	14	N
Pdha1	N	0.329602	14	N
S100a6	N	0.329602	14	N
Golph3	N	0.329602	14	N
Lman1	N	0.329602	14	N
Sgpl1	N	0.329602	14	Y
Pnpla2	N	0.329602	14	N
Tgfb2	N	0.329602	14	N
Cyp1b1	FT	0.329602	14	Y
Bin1	N	0.329602	14	N
Bub3	N	0.329602	14	N
Chi3l1	N	0.329602	14	N
Ptpn12	N	0.329602	14	Y
Fth1	N	0.329602	14	N
Clic4	N	0.329602	14	N
S100b	N	0.329602	14	N
Hspd1	N	0.329602	14	N
Ablim1	N	0.329602	14	N
Gusb	N	0.329602	14	Y
Cacng1	N	0.329602	14	N
Reep1	N	0.329602	14	N
Ptpn18	N	0.329602	14	Y
Ahi1	N	0.329602	14	N
Pak2	N	0.329602	14	Y
Ccnd2	N	0.329602	14	N
Klf9	FT	0.329602	14	N
Adcy9	N	0.329602	14	Y
Pltp	N	0.329602	14	Y
Tcta	N	0.329602	14	N
Ivd	N	0.329602	14	N
Tef	N	0.329602	14	N
Alcam	N	0.329602	14	N
Eya4	N	0.329602	14	N
Cltb	N	0.329602	14	N
Gsn	FT	0.329602	14	N
Abca1	FT	0.329602	14	Y
Asna1	N	0.329602	14	N
Psap	N	0.329602	14	N
Apoe	N	0.329602	14	N
Eps15	N	0.329602	14	N
Aip	N	0.329602	14	Y
Tspan6	N	0.329602	14	N
Kcnj3	N	0.329602	14	Y
Bnip3	FT	0.329602	14	N
Dach1	N	0.329602	14	N
Cp	N	0.329602	14	N
Pacsin1	N	0.329602	14	N
Timp2	N	0.329602	14	N
Rpa1	N	0.329602	14	N
Chgb	N	0.329602	14	N
Dffa	N	0.329602	14	N
Sim2	N	0.329602	14	N
Sap30	N	0.329602	14	N
Stxbp1	N	0.329602	14	N
Ndufv2	N	0.329602	14	N
Ndufa5	N	0.329602	14	N
Slc35a2	N	0.329602	14	N
Dab2	N	0.329602	14	N
Nnmt	N	0.329602	14	N
Gbx2	N	0.329602	14	N
Yif1a	N	0.329602	14	N
Zic1	FT	0.329602	14	N
Phka1	N	0.329602	14	N
Klf5	N	0.329602	14	N
Itgb1bp1	N	0.329602	14	N
Cx3cl1	N	0.329602	14	N
Gucy1b3	N	0.329602	14	Y
Pttg1ip	N	0.329602	14	N
Nedd4l	N	0.329602	14	N
Des	N	0.329602	14	N
Pfkp	FT	0.329602	14	N
Kcnma1	N	0.329602	14	Y
Ascl1	N	0.329602	14	N
Chd4	N	0.329602	14	N
Ddx6	N	0.329602	14	N
Scd1	N	0.329602	14	N
Slc38a2	N	0.329602	14	N
Col6a2	N	0.329602	14	Y
Ptpn13	N	0.329602	14	Y
Rhoq	N	0.329602	14	N
Gnas	N	0.329602	14	N
Gmnn	N	0.329602	14	N
Capn10	N	0.329602	14	Y
Nckap1	N	0.329602	14	N
Cops8	N	0.329602	14	N
Atxn2	N	0.329602	14	N
Hsd11b1	N	0.329602	14	Y
Cd2bp2	N	0.329602	14	N
Plk2	FT	0.329602	14	Y
Vsnl1	N	0.329602	14	N
Dbn1	N	0.329602	14	N
Slc25a4	N	0.329602	14	Y
S100a4	N	0.329602	14	N
Ptgds	FT	0.329602	14	N
Pim1	N	0.329602	14	Y
Syt11	FT	0.329602	14	N
Acta1	N	0.329602	14	N
Etv1	N	0.329602	14	N
Fhl1	N	0.329602	14	N
Cdh4	N	0.329602	14	N
Rgs19	N	0.329602	14	N
Shmt1	N	0.329602	14	N
Smpd1	N	0.329602	14	N
Rabep1	N	0.329602	14	N
Pten	FT	0.329602	14	N
Adam10	N	0.329602	14	Y
Elovl5	N	0.329602	14	N
Nqo1	N	0.329602	14	N
Slc4a2	FT	0.329602	14	Y
Cd151	N	0.329602	14	N
App	N	0.329602	14	N
Spp1	FT	0.329602	14	N
Nfya	N	0.329602	14	N
Fgf13	N	0.329602	14	N
Atg7	N	0.329602	14	N
Ptpn2	N	0.329602	14	Y
Tagln	FT	0.329602	14	N
Angpt2	FT	0.329602	14	Y
Rnf14	N	0.329602	14	N
Vcam1	N	0.329602	14	N
Abcc8	N	0.329602	14	Y
Acaa2	N	0.329602	14	N
Atg12	N	0.329602	14	N
Clu	FT	0.329602	14	N
Gfap	N	0.329602	14	N
Igfbp2	N	0.329602	14	N
Nfib	N	0.30103	14	N
Moap1	N	0.296583	14	N
Ywhaz	N	0.296583	14	N
Itm2a	N	0.284887	14	N
Ruvbl2	N	0.284887	14	N
Bnip3l	N	0.284887	14	N
Usp2	N	0.284887	14	N
Ovgp1	N	0.284887	14	N
Cish	N	0.284887	14	N
Capns1	N	0.284887	14	N
Gbe1	FT	0.284887	14	Y
Bcl2l1	N	0.284887	14	Y
Smyd2	N	0.284887	14	N
C1qbp	N	0.284887	14	N
Zzz3	N	0.284887	14	N
Fas	N	0.284887	14	N
Tspan3	N	0.284887	14	N
Plxna1	N	0.284887	14	N
Igfbp4	FT	0.284887	14	N
Cacna1b	N	0.284887	14	Y
Edem1	N	0.284887	14	N
Gadd45g	N	0.284887	14	N
Kcna4	N	0.284887	14	Y
Timm9	N	0.284887	14	N
Ndn	N	0.284887	14	N
Gm2a	FT	0.284887	14	N
Gmppb	N	0.284887	14	N
Slc16a8	N	0.284887	14	Y
Numb	N	0.284887	14	N
Galc	N	0.284887	14	N
Tnfaip8	FT	0.284887	14	N
Entpd6	N	0.284887	14	N
Dazap2	N	0.284887	14	N
Hspa5	N	0.284887	14	N
Il11	N	0.284887	14	N
Glul	FT	0.284887	14	N
Cdipt	N	0.284887	14	N
Sqle	N	0.284887	14	Y
Fkbp8	N	0.284887	14	Y
Sf3b1	N	0.284887	14	N
Recql	N	0.284887	14	N
Inha	N	0.284887	14	N
C1qtnf3	N	0.284887	14	N
Camk2a	N	0.284887	14	Y
Rap2b	N	0.284887	14	N
Shox2	N	0.284887	14	N
Rtn1	N	0.284887	14	N
Foxg1	FT	0.284887	14	N
Capn1	N	0.284887	14	Y
Pim2	N	0.284887	14	Y
Tpi1	N	0.284887	14	N
Slc7a11	N	0.284887	14	Y
Lipe	N	0.284887	14	N
Atp5g1	N	0.284887	14	N
Dlk1	N	0.284887	14	N
Pigf	N	0.284887	14	N
Isyna1	N	0.284887	14	N
Stat5b	N	0.284887	14	N
Pknox1	N	0.284887	14	N
Fen1	N	0.284887	14	N
Inhba	N	0.284887	14	N
Gsto1	N	0.284887	14	N
Nbn	N	0.284887	14	N
Cpne3	N	0.284887	14	N
Net1	N	0.284887	14	N
Pgam2	N	0.284887	14	N
Ctnnb1	N	0.284887	14	N
Svil	N	0.284887	14	N
Abcg1	N	0.284887	14	Y
Igbp1	N	0.284887	14	N
Gadd45b	N	0.284887	14	N
Inpp4a	N	0.284887	14	N
Ulk1	N	0.284887	14	Y
Pms2	N	0.284887	14	Y
Cd48	N	0.284887	14	N
Cfl1	N	0.284887	14	N
Recql5	N	0.284887	14	N
Apoc1	N	0.284887	14	N
Atp9a	N	0.284887	14	N
Kcna2	N	0.284887	14	Y
Kcnc3	N	0.284887	14	Y
Sox2	N	0.284887	14	N
Swap70	N	0.284887	14	N
Itgav	N	0.284887	14	Y
Vim	N	0.284887	14	N
Hyou1	N	0.284887	14	N
Gas1	N	0.284887	14	N
Tbl1x	N	0.284887	14	N
Ccni	N	0.284887	14	N
Hccs	N	0.284887	14	N
Lamp2	N	0.284887	14	N
Csnk1d	N	0.284887	14	Y
Adpgk	N	0.284887	14	N
Rufy3	N	0.284887	14	N
Aldh1a3	N	0.284887	14	Y
Ctnna1	N	0.284887	14	N
Smad2	N	0.284887	14	N
Gaa	N	0.284887	14	Y
Pfkm	N	0.284887	14	N
Ptch1	N	0.284887	14	N
Chpt1	N	0.284887	14	N
Cd36	N	0.284887	14	N
Rpl22	N	0.284887	14	N
Abcc1	N	0.284887	14	Y
Rgs7	N	0.284887	14	N
Stxbp2	N	0.284887	14	N
Slc23a2	N	0.284887	14	N
Zfp106	N	0.284887	14	N
Dlx5	N	0.284887	14	N
Usp1	FT	0.284887	14	N
Guk1	N	0.284887	14	N
Cks1b	N	0.284887	14	N
Pou5f1	N	0.284887	14	N
Nos2	N	0.284887	14	Y
Bag1	N	0.284887	14	N
Ldhc	N	0.284887	14	N
S100a1	FT	0.284887	14	N
Slc8a1	N	0.284887	14	N
Tsc1	N	0.284887	14	N
Faah	N	0.284887	14	N
Idh1	N	0.284887	14	N
Ncam2	N	0.284887	14	N
Lgals3bp	N	0.284887	14	Y
Gtf2f1	N	0.284887	14	N
Nucb2	N	0.284887	14	N
Plxna3	N	0.284887	14	N
Gnao1	N	0.284887	14	N
Vcl	N	0.284887	14	N
Ucp2	N	0.284887	14	Y
Enpp2	FT	0.284887	14	Y
Psmc1	N	0.284887	14	N
Fdps	N	0.284887	14	N
Tipin	N	0.284887	14	N
Pcsk1n	N	0.284887	14	N
Pik3c2a	N	0.284887	14	Y
Snap91	N	0.284887	14	N
Hat1	N	0.284887	14	N
Clpb	N	0.284887	14	N
Idh3g	N	0.284887	14	N
Il6st	N	0.284887	14	N
Ywhae	N	0.284887	14	N
Dpp6	N	0.284887	14	Y
Col6a1	N	0.284887	14	Y
Ctgf	FT	0.284887	14	N
Aldh18a1	N	0.284887	14	N
Atp1b1	N	0.284887	14	N
Adcy7	N	0.284887	14	Y
Anxa7	N	0.284887	14	N
Fasn	N	0.284887	14	Y
Cacnb3	N	0.284887	14	N
Pip5k1a	N	0.284887	14	N
Psen1	N	0.284887	14	N
Gdi1	N	0.284887	14	N
Rgs5	N	0.284887	14	N
Rps6ka4	N	0.284887	14	Y
Galnt3	N	0.284887	14	N
Phkg1	N	0.284887	14	Y
Yy1	N	0.284887	14	N
Gdf3	N	0.284887	14	N
Deaf1	N	0.284887	14	N
Soat1	N	0.284887	14	Y
Sh3gl2	N	0.284887	14	N
Tcea1	N	0.284887	14	N
Jak1	N	0.284887	14	Y
Nptx1	N	0.284887	14	N
Bai1	N	0.284887	14	Y
Cidea	N	0.284887	14	N
Bche	FT	0.284887	14	Y
Rdx	N	0.284887	14	N
Blmh	N	0.284887	14	N
Rnf138	N	0.284887	14	N
Clec4a2	N	0.284887	14	N
Cntn1	N	0.284887	14	N
Aldh1a1	N	0.284887	14	Y
Chek1	N	0.284887	14	Y
Hcn2	N	0.284887	14	Y
Nedd9	N	0.284887	14	N
Itga5	N	0.284887	14	Y
Pkd2	N	0.284887	14	Y
Tgfbi	N	0.284887	14	N
Pla2g6	N	0.284887	14	N
Pou3f4	N	0.284887	14	N
Rasa1	N	0.284887	14	N
Diap1	N	0.284887	14	N
Pcf11	N	0.284887	14	N
Fgf18	N	0.284887	14	N
Blcap	N	0.284887	14	N
Amy1	N	0.284887	14	Y
Pitpna	N	0.284887	14	N
Ctsd	N	0.284887	14	Y
Ace	N	0.284887	14	Y
Acat2	N	0.284887	14	N
Tac1	N	0.284887	14	N
Cacna1g	N	0.284887	14	Y
Cd9	N	0.284887	14	N
Smad1	N	0.284887	14	N
Cat	N	0.284887	14	N
Ptges2	N	0.284887	14	N
Hoxa1	N	0.284887	14	N
Eya1	N	0.284887	14	N
Bop1	N	0.284887	14	N
Tiam1	N	0.284887	14	N
Capza2	N	0.284887	14	N
Epn1	N	0.284887	14	N
Atg16l1	N	0.284887	14	N
Extl3	N	0.284887	14	N
Glud1	FT	0.284887	14	N
Ndufv1	N	0.284887	14	N
Stat6	N	0.284887	14	N
Ap3b1	N	0.284887	14	N
Thy1	FT	0.284887	14	N
Nucks1	N	0.284887	14	N
Tpd52l1	FT	0.284887	14	N
Ifit3	N	0.284887	14	N
Cacna1a	N	0.284887	14	Y
L1cam	N	0.284887	14	N
Kcnj4	N	0.284887	14	Y
Cul3	N	0.284887	14	N
Dhx15	N	0.284887	14	N
Apba2	N	0.284887	14	N
Fkbp4	N	0.284887	14	Y
Ada	N	0.284887	14	Y
Tsc2	N	0.284887	14	N
Flt4	N	0.284887	14	Y
Agpat1	N	0.284887	14	N
Casp3	N	0.284887	14	Y
Lgals3	N	0.284887	14	N
Ddit4	FT	0.284887	14	N
Dut	N	0.284887	14	N
Psen2	N	0.284887	14	N
Seh1l	N	0.284887	14	N
Cdc73	N	0.284887	14	N
Igf1	N	0.284887	14	N
Gnb2	N	0.284887	14	N
Pax4	N	0.284887	14	N
Ldb2	N	0.284887	14	N
Fscn1	N	0.284887	14	N
Fzd4	N	0.284887	14	N
Pitx1	N	0.284887	14	N
Zfp422	N	0.284887	14	N
Bag2	N	0.284887	14	N
Hipk2	N	0.284887	14	Y
Th	N	0.284887	14	Y
Gtf2i	N	0.284887	14	N
Siah1a	N	0.284887	14	N
Adi1	N	0.284887	14	N
Gad2	N	0.284887	14	Y
Lmo4	N	0.284887	14	N
Sf3a3	N	0.284887	14	N
Cldn6	N	0.284887	14	N
Rabgap1l	FT	0.284887	14	N
Timm44	N	0.284887	14	N
Fis1	N	0.284887	14	N
Bsg	N	0.284887	14	N
Itga2	N	0.284887	14	Y
Tlk2	N	0.284887	14	Y
Ptp4a2	N	0.284887	14	Y
Atp6v1b2	N	0.284887	14	N
Anxa5	N	0.284887	14	N
Sf3b3	N	0.284887	14	N
Jun	N	0.284887	14	N
Hsf1	N	0.284887	14	N
Itih4	N	0.284887	14	Y
Syp	N	0.284887	14	N
Wnt5a	N	0.284887	14	N
Sdc2	N	0.284887	14	N
Dnmt3a	N	0.284887	14	N
Ctsb	N	0.284887	14	Y
Chad	N	0.284887	14	N
Atp6ap2	N	0.283054	14	N
Ptpn11	N	0.283054	14	Y
Emp3	N	0.283054	14	N
Lmna	N	0.283054	14	N
Bgn	FT	0.283054	14	N
Eif4e	N	0.283054	14	N
Smtn	N	0.283054	14	N
Tgfb3	N	0.283054	14	N
Ccnd3	N	0.283054	14	N
Csda	N	0.283054	14	N
Ptbp1	N	0.283054	14	N
Gad1	FT	0.283054	14	Y
Rela	N	0.283054	14	Y
Igfbp3	N	0.283054	14	N
Ccnt1	N	0.283054	14	N
Lama4	N	0.283054	14	N
Hsp90aa1	N	0.283054	14	Y
Usp4	N	0.283054	14	N
Ugp2	N	0.283054	14	N
Fzd8	N	0.283054	14	N
Inppl1	N	0.283054	14	Y
Nfkbia	N	0.259825	14	N
Pfkl	N	0.259825	14	N
Plp1	FT	0.259825	14	N
Gnaq	N	0.259825	14	N
Timp1	N	0.259825	14	N
Gtse1	FT	0.259825	14	N
Runx2	N	0.259825	14	N
Six1	N	0.259825	14	N
Ghitm	N	0.259825	14	N
Ece1	N	0.259825	14	Y
Fzd1	N	0.259825	14	N
Ccnc	N	0.259825	14	N
Asf1a	N	0.259825	14	N
Hes1	N	0.259825	14	N
Smad5	N	0.259825	14	N
Cln3	N	0.259825	14	N
Cd34	N	0.259825	14	N
Sftpb	N	0.259825	14	N
Ptpn1	N	0.259825	14	Y
Csnk1e	N	0.259825	14	N
Dld	N	0.259825	14	Y
Sgcd	N	0.259825	14	N
Klf2	N	0.259825	14	N
Th1l	N	0.259825	14	N
Tmc6	N	0.259825	14	N
Entpd2	N	0.259825	14	N
Tnxb	N	0.259825	14	Y
Gpc4	FT	0.259825	14	N
Tagln3	FT	0.259825	14	N
Ncoa1	N	0.259825	14	N
Tead4	N	0.259825	14	N
Pou2f1	N	0.259825	14	N
Ctnnd1	N	0.259825	14	N
Vbp1	N	0.259825	14	N
Sptlc1	N	0.259825	14	N
Bcan	N	0.259825	14	N
Syt1	N	0.259825	14	N
Dvl3	N	0.259825	14	N
Hgf	N	0.259825	14	Y
Col1a1	N	0.259825	14	N
Hexa	N	0.259825	14	N
H2afx	N	0.259825	14	N
Rac2	N	0.259825	14	N
Satb1	N	0.259825	14	N
Ttf1	N	0.259825	14	N
Stat3	N	0.259825	14	N
Rab1	N	0.259825	14	N
Dpm1	N	0.259825	14	N
Fbn1	N	0.259825	14	N
Dlx2	N	0.259825	14	N
Eng	N	0.259825	14	N
Sash1	FT	0.259825	14	N
Cd81	N	0.259825	14	N
Aff2	N	0.259825	14	N
Cbx5	N	0.259825	14	N
Tln1	N	0.259825	14	N
Hfe	N	0.259825	14	N
Tle1	N	0.259825	14	N
Pxn	N	0.259825	14	N
Rad23b	N	0.259825	14	N
Socs3	N	0.259825	14	N
Ppic	N	0.259825	14	Y
Fkbp5	N	0.259825	14	Y
Fez1	N	0.259825	14	N
Elf4	N	0.259825	14	N
Gh	FT	0.259825	14	N
Rnf11	N	0.259825	14	N
Flna	N	0.259825	14	N
Skp1a	N	0.259825	14	N
Cd47	N	0.259825	14	N
Tcf7	N	0.259825	14	N
Itgb3	N	0.259825	14	N
Hint1	N	0.259825	14	N
Spn	N	0.259825	14	N
Slk	N	0.259825	14	Y
Degs1	N	0.259825	14	N
Vegfb	N	0.259825	14	N
Angpt1	N	0.259825	14	Y
Cad	FT	0.259825	14	Y
Csf1	N	0.259825	14	N
Rac1	N	0.259825	14	N
Sox5	N	0.259825	14	N
Cib1	N	0.259825	14	N
Phc1	N	0.259825	14	N
Cab39	N	0.259825	14	N
Fmod	N	0.259825	14	N
Dmd	N	0.259825	14	N
Ddb1	N	0.259825	14	N
Actn4	N	0.225651	14	N
Acsl4	N	0.225651	14	N
Fads1	N	0.225651	14	N
Etfa	N	0.225651	14	N
Sox4	FT	0.225651	14	N
Adam23	N	0.225651	14	Y
Kcnc1	N	0.225651	14	Y
Tcf21	N	0.225651	14	N
Abcc9	N	0.225651	14	Y
Hand2	N	0.225651	14	N
Got1	N	0.225651	14	N
Banf1	N	0.225651	14	N
Stam	N	0.225651	14	N
Cd3e	N	0.225651	14	N
Elavl2	N	0.225651	14	N
Rps19	N	0.225651	14	N
Pdgfa	N	0.225651	14	N
Nfyc	N	0.225651	14	N
Pygb	FT	0.225651	14	Y
Ell2	N	0.225651	14	N
Gtf3c1	N	0.225651	14	N
Psmd10	N	0.225651	14	N
Atg5	N	0.225651	14	N
Sod3	N	0.225651	14	Y
H6pd	N	0.225651	14	N
Cox7a2	N	0.225651	14	N
Dvl2	N	0.225651	14	N
Vegfc	FT	0.225651	14	N
Ring1	N	0.225651	14	N
Ncoa3	N	0.225651	14	N
Id1	FT	0.225651	14	N
Rfx2	N	0.225651	14	N
Rpa3	N	0.225651	14	N
Kif2a	N	0.225651	14	N
Limk1	N	0.225651	14	Y
Rcc1	N	0.225651	14	N
Tgm2	N	0.225651	14	Y
Pdia4	N	0.225651	14	Y
Fbxo3	N	0.225651	14	N
Sema3c	N	0.225651	14	N
Wbp2	N	0.225651	14	N
Klkb1	N	0.225651	14	Y
Api5	N	0.225651	14	N
Lcat	N	0.225651	14	N
Pbx1	N	0.225651	14	N
Cdc42	N	0.225651	14	N
Rpe	N	0.225651	14	N
Tssc4	N	0.225651	14	N
Entpd5	N	0.225651	14	N
Inpp5a	N	0.225651	14	Y
Tek	N	0.225651	14	Y
Fut2	N	0.225651	14	Y
Ctsh	FT	0.225651	14	Y
Hoxa10	N	0.225651	14	N
Cyp51	N	0.225651	14	Y
B4galt1	N	0.225651	14	N
Wee1	N	0.225651	14	Y
Calca	N	0.225651	14	N
Nsf	N	0.225651	14	N
Snca	N	0.225651	14	N
Taldo1	N	0.225651	14	N
Gna14	N	0.225651	14	N
Pgls	N	0.225651	14	N
Slc6a8	N	0.225651	14	Y
Ung	N	0.225651	14	N
Plcg1	N	0.225651	14	Y
Gnb2l1	N	0.225651	14	N
Bmp5	N	0.225651	14	N
Ldha	N	0.225651	14	N
Neo1	N	0.225651	14	N
Elavl4	N	0.225651	14	N
Col5a1	N	0.225651	14	N
Dbf4	N	0.225651	14	N
Ppat	N	0.225651	14	Y
Wisp1	N	0.225651	14	N
Pafah1b2	N	0.225651	14	N
Cyp17a1	N	0.225651	14	Y
Epb4.1l1	N	0.225651	14	N
Slc11a1	N	0.225651	14	N
Nnat	N	0.225651	14	N
Slc22a5	N	0.225651	14	Y
Diablo	N	0.225651	14	N
Pdlim3	FT	0.225651	14	N
Gtpbp4	N	0.225651	14	N
Tcf20	N	0.225651	14	N
Lsm1	N	0.225651	14	N
Pml	N	0.225651	14	N
Pde1c	FT	0.225651	14	Y
Icam1	N	0.225651	14	N
Psma1	N	0.225651	14	N
Lhx3	N	0.225651	14	N
Rhog	N	0.225651	14	N
Rgs10	N	0.225651	14	N
Hcls1	N	0.225651	14	N
Esd	N	0.225651	14	N
Ccna2	N	0.225651	14	N
Gys1	N	0.225651	14	N
Eya2	N	0.225651	14	N
Aldh1a2	N	0.225651	14	Y
Emp2	FT	0.225651	14	N
Cxcl12	N	0.225651	14	N
Itgb5	N	0.225651	14	Y
Fxyd5	N	0.225651	14	N
Itga7	FT	0.225651	14	Y
Pin1	N	0.225651	14	N
Runx1t1	N	0.225651	14	N
Dnaja1	N	0.225651	14	N
Sgpp1	N	0.225651	14	N
Fbxo9	N	0.225651	14	N
Slc11a2	N	0.225651	14	N
Jak3	N	0.225651	14	Y
Atp1a1	N	0.225651	14	Y
Immt	N	0.225651	14	N
C1qa	N	0.225651	14	N
Topbp1	N	0.225651	14	N
G6pc2	N	0.225651	14	N
Ptpn6	N	0.225651	14	Y
Hmgcs1	N	0.225651	14	Y
Nudc	N	0.225651	14	N
Sf3a2	N	0.225651	14	N
Pla2g7	FT	0.225651	14	N
Tal1	N	0.225651	14	N
Pcgf2	N	0.225651	14	N
Efna1	N	0.225651	14	N
Fbln1	N	0.225651	14	N
Tead1	N	0.225651	14	N
Timeless	N	0.225651	14	N
Rad51	N	0.225651	14	N
Idh2	N	0.225651	14	N
St7	N	0.225651	14	N
Foxf2	N	0.225651	14	N
Pla2g4a	N	0.225651	14	N
Ppp1cb	N	0.225651	14	N
Snta1	N	0.225651	14	N
Nap1l2	N	0.225651	14	N
Atp2a2	N	0.225651	14	Y
Gna11	N	0.225651	14	N
Tpp1	N	0.225651	14	N
Tm2d3	N	0.225651	14	N
Nf2	N	0.225651	14	N
Ctdsp2	N	0.225651	14	N
Gas6	N	0.225651	14	N
Bdnf	N	0.225651	14	N
Sp1	N	0.225651	14	N
Dnajb1	N	0.225651	14	N
Tgfb1	N	0.225651	14	N
Psmc3	N	0.225651	14	N
Tap1	N	0.225651	14	Y
Vps4a	N	0.225651	14	N
Rbm4	N	0.225651	14	N
Cxxc1	N	0.225651	14	N
Ccndbp1	N	0.225651	14	N
Rpn2	N	0.225651	14	N
Nsd1	N	0.225651	14	N
Eif4ebp2	N	0.225651	14	N
Pdk4	FT	0.225651	14	Y
Pstpip1	N	0.225651	14	N
Cst3	FT	0.225651	14	N
Lfng	N	0.225651	14	N
Rps6ka1	FT	0.225651	14	Y
Fabp6	N	0.225651	14	N
Rab5a	N	0.225651	14	N
Ddx1	N	0.225651	14	N
Fgf12	N	0.225651	14	N
Fto	N	0.225651	14	N
Plaa	N	0.225651	14	N
Hif3a	N	0.225651	14	N
Eif5b	N	0.225651	14	N
Rbpms	N	0.225651	14	N
Pdlim4	FT	0.225651	14	N
Hdac2	N	0.225651	14	N
Ilk	N	0.225651	14	Y
Angptl4	N	0.225651	14	Y
Pkp2	N	0.225651	14	N
Aldh7a1	N	0.225651	14	Y
Tcf4	N	0.225651	14	N
Fzd3	N	0.225651	14	N
Ltbp4	N	0.225651	14	N
Scg5	FT	0.225651	14	N
Acadvl	N	0.225651	14	N
Rtn4	N	0.225651	14	N
Bcl2	N	0.225651	14	Y
Rhot1	N	0.225651	14	N
Idh3a	N	0.225651	14	N
Rnps1	N	0.225651	14	N
Cs	N	0.225651	14	N
Adcy6	N	0.225651	14	Y
Eda	N	0.225651	14	N
Itgb4	N	0.225651	14	Y
Usp19	N	0.225651	14	N
Aff1	N	0.225651	14	N
Atp6v1a	N	0.225651	14	N
Inpp5d	N	0.225651	14	Y
Dido1	N	0.225651	14	N
Txn1	N	0.225651	14	Y
Jag2	N	0.225651	14	N
Tubgcp3	N	0.225651	14	N
Nap1l4	N	0.225651	14	N
Acp1	N	0.225651	14	N
Ptx3	N	0.225651	14	N
Cd74	N	0.225651	14	N
Stom	N	0.225651	14	N
Etf1	N	0.225651	14	N
Tbpl1	N	0.225651	14	N
Adcy8	N	0.225651	14	Y
Shc1	N	0.225651	14	N
Rhoc	N	0.225651	14	N
Dstn	N	0.225651	14	N
Ddx3y	FT	0.225651	14	N
Tex261	N	0.225651	14	N
Cdk2	N	0.225651	14	Y
Ccnb2	N	0.225651	14	N
Ddost	N	0.225651	14	N
Adam12	N	0.225651	14	Y
Nfatc1	N	0.225651	14	Y
2810417H13Rik	FT	0.225651	14	N
Aqp1	N	0.225651	14	N
Sc5d	N	0.225651	14	N
Canx	N	0.225651	14	N
Fxyd1	N	0.225651	14	N
Rdbp	N	0.225651	14	N
Capn6	FT	0.225651	14	Y
Cfp	N	0.225651	14	N
Lama2	N	0.225651	14	N
Apba3	N	0.225651	14	N
Usf2	N	0.225651	14	N
Slbp	N	0.225651	14	N
Pik3cd	N	0.225651	14	Y
Stat5a	N	0.225651	14	N
Rab4a	N	0.221116	14	N
Vps28	N	0.221116	14	N
Dnajc11	N	0.221116	14	N
Riok3	N	0.221116	14	N
Dnajc7	N	0.221116	14	N
Eed	N	0.221116	14	N
Lamc2	N	0.221116	14	N
Pls3	N	0.221116	14	N
Slc12a5	N	0.221116	14	Y
E2f5	N	0.221116	14	N
Zbtb17	N	0.221116	14	N
Atp7a	N	0.221116	14	N
Rb1	N	0.221116	14	N
Sp4	N	0.221116	14	N
Phyh	N	0.221116	14	N
Zfp467	N	0.221116	14	N
Ddt	N	0.221116	14	N
Pak3	N	0.221116	14	Y
Ik	N	0.221116	14	N
Hoxa4	N	0.221116	14	N
Slc6a2	N	0.221116	14	Y
Cacna1h	N	0.221116	14	Y
Lima1	N	0.221116	14	N
Rab7	N	0.221116	14	N
Plat	N	0.221116	14	Y
Ptgis	N	0.221116	14	Y
Sncg	N	0.221116	14	N
Clec3b	N	0.221116	14	N
Abhd14a	N	0.221116	14	N
Col9a1	N	0.221116	14	N
Rbbp7	N	0.221116	14	N
Kif22	N	0.221116	14	N
Phlda2	N	0.221116	14	N
Cpeb1	N	0.221116	14	N
Tmem45a	N	0.221116	14	N
Pdgfb	N	0.221116	14	N
Wnt3	N	0.221116	14	N
Hist1h1c	FT	0.221116	14	N
Tkt	N	0.221116	14	N
Reck	N	0.221116	14	N
Slc6a1	N	0.221116	14	Y
Gnb1	N	0.221116	14	N
Gstt2	N	0.221116	14	N
Nhlh1	N	0.221116	14	N
Fzd6	N	0.221116	14	N
Cyp7b1	N	0.221116	14	Y
Tesk1	N	0.221116	14	Y
E2f3	N	0.221116	14	N
Hpn	N	0.221116	14	Y
Epb4.1l4a	FT	0.221116	14	N
Ace2	N	0.221116	14	Y
Pik3c3	N	0.221116	14	Y
Fasl	N	0.221116	14	N
Fgf1	FT	0.221116	14	N
Rps6ka2	N	0.221116	14	Y
Hspa4	N	0.221116	14	N
Dgat1	N	0.221116	14	Y
Igfals	N	0.221116	14	N
Pax3	N	0.221116	14	N
Rsad2	N	0.221116	14	N
Anxa4	FT	0.221116	14	N
Phlda1	N	0.221116	14	N
Tceb3	N	0.221116	14	N
Synj2	N	0.221116	14	Y
Impdh1	N	0.221116	14	Y
Tfpt	N	0.221116	14	N
Usp8	N	0.221116	14	Y
Fosb	N	0.221116	14	N
Rps3	N	0.221116	14	N
Dguok	N	0.221116	14	N
Gyg	N	0.221116	14	N
Tpm4	N	0.221116	14	N
St13	N	0.221116	14	N
Chl1	N	0.221116	14	N
Egf	N	0.221116	14	N
Slc33a1	N	0.221116	14	N
Hebp1	FT	0.221116	14	N
Cdc7	N	0.221116	14	Y
Apbb1	N	0.221116	14	N
Dkk2	N	0.221116	14	N
Apbb2	N	0.221116	14	N
Cyp2c39	N	0.221116	14	N
Ddc	N	0.221116	14	Y
Gal	N	0.221116	14	N
Hoxb6	N	0.221116	14	N
Aldob	N	0.221116	14	N
Lpin1	N	0.221116	14	N
Il7	N	0.221116	14	N
Six2	N	0.221116	14	N
Ank	N	0.221116	14	N
Apoa4	N	0.221116	14	N
Ap1b1	N	0.221116	14	N
Rhob	N	0.221116	14	N
Hdac3	N	0.221116	14	N
Adam17	N	0.221116	14	Y
Calu	N	0.221116	14	N
Stx4a	N	0.221116	14	N
Il13	N	0.221116	14	N
Fech	N	0.221116	14	N
Fos	N	0.221116	14	N
Gdnf	N	0.221116	14	N
Cd38	N	0.221116	14	N
Ctsz	N	0.221116	14	Y
Edil3	N	0.221116	14	N
Aldoc	N	0.221116	14	N
Bpgm	N	0.221116	14	N
Dct	N	0.221116	14	Y
Atf5	N	0.221116	14	N
Gatm	N	0.221116	14	N
Kcnj6	N	0.221116	14	Y
Pccb	N	0.221116	14	Y
Tecta	N	0.221116	14	N
Ambn	N	0.221116	14	N
Rnf10	N	0.221116	14	N
Rab28	N	0.221116	14	N
Chga	N	0.221116	14	N
Isoc1	N	0.221116	14	N
Slc30a4	N	0.221116	14	N
Polg	N	0.221116	14	N
Col13a1	N	0.221116	14	N
Gtf3c4	N	0.221116	14	N
Ppap2a	N	0.221116	14	N
Slc17a1	N	0.221116	14	Y
Gtf3a	N	0.221116	14	N
Abcb1a	N	0.221116	14	Y
Nck2	N	0.221116	14	N
Wnt7a	N	0.221116	14	N
Dnalc4	N	0.221116	14	N
Slc27a2	N	0.221116	14	N
Usp7	N	0.221116	14	N
Cast	N	0.221116	14	N
Tsc22d3	N	0.221116	14	N
Abcb1b	N	0.221116	14	N
Jam3	N	0.221116	14	N
Elavl1	N	0.221116	14	N
Epb4.1	N	0.221116	14	N
Rfc2	N	0.221116	14	N
Pepd	N	0.221116	14	Y
Klf10	N	0.221116	14	N
Hk2	N	0.221116	14	N
Litaf	N	0.221116	14	N
Ins2	N	0.221116	14	N
Wnt5b	N	0.221116	14	N
Pex5	N	0.221116	14	N
Inadl	N	0.221116	14	N
Ctsl	N	0.221116	14	Y
Cps1	N	0.221116	14	N
Sox17	N	0.221116	14	N
Rfx1	N	0.221116	14	N
Tmem131	N	0.221116	14	N
Nans	N	0.221116	14	N
Rbm8a	N	0.221116	14	N
Ppp3cc	N	0.221116	14	N
Cdk8	N	0.221116	14	Y
Fstl1	N	0.221116	14	N
Galk2	N	0.221116	14	N
Plekha1	N	0.221116	14	N
Zw10	N	0.221116	14	N
Il18	N	0.221116	14	N
Clta	N	0.221116	14	N
Nit2	N	0.221116	14	N
Ccl17	N	0.221116	14	N
Hoxa9	N	0.221116	14	N
Rbks	N	0.221116	14	Y
Gipc2	N	0.221116	14	N
Pkp1	N	0.221116	14	N
Epas1	N	0.221116	14	N
Slc22a18	N	0.221116	14	Y
Aes	N	0.221116	14	N
Incenp	N	0.221116	14	N
Dhx9	N	0.178111	14	N
Npy	N	0.178111	14	N
Itgb7	N	0.178111	14	Y
Dctn3	N	0.178111	14	N
Loxl1	N	0.178111	14	N
Dctn6	N	0.178111	14	N
Def8	N	0.178111	14	N
Kcnj2	N	0.178111	14	Y
Pole3	N	0.178111	14	N
Sod2	N	0.178111	14	N
Pick1	N	0.178111	14	N
Atp6v1e1	N	0.178111	14	N
Gata1	N	0.178111	14	N
Phf17	N	0.178111	14	N
Nedd8	N	0.178111	14	N
Nos3	N	0.178111	14	Y
Pla2g12a	N	0.178111	14	N
Gclm	N	0.178111	14	N
Pmp22	N	0.178111	14	N
Exosc10	N	0.178111	14	N
Uty	FT	0.178111	14	N
Vegfa	FT	0.178111	14	N
Ndufa9	N	0.178111	14	N
Reln	N	0.178111	14	N
Zfp64	N	0.178111	14	N
Cav3	N	0.178111	14	N
Ggcx	N	0.178111	14	Y
Yes1	N	0.178111	14	Y
Thbs3	N	0.178111	14	N
Nusap1	N	0.178111	14	N
Pmm2	N	0.178111	14	N
Itgb2	N	0.178111	14	Y
Cdc20	N	0.178111	14	N
Six5	N	0.178111	14	N
Bax	N	0.178111	14	Y
Nsdhl	N	0.178111	14	Y
Sos1	N	0.178111	14	N
Htatip2	N	0.178111	14	N
Phkb	N	0.178111	14	N
Dmpk	N	0.178111	14	Y
Cyp4a14	N	0.178111	14	N
Cnn3	N	0.178111	14	N
Sox15	N	0.178111	14	N
Apbb1ip	N	0.178111	14	N
Slc22a6	N	0.178111	14	Y
Eya3	N	0.178111	14	N
Pts	N	0.178111	14	N
Runx1	N	0.178111	14	N
Bst1	N	0.178111	14	N
Pde1a	N	0.178111	14	Y
Slc26a2	N	0.178111	14	N
Ak1	N	0.178111	14	N
Tjp1	N	0.178111	14	N
Nt5e	N	0.178111	14	N
Kcnj5	N	0.178111	14	Y
Ccl2	N	0.178111	14	N
Pola1	N	0.178111	14	Y
Rab11a	N	0.178111	14	N
Rnf167	N	0.178111	14	N
Gpsm2	N	0.178111	14	N
Vtn	N	0.178111	14	N
Pfdn5	N	0.178111	14	N
Cyp11a1	N	0.178111	14	Y
Pias3	N	0.178111	14	N
Nfatc3	N	0.178111	14	Y
Gata4	N	0.178111	14	N
Igf2	N	0.178111	14	N
Hsd17b3	N	0.178111	14	Y
Bmp6	N	0.178111	14	N
Ilf2	N	0.178111	14	N
Nup107	N	0.178111	14	N
Kif1b	N	0.178111	14	N
Il5	N	0.178111	14	N
Notch3	N	0.178111	14	N
Txn2	N	0.178111	14	Y
Apcs	N	0.178111	14	N
Ptk2	N	0.178111	14	Y
Tssk1	N	0.178111	14	N
Il16	N	0.178111	14	N
Rdh5	N	0.178111	14	Y
Raf1	N	0.178111	14	Y
Vasp	N	0.178111	14	N
Sdhb	N	0.178111	14	N
Ikbke	N	0.178111	14	Y
Dmbt1	N	0.178111	14	Y
Tgds	N	0.178111	14	N
Pafah1b3	N	0.178111	14	N
Col4a2	N	0.178111	14	N
Ccl5	N	0.178111	14	N
Azgp1	N	0.178111	14	N
Nnt	N	0.178111	14	N
Ogdh	N	0.178111	14	N
Tinf2	N	0.178111	14	N
Gstk1	N	0.178111	14	N
Tnfsf4	N	0.178111	14	N
Hoxd13	N	0.178111	14	N
Dpagt1	N	0.178111	14	N
Aco1	N	0.178111	14	N
Atf3	N	0.178111	14	N
Lyl1	N	0.178111	14	N
Gstm5	N	0.178111	14	N
Fancc	N	0.178111	14	N
Lig3	N	0.178111	14	N
Imp4	N	0.178111	14	N
Shoc2	N	0.178111	14	N
Tbc1d1	N	0.178111	14	N
Adh1	N	0.178111	14	Y
Col19a1	N	0.178111	14	N
Sh2d2a	N	0.178111	14	N
Wnt2b	N	0.178111	14	N
Slc2a2	N	0.178111	14	Y
Tssc1	N	0.178111	14	N
Gnaz	N	0.178111	14	N
Ptges	N	0.178111	14	Y
Notch2	N	0.178111	14	N
P4hb	N	0.178111	14	Y
Bcl6	N	0.178111	14	N
Itsn1	N	0.178111	14	N
Hoxa11	N	0.178111	14	N
Elac2	N	0.178111	14	N
Bcl3	N	0.178111	14	N
Rassf1	N	0.178111	14	N
Gfpt2	N	0.178111	14	N
Lasp1	N	0.178111	14	N
Sntb1	N	0.178111	14	N
Pias2	N	0.178111	14	N
Ccs	N	0.178111	14	Y
H3f3b	N	0.178111	14	N
Hoxb13	N	0.178111	14	N
Slc38a4	N	0.178111	14	N
Gata3	N	0.178111	14	N
Rsl1d1	N	0.178111	14	N
Eln	N	0.178111	14	N
Cask	N	0.178111	14	Y
Acox1	N	0.178111	14	N
Tm7sf2	N	0.178111	14	N
Itgb2l	N	0.178111	14	N
Sema6a	N	0.178111	14	N
Rab9	N	0.178111	14	N
Col5a2	N	0.178111	14	N
Tfpi2	N	0.178111	14	N
Ogn	N	0.178111	14	N
Gna13	N	0.178111	14	N
Lipc	N	0.178111	14	Y
Cyp3a11	N	0.178111	14	N
Yap1	N	0.178111	14	N
Slc26a1	N	0.178111	14	N
Ikbkb	N	0.178111	14	Y
Phb	N	0.178111	14	N
Oat	N	0.178111	14	Y
Sdccag3	N	0.178111	14	N
Ppl	N	0.178111	14	N
Hand1	N	0.178111	14	N
Sox3	N	0.178111	14	N
Asns	N	0.178111	14	N
Nudt21	FT	0.178111	14	N
Adss	N	0.178111	14	N
Cntnap1	N	0.178111	14	Y
Csnk2a2	N	0.178111	14	Y
Flt1	FT	0.178111	14	Y
Pias1	N	0.178111	14	N
Adsl	N	0.178111	14	N
Bcl2l11	N	0.178111	14	N
Sf3b2	N	0.178111	14	N
Pcsk1	N	0.178111	14	N
Tes	N	0.178111	14	N
Enc1	N	0.178111	14	N
Lat	N	0.178111	14	N
Plcb3	N	0.178111	14	Y
Acin1	N	0.178111	14	N
Edn1	N	0.178111	14	N
Hoxb1	N	0.178111	14	N
Rpia	N	0.178111	14	N
Cdk5	N	0.178111	14	Y
Ing4	N	0.178111	14	N
Pou3f3	N	0.178111	14	N
Casp2	N	0.178111	14	Y
Lgals4	N	0.178111	14	N
Rock2	N	0.178111	14	Y
Cstf2t	N	0.178111	14	N
Eif2s1	N	0.178111	14	N
Cant1	N	0.178111	14	N
Ehhadh	N	0.178111	14	N
Pax9	N	0.178111	14	N
Ptpn14	N	0.178111	14	Y
Gast	N	0.178111	14	N
Rpn1	N	0.178111	14	N
Atp2a1	N	0.178111	14	Y
Atxn1	N	0.178111	14	N
Fgf2	N	0.178111	14	N
Pou6f1	N	0.178111	14	N
B2m	N	0.178111	14	N
Cstf2	N	0.178111	14	N
Ptp4a3	N	0.178111	14	Y
Tep1	N	0.178111	14	N
Dsp	N	0.178111	14	N
Col4a5	N	0.178111	14	N
Col18a1	N	0.178111	14	N
Elp3	N	0.178111	14	N
Hpd	N	0.178111	14	N
Aplp2	N	0.178111	14	N
Rtn3	N	0.178111	14	N
Rad9	N	0.178111	14	N
Cebpb	N	0.178111	14	N
Dtymk	N	0.178111	14	N
Asah1	N	0.178111	14	N
Ids	N	0.178111	14	Y
Smndc1	N	0.178111	14	N
Scg3	N	0.178111	14	N
Ampd3	FT	0.178111	14	Y
Cdh5	N	0.178111	14	N
Vps54	N	0.178111	14	N
Sgce	N	0.178111	14	N
Abce1	N	0.178111	14	Y
a	N	0.178111	14	N
Capg	N	0.178111	14	N
Zfp36l1	N	0.178111	14	N
Twist1	FT	0.178111	14	N
Zfpm2	N	0.178111	14	N
Csad	N	0.178111	14	Y
Foxc2	N	0.178111	14	N
Tnfaip2	N	0.178111	14	N
Hoxa7	N	0.178111	14	N
Etv4	N	0.178111	14	N
Atf2	N	0.178111	14	N
Cox5a	N	0.178111	14	N
Hnf4g	N	0.178111	14	Y
Foxj1	N	0.178111	14	N
Pip5k1c	N	0.178111	14	N
Eno3	N	0.178111	14	N
Bnip1	N	0.178111	14	N
Rpp30	N	0.178111	14	N
Psmd14	N	0.178111	14	N
Atp6v1h	N	0.178111	14	N
Slc2a3	FT	0.178111	14	Y
Rae1	N	0.178111	14	N
Aldh3a2	N	0.178111	14	Y
Sfpi1	N	0.178111	14	N
Dkk3	N	0.178111	14	N
Hmox1	N	0.178111	14	N
Akap12	N	0.178111	14	N
Rps6ka3	N	0.178111	14	Y
Bcat2	N	0.178111	14	N
Notch1	N	0.178111	14	N
Fbxo38	N	0.178111	14	N
Rad17	N	0.178111	14	N
Ppm1g	N	0.178111	14	N
Smo	N	0.178111	14	N
Ckm	N	0.178111	14	N
Tpd52l2	N	0.178111	14	N
Il15	N	0.178111	14	N
Clgn	N	0.178111	14	N
Impa1	N	0.178111	14	N
Hmgcs2	N	0.178111	14	Y
Tnfsf10	N	0.178111	14	N
Adk	N	0.178111	14	Y
Tyk2	N	0.178111	14	Y
Dlat	N	0.178111	14	N
Pla2g5	N	0.178111	14	Y
Akt1	N	0.178111	14	Y
Cdkn1a	N	0.178111	14	N
Aup1	N	0.178111	14	N
Ptpn22	N	0.178111	14	Y
Tbx3	N	0.178111	14	N
Sacm1l	N	0.178111	14	N
Aqp2	N	0.178111	14	N
Hmbs	N	0.178111	14	N
Chd8	N	0.178111	14	N
Pold2	N	0.178111	14	N
Tspan32	N	0.178111	14	N
Cldn5	N	0.178111	14	N
Pck2	N	0.178111	14	N
Ncoa6	N	0.178111	14	N
Ube2b	N	0.178111	14	N
Llgl1	N	0.178111	14	N
Zfp207	N	0.178111	14	N
Gli3	N	0.178111	14	N
Plcd1	N	0.178111	14	Y
Dapk2	N	0.178111	14	Y
E2f1	N	0.178111	14	N
Lamb2	N	0.178111	14	N
Tnnc1	N	0.178111	14	N
Olfm1	N	0.178111	14	N
Hsd17b1	N	0.178111	14	Y
Cav1	FT	0.178111	14	N
Il18bp	N	0.178111	14	N
Vwf	N	0.178111	14	Y
Pkig	N	0.178111	14	N
Acsl5	N	0.178111	14	N
Alox12	N	0.178111	14	Y
Lta	N	0.178111	14	N
Tie1	N	0.178111	14	Y
Ssbp1	N	0.178111	14	N
Etfdh	N	0.178111	14	N
Atf4	N	0.178111	14	N
Itk	N	0.178111	14	Y
Rock1	N	0.178111	14	Y
Snai1	N	0.178111	14	N
Cd5l	N	0.178111	14	Y
Ftsj3	N	0.178111	14	N
Tbk1	N	0.178111	14	Y
Hspa4l	N	0.178111	14	N
Slc6a3	N	0.178111	14	Y
Inhbc	N	0.178111	14	N
Bysl	N	0.178111	14	N
Cpsf4	N	0.178111	14	N
Dnase1l3	N	0.178111	14	Y
Pld2	N	0.178111	14	N
Gstz1	N	0.178111	14	N
Abcc3	N	0.178111	14	Y
Atp8a1	N	0.178111	14	N
Atm	FT	0.178111	14	Y
Id3	N	0.178111	14	N
Ctsk	N	0.178111	14	Y
Cd53	N	0.178111	14	N
Tank	N	0.178111	14	N
Igj	N	0.178111	14	N
Stx3	N	0.178111	14	N
Casq2	N	0.178111	14	N
Ccne1	N	0.178111	14	N
Pygm	N	0.178111	14	Y
Heph	N	0.178111	14	N
Twsg1	N	0.178111	14	N
Fbxw2	N	0.178111	14	N
Psmd9	N	0.178111	14	N
Nckap1l	N	0.178111	14	N
Unc45a	N	0.178111	14	N
Pafah1b1	N	0.178111	14	N
Cxcl1	N	0.178111	14	N
Stag3	FT	0.178111	14	N
Ryk	N	0.178111	14	Y
Wnt11	N	0.111752	14	N
Fkbp9	N	0.111752	14	Y
Rac3	N	0.111752	14	N
Eef1g	N	0.111752	14	N
Atp7b	N	0.111752	14	N
Rho	N	0.111752	14	Y
Stx8	N	0.111752	14	N
Pdha2	N	0.111752	14	N
Cxcl13	N	0.111752	14	N
Gip	N	0.111752	14	N
Agpat3	N	0.111752	14	N
Fbp1	N	0.111752	14	Y
Ldb3	N	0.111752	14	N
Tomm40	N	0.111752	14	N
Slc31a1	N	0.111752	14	N
Gck	N	0.111752	14	N
Il1a	N	0.111752	14	N
Ltf	N	0.111752	14	N
Calm4	N	0.111752	14	N
Nmd3	N	0.111752	14	N
Cpt1a	N	0.111752	14	Y
Cyp1a1	N	0.111752	14	Y
Rexo2	N	0.111752	14	N
Kcnq1	N	0.111752	14	Y
Sim1	N	0.111752	14	N
Efna2	N	0.111752	14	N
Galk1	N	0.111752	14	N
Lamc1	N	0.111752	14	N
Wdhd1	N	0.111752	14	N
Vil1	N	0.111752	14	N
Tuft1	N	0.111752	14	N
Fip1l1	N	0.111752	14	N
Epha5	FT	0.111752	14	Y
Tpsab1	N	0.111752	14	N
Rhoa	N	0.111752	14	N
Fgf5	N	0.111752	14	N
Efna5	N	0.111752	14	N
Sdc3	N	0.111752	14	N
Ctf1	N	0.111752	14	N
Fzd2	N	0.111752	14	N
Pcna	N	0.111752	14	N
Gucy2c	N	0.111752	14	Y
Pfkfb2	N	0.111752	14	N
Gna15	N	0.111752	14	N
Blm	N	0.111752	14	N
Ihh	N	0.111752	14	N
Nfkb1	N	0.111752	14	Y
Tgm3	N	0.111752	14	Y
Klf6	N	0.111752	14	N
Shh	N	0.111752	14	N
Lox	N	0.111752	14	N
Plagl1	N	0.111752	14	N
Ceacam12	N	0.111752	14	N
Vip	N	0.111752	14	N
Col17a1	N	0.111752	14	N
Rbp1	N	0.111752	14	N
Gstt1	N	0.111752	14	N
Ccne2	N	0.111752	14	N
Spock1	N	0.111752	14	N
Tat	N	0.111752	14	N
Tmem40	N	0.111752	14	N
Kcne1	N	0.111752	14	N
Pax1	N	0.111752	14	N
P4ha2	FT	0.111752	14	N
Cldn7	N	0.111752	14	N
Calml4	N	0.111752	14	N
Fgf6	N	0.111752	14	N
Thbs2	N	0.111752	14	N
Cdk9	N	0.111752	14	Y
Atp5c1	N	0.111752	14	N
Apoa2	N	0.111752	14	N
Gp9	N	0.111752	14	N
Kcnn4	N	0.111752	14	N
Cdh1	N	0.111752	14	N
Cst7	N	0.111752	14	N
Adcyap1	N	0.111752	14	N
Sult2b1	N	0.111752	14	N
Rnase1	N	0.111752	14	N
Kl	N	0.111752	14	N
Clic1	N	0.111752	14	N
Gdf10	N	0.111752	14	N
Ifih1	N	0.111752	14	N
Anxa3	N	0.111752	14	N
Cyp19a1	N	0.111752	14	Y
Pcbp1	N	0.111752	14	N
Abl1	N	0.111752	14	Y
Scgb1a1	N	0.111752	14	N
Scin	N	0.111752	14	N
Rassf2	N	0.111752	14	N
Bak1	N	0.111752	14	Y
Casp8	N	0.111752	14	Y
Pctp	N	0.111752	14	N
S100a13	FT	0.111752	14	N
Guca2a	N	0.111752	14	N
Sema3f	N	0.111752	14	N
Pes1	N	0.111752	14	N
Gale	N	0.111752	14	N
Hspg2	N	0.111752	14	N
Ambp	N	0.111752	14	N
Idua	N	0.111752	14	N
Pdzk1ip1	N	0.111752	14	N
Dvl1	N	0.111752	14	N
Bad	N	0.111752	14	N
Sox1	N	0.111752	14	N
Ptk6	N	0.111752	14	Y
Rit1	N	0.111752	14	N
Smcp	N	0.111752	14	N
Gdf15	N	0.111752	14	N
Reg2	N	0.111752	14	N
Kin	N	0.111752	14	N
Aloxe3	N	0.111752	14	Y
Ptgs2	N	0.111752	14	Y
Vav2	N	0.111752	14	N
S100a9	N	0.111752	14	N
Lgmn	FT	0.111752	14	N
Pdia5	N	0.111752	14	Y
Aldh3a1	N	0.111752	14	Y
Lsm2	N	0.111752	14	N
Rab23	N	0.111752	14	N
Tpo	N	0.111752	14	Y
Pam	N	0.111752	14	Y
Pon1	N	0.111752	14	N
Ptbp2	N	0.111752	14	N
Lmx1b	N	0.111752	14	N
Baat	N	0.111752	14	N
Sphk1	N	0.111752	14	N
Cul1	N	0.111752	14	N
Setd8	N	0.111752	14	N
Alox8	N	0.111752	14	Y
Hsd17b12	N	0.111752	14	Y
Omd	N	0.111752	14	N
Ddx4	N	0.111752	14	N
Spib	N	0.111752	14	N
Gja5	N	0.111752	14	N
Scn10a	N	0.111752	14	Y
Gtf2f2	N	0.111752	14	N
Six3	FT	0.111752	14	N
Ccna1	N	0.111752	14	N
Stk11	N	0.111752	14	Y
Aox1	N	0.111752	14	N
Bmyc	N	0.111752	14	N
Kcnk3	N	0.111752	14	Y
Igfbp1	N	0.111752	14	N
Btc	N	0.111752	14	N
Hsf2	N	0.111752	14	N
Wnt6	N	0.111752	14	N
Insm1	N	0.111752	14	N
Hnf4a	N	0.111752	14	Y
Ppt1	N	0.111752	14	N
Foxd3	N	0.111752	14	N
Cnn2	N	0.111752	14	N
Vnn1	N	0.111752	14	N
Rnf2	N	0.111752	14	N
Bmp4	N	0.111752	14	N
Rce1	N	0.111752	14	N
Col4a3	N	0.111752	14	N
Tsc22d1	N	0.111752	14	N
Rad1	N	0.111752	14	N
Pax8	N	0.111752	14	N
Tspan7	FT	0.111752	14	N
Ifnb1	N	0.111752	14	N
Top2a	N	0.111752	14	Y
Hic1	N	0.111752	14	N
Lmo1	FT	0.111752	14	N
Cse1l	N	0.111752	14	N
Atp6v0a2	N	0.111752	14	N
Ucp3	N	0.111752	14	Y
Ugcg	N	0.111752	14	N
Blnk	N	0.111752	14	N
Gucy2e	N	0.111752	14	Y
Lif	N	0.111752	14	N
Tmsb4x	N	0.111752	14	N
Sele	N	0.111752	14	N
Cd40	N	0.111752	14	N
Fgf17	N	0.111752	14	N
Ebi3	N	0.111752	14	N
Rbx1	N	0.111752	14	N
Ppp3cb	N	0.111752	14	N
Ptk7	N	0.111752	14	Y
Ncam1	N	0.111752	14	N
Reg3g	N	0.111752	14	N
Evx1	N	0.111752	14	N
Col2a1	N	0.111752	14	N
Sell	N	0.111752	14	N
Tm4sf5	N	0.111752	14	N
Nasp	N	0.111752	14	N
Clcn1	N	0.111752	14	Y
Tnnt3	N	0.111752	14	N
Rab33a	FT	0.111752	14	N
Plg	N	0.111752	14	Y
Sema5a	N	0.111752	14	N
Efna4	N	0.111752	14	N
Atp4b	N	0.111752	14	N
Hmga2	N	0.111752	14	N
Apip	N	0.111752	14	N
Adcy2	N	0.111752	14	Y
Hoxa5	N	0.111752	14	N
Nes	N	0.111752	14	N
Efnb1	N	0.111752	14	N
Tcof1	N	0.111752	14	N
Cdk7	N	0.111752	14	Y
Adipoq	N	0.111752	14	N
Siah2	N	0.111752	14	N
Gla	N	0.111752	14	N
Wnt1	N	0.111752	14	N
Scg2	N	0.111752	14	N
Cenpa	N	0.111752	14	N
Slc16a1	N	0.111752	14	Y
Dnajb9	N	0.111752	14	N
Cel	N	0.111752	14	Y
Cck	N	0.111752	14	N
Alg3	N	0.111752	14	N
Six6	N	0.111752	14	N
Acp5	N	0.111752	14	N
Rpl19	N	0.111752	14	N
Cd93	FT	0.111752	14	N
Cideb	N	0.111752	14	N
Gtf3c5	N	0.111752	14	N
Cdca3	N	0.111752	14	N
Elf5	N	0.111752	14	N
Ret	N	0.111752	14	Y
Ramp2	N	0.111752	14	N
Lep	N	0.111752	14	N
Vps53	N	0.111752	14	N
Calb2	N	0.111752	14	N
Ccl12	N	0.111752	14	N
Cd19	N	0.111752	14	N
Pitx2	FT	0.111752	14	N
Pcbd1	N	0.111752	14	N
Dll3	N	0.111752	14	N
Csf3	N	0.111752	14	N
Itga6	FT	0.111752	14	Y
Btg2	N	0.111752	14	N
Zfp161	N	0.111752	14	N
Cdc25a	N	0.111752	14	Y
Emd	N	0.111752	14	N
Cdx1	N	0.111752	14	N
Aaas	N	0.111752	14	N
Nthl1	N	0.111752	14	N
Ndel1	N	0.111752	14	N
Psmc4	N	0.111752	14	N
Efnb3	N	0.111752	14	N
Col4a4	N	0.111752	14	N
Kcnd1	N	0.111752	14	Y
Fabp2	N	0.111752	14	N
Dhodh	N	0.111752	14	Y
Btg4	N	0.111752	14	N
Foxa2	N	0.111752	14	N
Alx3	N	0.111752	14	N
Pou2f2	N	0.111752	14	N
Ccnd1	FT	0.111752	14	N
Ncl	N	0.111752	14	N
Capn5	N	0.111752	14	Y
Cacybp	N	0.111752	14	N
Figf	N	0.111752	14	N
Pold3	N	0.111752	14	N
Gbp2	N	0.111752	14	N
U2af2	N	0.111752	14	N
Ndufa2	N	0.111752	14	N
Fhl2	N	0.111752	14	N
Naca	N	0.111752	14	N
Spag5	N	0.111752	14	N
Cops5	N	0.111752	14	N
Tgfa	N	0.111752	14	N
Cdc5l	N	0.111752	14	N
Il4	N	0.111752	14	N
Zfy2	N	0.111752	14	N
Plk4	N	0.111752	14	Y
Cenpc1	N	0.111752	14	N
Nck1	N	0.111752	14	N
Rnf5	N	0.111752	14	N
Tk1	FT	0.111752	14	Y
G6pdx	N	0.111752	14	N
Pcx	N	0.111752	14	N
C1qb	N	0.111752	14	N
Cyp2b10	N	0.111752	14	Y
Nip7	N	0.111752	14	N
Slc4a1ap	N	0.111752	14	N
Banp	N	0.111752	14	N
Adam22	N	0.111752	14	Y
Nedd4	N	0.111752	14	N
Sac3d1	N	0.111752	14	N
Bcl2l13	N	0.111752	14	Y
Colq	N	0.111752	14	N
Dcps	N	0.111752	14	N
S100a3	N	0.111752	14	N
Cdc37	N	0.111752	14	N
Tacstd2	N	0.111752	14	N
Phox2b	N	0.111752	14	N
Wnt7b	N	0.111752	14	N
Ccnf	N	0.111752	14	N
Klf4	N	0.111752	14	N
Il17a	N	0.111752	14	N
Ntf3	N	0.111752	14	N
Gapdhs	N	0.111752	14	Y
Dntt	N	0.111752	14	N
Jup	N	0.111752	14	N
Fbp2	N	0.111752	14	Y
Smpd2	N	0.111752	14	Y
Lefty1	N	0.111752	14	N
Lap3	N	0.111752	14	N
Acyp1	N	0.111752	14	N
Stoml2	N	0.111752	14	N
Txnip	FT	0.111752	14	N
Rapsn	N	0.111752	14	N
Tpd52	N	0.111752	14	N
Nek2	N	0.111752	14	Y
Cd2	N	0.111752	14	N
Ppy	N	0.111752	14	N
Pwp1	N	0.111752	14	N
Psma7	N	0.111752	14	N
Sod1	N	0.111752	14	Y
Junb	N	0.111752	14	N
Dusp2	N	0.111752	14	Y
Nppa	N	0.111752	14	N
Alx4	N	0.111752	14	N
Rad51ap1	N	0.111752	14	N
Ddit3	N	0.111752	14	N
Cdt1	N	0.111752	14	N
Exo1	N	0.111752	14	N
Relb	N	0.111752	14	Y
Inhbe	N	0.111752	14	N
Actg2	N	0.111752	14	N
Cd3g	N	0.111752	14	N
Ephb3	N	0.111752	14	Y
Fbxl12	N	0.111752	14	N
Cul2	N	0.111752	14	N
E4f1	N	0.111752	14	N
Ncbp2	N	0.111752	14	N
Sh3gl1	N	0.111752	14	N
Kif23	N	0.111752	14	N
Btf3	N	0.111752	14	N
Phkg2	N	0.111752	14	Y
Hoxd1	N	0.111752	14	N
Pfkfb1	N	0.111752	14	N
Adh7	N	0.111752	14	Y
Flt3	N	0.111752	14	Y
Col15a1	N	0.111752	14	N
Acadm	N	0.111752	14	N
Cdc25c	N	0.111752	14	Y
Egln1	N	0.111752	14	N
Gnat1	N	0.111752	14	N
Gnmt	N	0.111752	14	N
Zfp148	N	0.111752	14	Y
Slc6a4	N	0.111752	14	Y
G0s2	N	0.111752	14	N
Ect2	N	0.111752	14	N
Itgae	N	0.111752	14	Y
Gipc1	N	0.111752	14	N
Cenpe	N	0.111752	14	N
Plcg2	N	0.111752	14	Y
Casp9	N	0.111752	14	Y
Dlx4	N	0.111752	14	N
Fgf7	N	0.111752	14	N
Abcd2	N	0.111752	14	Y
Ctcf	N	0.111752	14	N
Sycp1	N	0.111752	14	N
Cxcl2	N	0.111752	14	N
Adam2	N	0.111752	14	Y
Hells	N	0.111752	14	N
Dsc3	N	0.111752	14	N
Ezh1	N	0.111752	14	N
Lef1	N	0.111752	14	N
Kcnk7	N	0.111752	14	N
Tmpo	N	0.111752	14	N
Bub1	FT	0.111752	14	Y
Cited1	N	0.111752	14	N
Zfp93	N	0.111752	14	N
Pip5k1b	N	0.111752	14	N
Rsu1	N	0.111752	14	N
Sema4f	N	0.111752	14	N
Aatk	N	0.111752	14	Y
Gdf5	N	0.111752	14	N
Hsd17b7	N	0.111752	14	Y
Apaf1	N	0.111752	14	N
Cyp2b19	N	0.111752	14	N
Eif2b1	N	0.111752	14	N
Emp1	N	0.111752	14	N
Slc12a3	N	0.111752	14	Y
Plk1	N	0.111752	14	Y
Pde4b	N	0.111752	14	Y
Dad1	N	0.111752	14	N
Enpp1	N	0.111752	14	N
Eif5	N	0.111752	14	N
Notch4	N	0.111752	14	N
Shbg	N	0.111752	14	N
Eif4ebp1	N	0.111752	14	N
Tnfsf11	N	0.111752	14	N
Lhx6	N	0.111752	14	N
Kcna6	N	0.111752	14	Y
Pde9a	N	0.111752	14	Y
Itpa	N	0.111752	14	N
Ddx18	N	0.111752	14	N
Smad7	N	0.111752	14	N
Tlx2	N	0.111752	14	N
Tfam	N	0.111752	14	N
Slc25a17	N	0.111752	14	Y
Col11a2	N	0.111752	14	N
Ube2c	N	0.111752	14	N
G6pd2	N	0.111752	14	N
Sdhc	N	0.111752	14	N
Pou2af1	N	0.111752	14	N
Socs1	N	0.111752	14	N
Entpd4	N	0.111752	14	N
Hsbp1	N	0.111752	14	N
Pbx3	N	0.111752	14	N
Cic	N	0.111752	14	N
Cpa3	FT	0.111752	14	Y
Wnt10b	N	0.111752	14	N
Ccl8	N	0.111752	14	N
Slc12a4	N	0.111752	14	Y
Cdc6	N	0.111752	14	N
Auh	N	0.111752	14	N
Cd320	N	0.111752	14	N
Cd14	N	0.111752	14	N
Ceacam1	N	0.111752	14	N
Cdh3	N	0.111752	14	N
Abcb4	N	0.111752	14	Y
Atp4a	N	0.111752	14	Y
Kcnmb1	N	0.111752	14	N
Ins1	N	0.111752	14	N
Foxc1	N	0.111752	14	N
Gpx1	N	0.111752	14	N
Sepw1	N	0.111752	14	N
Bmp1	N	0.111752	14	Y
Etfb	N	0.111752	14	N
Ugdh	N	0.111752	14	N
Pold1	N	0.111752	14	Y
Wisp2	N	0.111752	14	N
Lamb3	N	0.111752	14	N
Kif11	N	0.111752	14	N
Tnni3	N	0.111752	14	N
Chd1l	N	0.111752	14	N
Rbl1	N	0.111752	14	N
Aspm	FT	0.111752	14	N
Cebpa	N	0.111752	14	N
Hesx1	N	0.111752	14	N
Stk39	N	0.111752	14	Y
Adm	FT	0.111752	14	N
Gpc1	N	0.111752	14	N
Lxn	N	0.111752	14	N
S100a5	N	0.111752	14	N
Gata2	N	0.111752	14	N
Lalba	N	0.111752	14	N
Dpysl2	N	0.111752	14	N
Cdo1	N	0.111752	14	N
Dkk1	N	0.111752	14	N
Ly6d	N	0.111752	14	N
Blk	N	0.111752	14	Y
Cbl	N	0.111752	14	N
Gspt1	N	0.111752	14	N
Nf1	N	0.111752	14	N
Cdc16	N	0.111752	14	N
Gdpd3	FT	0.111752	14	N
Ptch2	N	0.111752	14	N
Rag2	N	0.111752	14	N
Rhd	N	0.111752	14	Y
Ube2i	N	0.111752	14	N
Dio1	N	0	14	N
Camp	N	0	14	N
Pmm1	N	0	14	N
Chi3l3	N	0	14	N
Gli1	N	0	14	N
En2	N	0	14	N
Sct	N	0	14	N
Slc2a4	N	0	14	Y
Il10	N	0	14	N
Ascl2	N	0	14	N
[truncated: 3,742 more rows]
