# Supplementary material for: Pathways to decoding the clinical potential of stress response FOXO-interaction networks for Huntington's disease: of gene prioritization and context dependence
Source: Front Aging Neurosci. 2013 Jun 13;5:22. doi: 10.3389/fnagi.2013.00022 (PMC3680703; doi:10.3389/fnagi.2013.00022)
Supplement: Table S1 — Fourteen models of HD pathogenesis for which transcriptomic data are available. [file DataSheet1.ZIP › Supplementary Material - Pathways to decoding the clinical potential of stress response FOXO-interaction networks for Huntingtons disease of gene prioritization and context dependence/50245__Table_6.XLSX]

## Sheet: enrichementTable_KP_Foxo3_targe
Gene entropy class	KEGG pathway	P value	Contributor genes
Low Entropy (0 - 0.2)	Focal adhesion	2.74e-14	Vegfa,Fn1,Vegfc,Itga8,Pdk11,Flt1,Itga7,Itga6,Ccnd1,Pten,Cav1,Pdgfra,Myl9,Cav2
Low Entropy (0 - 0.2)	Pathways in cancer	1.985e-11	Vegfa,Fn1,Vegfc,Cdkn1b,Fgf1,Itga6,Myc,Ccnd1,Egln3,Pten,Skp2,Pdgfra,Fgf11,Slc2a1
Low Entropy (0 - 0.2)	Regulation of actin cytoskeleton	7.934e-09	Cyfip2,Fn1,Fgf1,Gsn,Itga8,Itga7,Itga6,Pdgfra,Myl9,Fgf11
Low Entropy (0 - 0.2)	Small cell lung cancer	3.337e-08	Fn1,Cdkn1b,Itga6,Myc,Ccnd1,Pten,Skp2
Low Entropy (0 - 0.2)	Endometrial cancer	1.332e-06	Pdk11,Myc,Ccnd1,Pten,Foxo3
Low Entropy (0 - 0.2)	mTOR signaling pathway	1.467e-06	Vegfa,Vegfc,Pdk11,Rps6ka1,Ddit4
Low Entropy (0 - 0.2)	Melanoma	6.763e-06	Fgf1,Ccnd1,Pten,Pdgfra,Fgf11
Low Entropy (0 - 0.2)	Cell cycle	7.463e-06	Cdkn1b,Myc,Ccnd1,Bub1,Skp2,Atm
Low Entropy (0 - 0.2)	Salivary secretion	9.412e-06	Atp1a2,Prkg2,Cst3,Slc4a2,Atp1b2
Low Entropy (0 - 0.2)	ECM-receptor interaction	1.616e-05	Fn1,Itga8,Itga7,Itga6,Npnt
Low Entropy (0 - 0.2)	Bladder cancer	1.834e-05	Vegfa,Vegfc,Myc,Ccnd1
Low Entropy (0 - 0.2)	Prostate cancer	1.909e-05	Cdkn1b,Pdk11,Ccnd1,Pten,Pdgfra
Low Entropy (0 - 0.2)	Proximal tubule bicarbonate reclamation	5.074e-05	Atp1a2,Glud1,Atp1b2
Low Entropy (0 - 0.2)	MAPK signaling pathway	5.993e-05	Ntrk2,Mapt,Fgf1,Myc,Rps6ka1,Pdgfra,Fgf11
Low Entropy (0 - 0.2)	Metabolic pathways	0.0001181	Gbe1,P4ha2,Mgll,Ppap2c,Pla2g7,Pfkp,Ampd3,Tk1,Ptgds,Glud1,Cad1,Lss,Acss1,Eno2
Low Entropy (0 - 0.2)	p53 signaling pathway	0.0001262	Gtse1,Ccnd1,Pten,Atm
Low Entropy (0 - 0.2)	Bile secretion	0.0001334	Atp1a2,Slc4a2,Atp1b2,Slc2a1
Low Entropy (0 - 0.2)	Renal cell carcinoma	0.0001334	Vegfa,Vegfc,Egln3,Slc2a1
Low Entropy (0 - 0.2)	Jak-STAT signaling pathway	0.0002495	Tslp,Myc,Ccnd1,Prl,Gh
Low Entropy (0 - 0.2)	TGF-beta signaling pathway	0.0002672	Id1,Pitx2,Myc,Id2
Low Entropy (0 - 0.2)	Cytokine-cytokine receptor interaction	0.0002866	Vegfa,Tslp,Vegfc,Flt1,Prl,Pdgfra
Low Entropy (0 - 0.2)	Ether lipid metabolism	0.0003045	Ppap2c,Enpp2,Pla2g7
Low Entropy (0 - 0.2)	Neuroactive ligand-receptor interaction	0.0005482	P2rx7,Thra,Gabbr1,Hrh1,Prl,Gh
Low Entropy (0 - 0.2)	Aldosterone-regulated sodium reabsorption	0.0005529	Atp1a2,Pdk11,Atp1b2
Low Entropy (0 - 0.2)	Pancreatic secretion	0.0005753	Atp1a2,Slc4a2,Atp1b2,Cpa3
Middle Entropy (0.2 - 0.3)	Cell adhesion molecules (CAMs)	0.0006777	Pvr1,Mag
High Entropy (0.3 - 0.5)	Arginine and proline metabolism	6.874e-06	P4ha1,Glul,Aldh9a1
High Entropy (0.3 - 0.5)	Nitrogen metabolism	0.0001112	Glul,Car12
High Entropy (0.3 - 0.5)	Insulin signaling pathway	0.0001118	Sorbs1,Socs2,Foxo1
High Entropy (0.3 - 0.5)	Metabolic pathways	0.0001334	P4ha1,Glul,Gpi11,Gpi12,Aldh9a1,Ugt8a
High Entropy (0.3 - 0.5)	Type II diabetes mellitus	0.0005111	Cacna1c,Socs2
High Entropy (0.3 - 0.5)	Glycolysis / Gluconeogenesis	0.0008173	Gpi11,Aldh9a1
