# Supplementary material for: Pathways to decoding the clinical potential of stress response FOXO-interaction networks for Huntington's disease: of gene prioritization and context dependence
Source: Front Aging Neurosci. 2013 Jun 13;5:22. doi: 10.3389/fnagi.2013.00022 (PMC3680703; doi:10.3389/fnagi.2013.00022)
Supplement: Table S1 — Fourteen models of HD pathogenesis for which transcriptomic data are available. [file DataSheet1.ZIP › Supplementary Material - Pathways to decoding the clinical potential of stress response FOXO-interaction networks for Huntingtons disease of gene prioritization and context dependence/50245__Table_7.XLSX]

## Sheet: enrichementTable_KP_Foxo3_targe
Gene entropy class	KEGG pathway	P value	Contributor genes
Low Entropy (0 - 0.2)	Arginine and proline metabolism	2.65e-06	P4HA1,GLUL,P4HA2,GLUD2
Low Entropy (0 - 0.2)	Alanine, aspartate and glutamate metabolism	2.526e-05	GLUL,DDO,GLUD2
Low Entropy (0 - 0.2)	Renin-angiotensin system	0.000411	CMA1,CPA31
Low Entropy (0 - 0.2)	Focal adhesion	0.0004462	PDK12,ITGA6,CCND1,SPP11
Low Entropy (0 - 0.2)	Nitrogen metabolism	0.0007593	GLUL,GLUD2
Middle Entropy (0.2 - 0.3)	Focal adhesion	1.153e-07	VEGFA,VEGFC,FLT1,ITGA7,CAV1,PDGFRA,MYL9,CAV2
Middle Entropy (0.2 - 0.3)	mTOR signaling pathway	1.495e-05	VEGFA,VEGFC,RPS6KA1,DDIT4
Middle Entropy (0.2 - 0.3)	Cell cycle	2.892e-05	MCM3,CDKN2B,MCM7,CDKN1C,ATM
Middle Entropy (0.2 - 0.3)	Pathways in cancer	4.255e-05	VEGFA,CDKN2B,VEGFC,KITLG,EGLN3,PDGFRA,FOXO1
Middle Entropy (0.2 - 0.3)	Alanine, aspartate and glutamate metabolism	0.0001036	AGT2,GAD1,CAD1
Middle Entropy (0.2 - 0.3)	Cytokine-cytokine receptor interaction	0.0001143	VEGFA,VEGFC,FLT1,GH2,KITLG,PDGFRA
Middle Entropy (0.2 - 0.3)	p53 signaling pathway	0.0009723	GTSE1,CCNG2,ATM
High Entropy (0.3 - 0.5)	Small cell lung cancer	2.419e-05	FN1,CDKN1B,PTEN,SKP2
High Entropy (0.3 - 0.5)	Pathways in cancer	4.451e-05	HLF1,FN1,CDKN1B,PTEN,SKP2,SLC2A1
High Entropy (0.3 - 0.5)	Cell adhesion molecules (CAMs)	0.0001386	PVR,CLDN11,ITGA8,MAG
High Entropy (0.3 - 0.5)	Glycolysis / Gluconeogenesis	0.0002867	GPI1,PFKP,ENO2
High Entropy (0.3 - 0.5)	Bile secretion	0.0003719	ATP1A2,ATP1B2,SLC2A1
High Entropy (0.3 - 0.5)	Cardiac muscle contraction	0.000472	ATP1A2,CACNA1C,ATP1B2
High Entropy (0.3 - 0.5)	Regulation of actin cytoskeleton	0.0008243	CYFIP2,FN1,GSN,ITGA8
High Entropy (0.3 - 0.5)	Proximal tubule bicarbonate reclamation	0.0009264	ATP1A2,ATP1B2
