# Supplementary material for: Pathways to decoding the clinical potential of stress response FOXO-interaction networks for Huntington's disease: of gene prioritization and context dependence
Source: Front Aging Neurosci. 2013 Jun 13;5:22. doi: 10.3389/fnagi.2013.00022 (PMC3680703; doi:10.3389/fnagi.2013.00022)
Supplement: Table S1 — Fourteen models of HD pathogenesis for which transcriptomic data are available. [file DataSheet1.ZIP › Supplementary Material - Pathways to decoding the clinical potential of stress response FOXO-interaction networks for Huntingtons disease of gene prioritization and context dependence/50245__Table_8.XLSX]

## Sheet: enrichementTable_KP_Foxo3_targe
Gene entropy class	KEGG pathway	P value	Contributor genes
Low Entropy (0 - 0.2)	Focal adhesion	9.039e-10	Vegfa,Pdk11,Flt1,Itga6,Ccnd1,Cav1,Myl9,Cav2
Low Entropy (0 - 0.2)	Renin-angiotensin system	0.0003852	Cma1,Cpa3
Low Entropy (0 - 0.2)	Cell cycle	0.0009913	Ccnd1,Bub1,Atm
Middle Entropy (0.2 - 0.3)	Alanine, aspartate and glutamate metabolism	1.893e-07	Glul,Gad1,Glud1,Cad1
Middle Entropy (0.2 - 0.3)	Pathways in cancer	1.038e-05	Cdkn2b,Fn1,Vegfc,Fgf1,Egln3,Fgf11
Middle Entropy (0.2 - 0.3)	Regulation of actin cytoskeleton	2.002e-05	Fn1,Fgf1,Itga8,Itga7,Fgf11
Middle Entropy (0.2 - 0.3)	Ether lipid metabolism	2.267e-05	Ppap2c,Enpp2,Pla2g7
Middle Entropy (0.2 - 0.3)	mTOR signaling pathway	7.302e-05	Vegfc,Rps6ka1,Ddit4
Middle Entropy (0.2 - 0.3)	Focal adhesion	0.0002472	Fn1,Vegfc,Itga8,Itga7
Middle Entropy (0.2 - 0.3)	ECM-receptor interaction	0.0003078	Fn1,Itga8,Itga7
Middle Entropy (0.2 - 0.3)	Nitrogen metabolism	0.0005548	Glul,Glud1
Middle Entropy (0.2 - 0.3)	MAPK signaling pathway	0.0007432	Mapt,Fgf1,Rps6ka1,Fgf11
Middle Entropy (0.2 - 0.3)	Neuroactive ligand-receptor interaction	0.0008401	Gabbr1,Hrh1,Gabrb1,Gh
High Entropy (0.3 - 0.5)	Pathways in cancer	7.15e-07	Cdkn1b,Kitl,Pten,Skp2,Pdgfra,Slc2a1,Foxo1
High Entropy (0.3 - 0.5)	Glycolysis / Gluconeogenesis	2.613e-06	Gpi11,Aldh9a1,Pfkp,Eno2
High Entropy (0.3 - 0.5)	Bile secretion	4.504e-06	Atp1a2,Slc4a2,Atp1b2,Slc2a1
High Entropy (0.3 - 0.5)	Prostate cancer	1.108e-05	Cdkn1b,Pten,Pdgfra,Foxo1
High Entropy (0.3 - 0.5)	Metabolic pathways	1.331e-05	P4ha1,Gpi11,Gpi12,Mgll,Aldh9a1,Ugt8a,Pfkp,Ptgds,Lss,Eno2
High Entropy (0.3 - 0.5)	p53 signaling pathway	0.0001733	Ccng2,Pten,Sesn1
High Entropy (0.3 - 0.5)	Gastric acid secretion	0.0001962	Atp1a2,Slc4a2,Atp1b2
High Entropy (0.3 - 0.5)	Salivary secretion	0.0002298	Atp1a2,Slc4a2,Atp1b2
High Entropy (0.3 - 0.5)	Cardiac muscle contraction	0.0002668	Atp1a2,Cacna1c,Atp1b2
High Entropy (0.3 - 0.5)	Small cell lung cancer	0.0003293	Cdkn1b,Pten,Skp2
High Entropy (0.3 - 0.5)	Proximal tubule bicarbonate reclamation	0.0004275	Atp1a2,Atp1b2
High Entropy (0.3 - 0.5)	Pancreatic secretion	0.0005553	Atp1a2,Slc4a2,Atp1b2
High Entropy (0.3 - 0.5)	MAPK signaling pathway	0.0007757	Dusp6,Ntrk2,Cacna1c,Pdgfra
High Entropy (0.3 - 0.5)	Pentose phosphate pathway	0.0008439	Gpi11,Pfkp
High Entropy (0.3 - 0.5)	Cell cycle	0.0009913	Cdkn1b,Cdkn1c,Skp2
