# Supplementary material for: Pathways to decoding the clinical potential of stress response FOXO-interaction networks for Huntington's disease: of gene prioritization and context dependence
Source: Front Aging Neurosci. 2013 Jun 13;5:22. doi: 10.3389/fnagi.2013.00022 (PMC3680703; doi:10.3389/fnagi.2013.00022)
Supplement: Table S1 — Fourteen models of HD pathogenesis for which transcriptomic data are available. [file DataSheet1.ZIP › Supplementary Material - Pathways to decoding the clinical potential of stress response FOXO-interaction networks for Huntingtons disease of gene prioritization and context dependence/50245__Table_9.XLSX]

## Sheet: enrichementTable_KP_genesclasse
Gene entropy class	KEGG pathway	P value	Contributor genes
Low Entropy (0 - 0.2)	Glycolysis / Gluconeogenesis	1e-30	Pfkl,Pdha2,Fbp11,Fbp12,Gck,Adh5,Pgam2,Aldh3a1,Aldh2,Ldhb,Fbp21,Fbp22,Pck1,Dld,Adh1,Ldha,Pfkm,Ldhc,Aldh1a21,Aldob,Bpgm,Aldh1a1,Gapdhs,Hk3,Adh7,Hk2,Pgk2,Pck2,G6pc,Aldh1b1,Pgam1,Aldh3b1
Low Entropy (0 - 0.2)	Purine metabolism	1e-30	Pola2,Nt5e,Dck,Pde5a,Pde10a,Adcy9,Nt5m,Gucy2d,Entpd2,Dguok,Pde1c,Entpd3,Cant1,Rrm2,Pde2a,Enpp1,Itpa,Entpd4,Pold1,Pole3,Adcy4,Gucy2c,Polr3d,Gucy1b2,Pde11a,Guk1,Gucy2e,Pole2,Adcy2,Polr2i1,Polr2i2,Adcy7,Gucy2f,Pold3,Ampd3,Polr2j,Adk,Pde7a,Adcy6,Pde4b,Pde9a,Adcy8,Pole,Polr2c,Nt5c,Prim1,Polr3k,Polr2h,Nt5c2,Polr2f,Polr3a,Rrm1,Pnpt1,Nudt2,Polr2d,Nt5c3,Prim2,Ak5,Polr2g,Gda
Low Entropy (0 - 0.2)	Pyrimidine metabolism	1e-30	Pola2,Nt5e,Dck,Nt5m,Entpd3,Ctps,Cant1,Rrm2,Dtymk,Tk1,Itpa,Entpd4,Pold1,Pole3,Polr3d,Pole2,Polr2i1,Polr2i2,Dhodh,Pold3,Polr2j,Dut,Pole,Polr2c,Nt5c,Prim1,Polr3k,Polr2h,Nt5c2,Polr2f,Polr3a,Rrm1,Pnpt1,Nudt2,Polr2d,Txnrd3,Nt5c3,Prim2,Txnrd2,Txnrd1,Tyms,Polr2g
Low Entropy (0 - 0.2)	Glutathione metabolism	1e-30	Gclm,Gstt1,Gsto1,Gsta3,Gstm3,Idh2,Rrm2,Gsta4,Mgst2,Gstm1,Gclc,Gstz1,Gsr,Gstm5,Txndc12,Ggt1,G6pdx,Lap3,Gstm6,G6pd2,Rrm1,Ggct,Gsta2,Ggt5,Mgst1
Low Entropy (0 - 0.2)	Metabolism of xenobiotics by cytochrome P450	1e-30	Cyp1a11,Cyp1a12,Ugt2a1,Adh5,Gstt1,Gsto1,Gsta3,Aldh3a1,Gstm3,Ugt1a1,Gsta4,Mgst2,Gstm1,Gstz1,Cyp1b1,Gstm5,Adh1,Ugt2b34,Cyp3a11,Cyp2c39,Cyp2b10,Ugt2b5,Gstm6,Adh7,Cyp2b19,Ugt2b1,Ugt2a3,Aldh3b1,Gsta2,Mgst1
Low Entropy (0 - 0.2)	Drug metabolism - cytochrome P450	1e-30	Cyp1a12,Ugt2a1,Adh5,Gstt1,Gsto1,Gsta3,Aldh3a1,Gstm3,Ugt1a1,Gsta4,Mgst2,Gstm1,Gstz1,Gstm5,Adh1,Aox1,Ugt2b34,Cyp3a11,Cyp2c39,Cyp2b10,Ugt2b5,Gstm6,Adh7,Cyp2b19,Maoa,Ugt2b1,Ugt2a3,Aldh3b1,Gsta2,Fmo2,Mgst1
Low Entropy (0 - 0.2)	Metabolic pathways	1e-30	Pfkl,Pdha2,Fbp11,Fbp12,Gclm,Gck,Pola2,Cyp1a11,Cyp1a12,Ugt2a1,P4ha1,Pmm2,Atp6ap1,Gmppb,Nsdhl,Gcnt1,Adh5,Agpat4,Glul,Cdipt,Sqle,Acsl3,Cyp4f13,Nt5e,P4ha2,Atp5g1,Dck,Isyna1,Atp5c1,Pgam2,Amd11,Inpp5a,Kdsr,Pafah1b3,Alppl2,Idua,Nt5m,Cyp51,Scp21,Ptgs2,Aldh3a1,Aco2,Pla2g1b,Baat,Ndst2,Hsd17b12,Gaa,Chpt1,Tyr,Ppt1,Gnpda1,Bpnt1,Plcb4,Dguok,Apip,Ppap2c,Ndufv2,Pycrl,Dhcr24,Alg32,Sphk2,Aldh2,Fdps,Ctps,Idi1,Ldhb,…
Low Entropy (0 - 0.2)	PPAR signaling pathway	1e-30	Acsl3,Apoa2,Pltp,Scp21,Nr1h3,Fabp2,Scd1,Pck1,Slc27a2,Pparg,Cpt1a,Cyp4a14,Slc27a5,Apoa1,Cd36,Pdk11,Adipoq,Ehhadh,Fabp6,Acadm,Pck2,Acsl5,Cyp7a1,Ubc3,Apoc3,Ppard,Cyp27a1,Olr1,Scd3,Acsl6,Rxrb
Low Entropy (0 - 0.2)	Nucleotide excision repair	1e-30	Pcna,Rpa3,Rbx1,Rpa1,Rad23b,Rfc2,Rfc3,Ddb1,Pold1,Pole3,Rfc4,Pole2,Rpa2,Cdk7,Pold3,Rad23a,Xpa,Ercc3,Pole,Mnat1,Cul4b,Rfc1,Ercc2
Low Entropy (0 - 0.2)	MAPK signaling pathway	1e-30	Rac32,Cacna1b,Gadd45g,Sos1,Fgf5,Nfkb2,Cdc42,Pak2,Raf1,Mapk3,Fgf1,Traf2,Pla2g1b,Cacnb3,Pla2g4a,Cacna1f,Atf2,Fgf3,Akt2,Dusp2,Relb,Akt1,Fgf7,Rac1,Atf4,Fgf22,Cd14,Fgf11,Nf1,Rps6ka5,Fas,Il1a,Nfatc2,Cacna1h,Nfkb1,Pla2g3,Pdgfb,Fgf6,Cacng1,Fasl,Fgf16,Tnf,Fgf4,Pla2g10,Fgf15,Gadd45a,Egf,Fgf17,Ppp3cb,Rac2,Ppm1a,Fos,Fgf2,Mapk12,Tgfb1,Pla2g2f,Ntf31,Rps6ka1,Pla2g6,Rasa1,Ddit3,Il1b,Pla2g2e,Fbxo241,Casp3,Ppp3cc,…
Low Entropy (0 - 0.2)	ErbB signaling pathway	1e-30	Sos1,Mtor,Camk2a,Stat5b,Pak2,Raf1,Abl1,Mapk3,Pik3r2,Akt2,Akt1,Cdkn1a,Plcg2,Pik3r3,Abl2,Pak3,Bad,Plcg1,Btc,Egf,Camk2d1,Camk2d2,Tgfa,Nck1,Eif4ebp1,Shc1,Cbl,Stat5a,Src,Egfr,Mapk9,Pik3r1,Ereg,Mapk8,Pik3cg,Crkl,Cblc,Crk,Myc,Areg,Mapk1,Erbb4,Prkcc,Nrg3,Sos2,Nras
Low Entropy (0 - 0.2)	Calcium signaling pathway	1e-30	Cacna1b,F2r,Phkb,Camk2a,Adcy9,Chrm2,Ptk2b,Plcb4,Pde1c,Sphk2,Cd38,Phkg1,Cacna1f,Htr7,Slc25a4,Ltb4r2,Plcg2,Mylk,Adrb2,Nos3,Calm4,Adcy4,Cacna1h,Gna15,Plcg1,Sphk1,Ppp3cb,Avpr1b,Adcy2,Plcb3,Adcy7,Camk2d1,Camk2d2,Phkg2,Tnnc1,Ppp3cc,Adcy8,Trhr,Calm11,Calm12,Calm13,Prkaca,Cacna1e,Phka2,Prkacb,Egfr,Pln,P2rx4,Pdgfra,Htr5b,P2rx7,Trpc1,Plce1,Hrh1,Erbb4,Lhcgr,Adrb3,Prkcc,Calml3,Tbxa2r,Cacna1s,Bdkrb2
Low Entropy (0 - 0.2)	Cytokine-cytokine receptor interaction	1e-30	Il10rb,Epo,Il2ra,Il12rb1,Tnfrsf17,Cxcr1,Inhba,Il15ra,Il22ra1,Cntfr,Ifnb1,Lif,Cntf,Lep,Csf3,Il13,Tnfsf14,Il4,Il1rap,Il18r1,Ifngr2,Flt3,Vegfb,Cxcl2,Csf3r,Il18,Ccl17,Ccl8,Bmpr1b,Bmp7,Acvr2b,Cxcl13,Il10,Fas,Il1a,Ppbp,Ctf1,Vegfc,Pdgfb,Ifng,Ccl5,Fasl,Tnfsf4,Tpo2,Tnf,Il6,Cxcl10,Egf,Cd40,Cxcl5,Flt1,Cxcl12,Il7,Cxcr3,Il9,Ltb,Ccl12,Ccl22,Figf,Amh,Il19,Ccl6,Tgfb1,Il17a,Ccr5,Csf2,Inhbe,Il1b,Tnfsf10,Csf1,Gdf5,…
Low Entropy (0 - 0.2)	Chemokine signaling pathway	1e-30	Nfkbia,Sos1,Cxcr1,Stat5b,Cdc42,Raf1,Adcy9,Mapk3,Vav2,Ptk2b,Plcb4,Stat3,Pik3r2,Rock2,Pxn,Akt2,Akt1,Cxcl2,Rac1,Pik3r3,Ccl17,Ccl8,Gng13,Cxcl13,Adcy4,Ppbp,Rhoa,Nfkb1,Ccl5,Cxcl10,Cxcl5,Cxcl12,Rac2,Adcy2,Cxcr3,Plcb3,Ccl12,Wasl,Adcy7,Ccl22,Ccl6,Ccr5,Gnai3,Fbxo241,Adcy6,Ccl9,Gng2,Gnb2,Itk,Adcy8,Shc1,Cxcl1,Prkaca,Prkacb,Pard3,Ccr2,Elmo1,Pik3r1,Pik3cg,Ccr1,Crkl,Fgr,Prkcd,Ccl20,Crk,Rap1a,Cxcr4,Mapk1,Sos2,Cc…
Low Entropy (0 - 0.2)	Neuroactive ligand-receptor interaction	1e-30	Chrna2,F2r,Chrm4,Calcrl,Chrm2,P2ry2,Grik4,Lep,Fpr1,Drd4,Htr7,Gh,Oprm1,Ltb4r2,Adrb2,Sstr5,C3ar1,Mc5r,Tshb,Chrnb3,Mc1r,Lhb,Avpr1b,Plg,Cga,Grm6,Fpr3,Mc4r,Trhr,Ghr,Gabbr1,Ptger2,Htr1b,Prl,P2rx4,Gabrg1,Pard3,Chrnb2,Npy2r,Calcr,Ptgir,Avpr2,Sstr2,F2rl2,Gabra3,Htr5b,Sstr4,Gabrr2,Crhr2,Drd3,P2rx7,Mt22,Htr1a,Ltb4r1,Gabrr1,Mc3r,Ptgdr,Hrh1,Oprd1,Adra2b,Grid2,Mc2r,Sstr3,Lhcgr,Gabra6,Adrb3,Gabrb2,Tbxa2r,Chrna6…
Low Entropy (0 - 0.2)	Cell cycle	1e-30	Stag2,Zbtb17,Gadd45g,Pcna,Bub3,Mdm2,Anapc11,Abl1,Ccnb1,Cul1,Ywhag,Ccna1,Rbx1,Cdc7,Ccna2,Smad3,Cdc27,Cdc25a,Chek1,Mad2l1,Cdc25c,Cdkn1a,Hdac12,Cdc6,Smc1a,Ccne1,E2f5,Rb1,Ccne2,Cdkn2a,Cdh12,E2f3,Wee1,Dbf4,Gadd45a,Ttk,Cdk7,Chek2,Ywhae,Ccnd1,Tgfb1,Skp1a,Bub1,Plk1,E2f1,Ccnb2,Atm,Rbl1,Cdc16,Trp53,Cdk1,Myt12,E2f4,Mcm4,Myc,Cdk4,Pkmyt1,Crebbp,Mcm5,Smc3
Low Entropy (0 - 0.2)	Oocyte meiosis	1e-30	Aurka,Camk2a,Ppp2r5c,Cpeb1,Anapc11,Adcy9,Mapk3,Ccnb1,Cul1,Ywhag,Rbx1,Cdc27,Mad2l1,Cdc25c,Slk,Ins2,Smc1a,Ccne1,Calm4,Adcy4,Ccne2,Ar1,Rec8,Ppp3cb,Adcy2,Ywhae,Adcy7,Mapk12,Camk2d1,Camk2d2,Rps6ka1,Skp1a,Bub1,Adcy6,Plk1,Sgol1,Ppp3cc,Igf1,Adcy8,Ccnb2,Ins1,Cdc16,Calm11,Calm12,Calm13,Prkaca,Prkacb,Cdk1,Myt12,Pkmyt1,Mapk1,Calml3,Smc3,Pgr
Low Entropy (0 - 0.2)	p53 signaling pathway	1e-30	Gadd45g,Mdm2,Casp8,Ccnb1,Ei24,Rrm2,Bai1,Chek1,Cdkn1a,Casp9,Apaf1,Siah1a,Ccne1,Fas,Ccne2,Cdkn2a,Serpinb5,Gadd45a,Chek2,Ccnd1,Ccng1,Serpine1,Casp3,Igf1,Ccnb2,Atm,Mdm4,Rprm,Trp53,Cycs,Steap3,Cdk1,Sesn3,Cdk4,Pmaip1
Low Entropy (0 - 0.2)	Endocytosis	1e-30	Vps28,Vps4b,Il2ra,F2r,Cxcr1,Dnm3,Ap2s1,Mdm2,Cdc42,Cltb,Dnm2,Smad3,Folr1,Sh3gl2,Sh3gl1,Rabep1,Adrb2,Clta,Epn3,Rab4a,Stam,Cav3,Chmp2a,Rhoa,Rab7,Egf,Flt1,Ret,Tgfb1,Vps4a,Nedd4,Ccr5,Pip5k1c,Rab5a,Pip5k1b1,Pip5k1b2,Smad7,Cbl,Kdr,Src,Egfr,H2-K11,Rnf41,Pard3,Tgfbr1,Pdgfra,Folr2,Sh3glb2,Itch,Msh51,Ehd21,Ehd22,Pard6a,Il2rb,Traf6,Cblc,Hspa1a,Fgfr2,Cxcr4,Erbb4,Adrb3,Cltc,Smad6,Pld1,Arf6,Cav2
Low Entropy (0 - 0.2)	mTOR signaling pathway	1e-30	Mlst8,Mtor,Ulk1,Mapk3,Pik3r2,Rps6,Akt2,Akt1,Vegfb,Ins2,Eif4b,Pik3r3,Ddit4,Vegfc,Prkaa1,Stk11,Pdk11,Figf,Rps6ka1,Hif1a,Eif4ebp1,Igf1,Ins1,Pik3r1,Pik3cg,Mapk1
Low Entropy (0 - 0.2)	Apoptosis	1e-30	Nfkbia,Capn1,Casp8,Traf2,Endog,Dffa,Pik3r2,Myd88,Il1rap,Akt2,Akt1,Casp9,Apaf1,Pik3r3,Fas,Il1a,Nfkb1,Fasl,Bad,Tnf,Ppp3cb,Il1b,Tnfsf10,Bcl2,Fbxo241,Casp3,Ppp3cc,Atm,Il3,Prkaca,Prkacb,Trp53,Tradd,Cycs,Ngf,Aifm1,Pik3r1,Pik3cg,Csf2rb2,Tnfrsf1a,Il1r1,Il3ra,Irak1,Xiap
Low Entropy (0 - 0.2)	Vascular smooth muscle contraction	1e-30	Arhgef1,Raf1,Adcy9,Mapk3,Calcrl,Pla2g1b,Plcb4,Ramp2,Ppp1r12b,Rock2,Pla2g4a,Cacna1f,Mylk,Calm4,Adcy4,Cyp4a14,Rhoa,Pla2g3,Gucy1b2,Pla2g10,Avpr1b,Adcy2,Plcb3,Adcy7,Kcnma1,Pla2g2f,Pla2g6,Actg2,Pla2g2e,Adcy6,Adcy8,Kcnmb1,Calm11,Calm12,Calm13,Prkaca,Prkacb,Ptgir,Cald1,Prkcd,Kcnmb2,Mapk1,Prkcc,Calml3,Prkce,Pla2g12b,Pla2g2d,Myl9,Cacna1s,Myh11
Low Entropy (0 - 0.2)	Wnt signaling pathway	1e-30	Rac32,Camk2a,Ppp2r5c,Dkk4,Csnk1e,Tbl1x,Cul1,Plcb4,Rbx1,Dvl3,Tcf7l2,Smad3,Csnk2a2,Wnt1,Sfrp4,Rock2,Wnt7a,Rac1,Fzd4,Siah1a,Wnt11,Nfatc2,Rhoa,Fzd2,Fosl1,Cer11,Dvl2,Fzd6,Dvl1,Fzd101,Fzd102,Wnt6,Wnt8a,Ppp3cb,Dkk2,Rac2,Frat2,Ruvbl1,Plcb3,Ccnd1,Psen1,Cacybp,Camk2d1,Camk2d2,Wnt7b,Skp1a,Tcf42,Chd8,Lef1,Lrp5,Wnt5b,Sox17,Csnk1a1,Ppp3cc,Wnt3a,Wnt10b,Wnt4,Wnt10a,Dkk1,Tcf7l1,Wnt8b,Prkaca,Wnt2,Prkacb,Nkd2,Trp53…
Low Entropy (0 - 0.2)	Hedgehog signaling pathway	1e-30	Ihh,Shh,Csnk1e,Rab23,Ptch1,Wnt1,Wnt7a,Gli3,Bmp7,Ptch2,Wnt11,Gli1,Bmp8b,Wnt6,Bmp4,Wnt8a,Dhh,Zic2,Wnt7b,Smo,Wnt5b,Csnk1a1,Wnt3a,Wnt10b,Wnt4,Wnt10a,Wnt8b,Prkaca,Wnt2,Prkacb,Sufu,Gli2,Wnt9a,Lrp2
Low Entropy (0 - 0.2)	TGF-beta signaling pathway	1e-30	Thbs3,Thbs2,Inhba,Mapk3,Cul1,Rbx1,Smad3,Rock2,Bmpr1b,Bmp7,Acvr2b,E2f5,Rhoa,Bmp8b,Ifng,Tnf,Bmp4,Pitx2,Amh,Tgfb1,Lefty1,Skp1a,Inhbe,Gdf5,Smad7,Id3,Rbl1,Bmpr1a,Tgfbr1,Bmpr2,Thbs4,E2f4,Myc,Acvr2a,Mapk1,Crebbp,Smad6,Comp
Low Entropy (0 - 0.2)	Axon guidance	1e-30	Rac32,Rho1,Epha5,Efna5,Epha8,Cdc42,Pak2,Abl1,Mapk3,Efna4,Plxna3,Dcc,Rock2,Efnb3,Ephb3,Rac1,Plxna1,Nfatc2,Efna2,Pak3,Rhoa,Ablim1,Sema3f,Rhod,Sema6a,Ppp3cb,Sema5a,Cxcl12,Rac2,Efnb1,Cdk5,Efna1,Nck1,Rasa1,Fes,Gnai3,Sema4f,L1cam,Ppp3cc,Dpysl2,Ephb2,Nrp1,Dpysl5,Plxnb2,Nfat5,Ephb4,Cxcr4,Epha1,Mapk1,Plxnc1,Nfatc4,Nras
Low Entropy (0 - 0.2)	VEGF signaling pathway	1e-30	Rac32,Cdc42,Raf1,Mapk3,Ptgs2,Pla2g1b,Sphk2,Pik3r2,Pla2g4a,Pxn,Akt2,Akt1,Plcg2,Casp9,Rac1,Pik3r3,Nos3,Nfatc2,Pla2g3,Bad,Plcg1,Sh2d2a,Sphk1,Pla2g10,Ppp3cb,Rac2,Mapk12,Pla2g2f,Pla2g6,Pla2g2e,Ppp3cc,Kdr,Src,Mapkapk2,Pik3r1,Pik3cg,Nfat5,Mapk1,Mapk13,Prkcc,Nfatc4,Nras,Pla2g12b,Pla2g2d
Low Entropy (0 - 0.2)	Osteoclast differentiation	1e-30	Nfkbia,Nfkb2,Mapk3,Traf2,Mitf1,Ifnb1,Pik3r2,Fhl2,Jak1,Akt2,Junb,Ifngr2,Relb,Akt1,Plcg2,Pparg,Rac1,Pik3r3,Lilrb3,Il1a,Fosl1,Nfkb1,Ifng,Tnf,Blnk,Ppp3cb,Gab2,Acp5,Fos,Mapk12,Tgfb1,Sfpi1,Btk,Il1b,Itgb3,Fbxo241,Csf1,Ncf4,Tnfsf11,Ppp3cc,Socs1,Ctsk,Fcgr2b,Mapk9,Tgfbr1,Calcr,Pik3r1,Creb1,Mapk8,Pik3cg,Map2k6,Traf6,Tnfrsf1a,Ifnar2,Il1r1,Mapk1,Mapk13,Sykb
Low Entropy (0 - 0.2)	Focal adhesion	1e-30	Rac32,Thbs3,Lamc1,Sos1,Vtn,Thbs2,Tnr,Cdc42,Pak2,Raf1,Vasp,Mapk3,Vav2,Itga10,Col2a1,Vcl,Pik3r2,Itga6,Rock2,Col4a4,Lama5,Tln1,Pxn,Itga5,Akt2,Lama4,Akt1,Vegfb,Rac1,Mylk,Pik3r3,Myl2,Reln,Cav3,Pak3,Rhoa,Vegfc,Lamc3,Pdgfb,Col3a1,Col4a2,Bad,Tnxb,Col5a1,Col4a1,Pdk11,Egf,Col1a1,Flt1,Itgb5,Rac2,Ccnd1,Figf,Pip5k1c,Diap1,Itgb3,Bcl2,Itgb4,Vwf,Igf1,Col11a2,Shc1,Itga3,Lamb3,Actn3,Lama2,Chad,Kdr,Src,Egfr,Mapk9,P…
Low Entropy (0 - 0.2)	ECM-receptor interaction	1e-30	Dag1,Thbs3,Lamc1,Vtn,Thbs2,Tnr,Itga10,Col2a1,Hmmr,Itga6,Col4a4,Lama5,Itga5,Lama4,Cd47,Sdc2,Reln,Sdc3,Lamc3,Col3a1,Gp9,Col4a2,Hspg2,Tnxb,Col5a1,Cd36,Col4a1,Col1a1,Itgb5,Itgb3,Itgb4,Vwf,Col11a2,Sdc1,Itga3,Lamb3,Lama2,Chad,Agrn,Thbs4,Itga8,Itgb6,Col5a3,Col4a6,Comp,Itga2b
Low Entropy (0 - 0.2)	Cell adhesion molecules (CAMs)	1e-30	Cd226,Ptprm,Cldn7,Itgal,Neo1,Ncam2,Pecam1,Cd8a,Itga6,Cldn14,Cdh5,Cd2,Cdh4,Cldn17,Sdc2,Itgb2,Sdc3,Cd34,Itgam,Cd80,Cdh11,Ocln,Cldn8,Itgb2l,Sele,Cd40,Icam1,Ncam1,Sell,Mpz,Jam3,Cldn5,L1cam,Ctla4,Sdc1,Cdh3,Cldn4,Cldn6,H2-K11,Cldn3,Cldn19,Jam2,Cntnap2,Itga8,Nlgn1,Cldn13,H2-Eb1,Cldn9,Cldn1,Madcam1,Cldn15,Pvrl3,Cldn16
Low Entropy (0 - 0.2)	Adherens junction	1e-30	Rac32,Ptprm,Ptpn1,Cdc42,Mapk3,Iqgap1,Tcf7l2,Smad3,Csnk2a2,Vcl,Rac1,Rhoa,Cdh11,Ctnnd1,Rac2,Ptpn6,Wasl,Tcf42,Lef1,Snai1,Actn3,Fgfr1,Tcf7l1,Src,Wasf1,Egfr,Pard3,Tgfbr1,Lmo7,Tcf31,Snai2,Mapk1,Crebbp,Pvrl3
Low Entropy (0 - 0.2)	Tight junction	1e-30	Myh4,Cldn7,Cdc42,Myh1,Cask,Epb4.1l1,Csda,Csnk2a2,Cldn14,Tjp3,Akt2,Myh13,Spnb2,Akt1,Myh7,Cldn17,Myl2,Rhoa,Ocln,Epb4.1l2,Cldn8,Jam3,Epb4.1,Cldn5,Gnai3,Llgl1,Inadl,Cldn4,Cldn6,Actn3,Src,Pard3,Cldn3,Rras,Myh6,Myh3,Cldn19,Epb4.1l3,Pard6a,Jam2,Prkcd,Cldn13,Cldn9,Cldn1,Cdk4,Cldn15,Prkcc,Cldn16,Nras,Prkce,Myl9,Myh11
Low Entropy (0 - 0.2)	Gap junction	1e-30	Npm11,Sos1,Raf1,Adcy9,Mapk3,Plcb4,Tubb5,Adcy4,Gucy1b2,Pdgfb,Egf,Adcy2,Plcb3,Adcy7,Gnai3,Adcy6,Adcy8,Mapk7,Prkg2,Src,Prkaca,Prkacb,Egfr,Pdgfra,Cdk1,Pdgfd,Mapk1,Pdgfc,Prkcc,Sos2,Nras,Gjd2
Low Entropy (0 - 0.2)	Toll-like receptor signaling pathway	1e-30	Nfkbia,Casp8,Mapk3,Ifnb1,Pik3r2,Tlr2,Myd88,Akt2,Akt1,Ticam1,Rac1,Pik3r3,Cd14,Nfkb1,Cd80,Ikbke,Ccl5,Tnf,Il6,Cxcl10,Cd40,Fos,Mapk12,Il1b,Fbxo241,Tlr7,Tbk1,Ctsk,Irf3,Mapk9,Pik3r1,Mapk8,Pik3cg,Map2k6,Traf6,Ifnar2,Mapk1,Mapk13,Irak1
Low Entropy (0 - 0.2)	Jak-STAT signaling pathway	1e-30	Il10rb,Epo,Il2ra,Il12rb1,Sos1,Stat5b,Il15ra,Il22ra1,Socs71,Socs72,Cntfr,Ifnb1,Lif,Cntf,Stat3,Pik3r2,Lep,Csf3,Il13,Il4,Jak1,Akt2,Gh,Ifngr2,Pim1,Akt1,Csf3r,Pik3r3,Syp1,Il10,Stam,Ctf1,Ifng,Tpo2,Il6,Pias2,Pias1,Il7,Il9,Ptpn6,Ccnd1,Il19,Csf2,Socs2,Csf2ra,Socs1,Il3,Cbl,Stat5a,Ghr,Prl,Lifr,Il23a,Pik3r1,Pik3cg,Il21,Clcf1,Il12rb2,Il2rb,Il4ra,Il9r,Cblc,Csf2rb2,Spry4,Il6ra,Ifnar2,Socs42,Il3ra,Myc,Il24,Il13r…
Low Entropy (0 - 0.2)	Hematopoietic cell lineage	1e-30	Epo,Il2ra,Cd8a,Cd19,Csf3,Itga6,Cd38,Il4,Itga5,Dntt,Cd2,Cd3g,Cd9,Flt3,Csf3r,Cd14,Il1a,Cd34,Itgam,Gp9,Tpo1,Tpo2,Tnf,Il6,Cd36,Il7,Csf2,Il1b,Itgb3,Csf1,Csf2ra,Itga3,Cd3d,Il3,Mme,Cd33,Flt3l,Il4ra,Il9r,H2-Eb1,Il6ra,Il1r1,Il3ra,Il7r,Itga2b
Low Entropy (0 - 0.2)	Natural killer cell mediated cytotoxicity	1e-30	Rac32,Sos1,Itgal,Raf1,Mapk3,Vav2,Ptk2b,Ifnb1,Pik3r2,Ifngr2,Plcg2,Rac1,Pik3r3,Syp1,Fas,Nfatc2,Itgb2,Ncr1,Ifng,Fasl,Plcg1,Tnf,Itgb2l,Icam1,Ppp3cb,Rac2,Ptpn6,Csf2,Tnfsf10,Casp3,Ppp3cc,Shc1,H2-K11,Pik3r1,Pik3cg,Nfat5,Ifnar2,Mapk1,Prkcc,Nfatc4,Sykb,Sos2,Nras
Low Entropy (0 - 0.2)	T cell receptor signaling pathway	1e-30	Nfkbia,Sos1,Cdc42,Pak2,Raf1,Mapk3,Vav2,Pik3r2,Cd8a,Il4,Akt2,Cd3g,Akt1,Pik3r3,Il10,Nfatc2,Pak3,Rhoa,Nfkb1,Ifng,Plcg1,Tnf,Pdk12,Ppp3cb,Ptpn6,Fos,Mapk12,Nck1,Csf2,Fbxo241,Ppp3cc,Ctla4,Itk,Cd3d,Cbl,Rasgrp1,Mapk9,Pik3r1,Pik3cg,Nfat5,Cblc,Cdk4,Mapk1,Mapk13,Dlg1,Nfatc4,Sos2,Nras
Low Entropy (0 - 0.2)	B cell receptor signaling pathway	1e-30	Nfkbia,Rac32,Sos1,Raf1,Mapk3,Vav2,Pik3r2,Cd19,Akt2,Cd72,Akt1,Plcg2,Rac1,Pik3r3,Lilrb3,Nfatc2,Nfkb1,Blnk,Ppp3cb,Rac2,Ptpn6,Fos,Btk,Fbxo241,Inpp5d,Ppp3cc,Fcgr2b,Pik3r1,Pik3cg,Nfat5,Mapk1,Nfatc4,Sykb,Sos2,Nras
Low Entropy (0 - 0.2)	Fc epsilon RI signaling pathway	1e-30	Rac32,Sos1,Raf1,Mapk3,Vav2,Pla2g1b,Pik3r2,Il13,Pla2g4a,Il4,Akt2,Akt1,Plcg2,Rac1,Pik3r3,Pla2g3,Plcg1,Tnf,Pla2g10,Pdk12,Rac2,Gab2,Mapk12,Fcer1a,Pla2g2f,Csf2,Pla2g6,Btk,Pla2g2e,Inpp5d,Il3,Mapk9,Pik3r1,Mapk8,Pik3cg,Map2k6,Prkcd,Mapk1,Mapk13,Sykb,Sos2,Nras,Prkce,Pla2g12b,Pla2g2d
Low Entropy (0 - 0.2)	Fc gamma R-mediated phagocytosis	1e-30	Dnm3,Cdc42,Raf1,Vasp,Scin,Mapk3,Vav2,Dnm2,Ppap2c,Sphk2,Pik3r2,Pla2g4a,Akt2,Akt1,Plcg2,Rac1,Pik3r3,Plcg1,Sphk1,Rac2,Gab2,Wasl,Ppap2a,Pip5k1c,Pla2g6,Pip5k1b1,Pip5k1b2,Inpp5d,Fcgr2b,Wasf1,Arpc1b,Pik3r1,Pik3cg,Crkl,Prkcd,Crk,Myo10,Arpc3,Mapk1,Arpc2,Prkcc,Sykb,Pld1,Prkce,Arf6
Low Entropy (0 - 0.2)	Leukocyte transendothelial migration	1e-30	Cldn7,Itgal,Cdc42,Vasp,Vav2,Ptk2b,Pecam1,Vcl,Pik3r2,Rock2,Cldn14,Cdh5,Pxn,Plcg2,Rac1,Pik3r3,Rhoh,Rassf5,Cldn17,Myl2,Syp1,Itgb2,Rhoa,Itgam,Ocln,Plcg1,Cldn8,Itgb2l,Ctnnd1,Icam1,Cxcl12,Rac2,Mapk12,Jam3,Cldn5,Gnai3,Thy1,Ncf4,Itk,Cldn4,Cldn6,Actn3,Txk,Msn,Cldn3,Arhgap5,Cldn19,Pik3r1,Pik3cg,Jam2,Cldn13,Cldn9,Cldn1,Rap1a,Mmp9,Cxcr4,Cldn15,Mapk13,Prkcc,Cldn16,Myl9
Low Entropy (0 - 0.2)	Neurotrophin signaling pathway	1e-30	Nfkbia,Sos1,Camk2a,Cdc42,Raf1,Abl1,Mapk3,Ywhag,Alg31,Pik3r2,Akt2,Akt1,Plcg2,Rac1,Pik3r3,Irs1,Atf4,Syp1,Rps6ka5,Calm4,Rhoa,Nfkb1,Fasl,Bad,Plcg1,Pdk12,Ywhae,Mapk12,Psen1,Camk2d1,Camk2d2,Ntf31,Rps6ka1,Bcl2,Psen2,Shc1,Ntrk2,Mapk7,Calm11,Calm12,Calm13,Mapkapk2,Trp53,Mapk9,Ngf,Pik3r1,Mapk8,Pik3cg,Traf6,Crkl,Prkcd,Crk,Rap1a,Mapk1,Mapk13,Calml3,Sos2,Irak1,Nras,Sh2b1,Irs3
Low Entropy (0 - 0.2)	Regulation of actin cytoskeleton	1e-30	Rac32,F2r,Sos1,Chrm4,Arhgef1,Fgf5,Itgal,Cdc42,Pak2,Raf1,Scin,Mapk3,Fgf1,Vav2,Chrm2,Itga10,Iqgap1,Vcl,Pik3r2,Itga6,Rock2,Pxn,Rdx,Fgf3,Itga5,Nckap1,Pip4k2c,Fgf7,Ins2,Rac1,Mylk,Pik3r3,Fgf22,Cd14,Fgf11,Myl2,Nckap1l,Itgb2,Pak3,Cyfip2,Rhoa,Itgam,Pdgfb,Fgf6,Fgf16,Fgf4,Fgf15,Itgb2l,Tmsb4x,Egf,Fgf17,Itgb5,Rac2,Wasl,Fgf2,Itgax,Pip5k1c,Diap1,Itgb3,Itgae,Pip5k1b1,Pip5k1b2,Itgb4,Itga3,Fgf8,Ins1,Actn3,Fgfr1,Ms…
Low Entropy (0 - 0.2)	Insulin signaling pathway	1e-30	Fbp11,Fbp12,Gck,Sos1,Pygb,Phkb,Mtor,Ptpn1,Raf1,Mapk3,Socs71,Gys2,Pik3r2,Rps6,Prkab2,Phkg1,Rhoq,Akt2,Fbp21,Fbp22,Pck1,Akt1,Ins2,Pik3r3,Irs1,Slc2a4,Calm4,Prkaa1,Bad,Pdk11,Ppargc1a,Hk3,Socs2,Phkg2,Hk2,Pck2,G6pc,Inpp5d,Eif4ebp1,Shc1,Socs1,Ins1,Cbl,Calm11,Calm12,Calm13,Prkaca,Phka2,Prkacb,Prkag1,Pygl,Mapk9,Pik3r1,Mapk8,Pik3cg,Crkl,Cblc,Crk,Socs42,Mapk1,Srebf11,Calml3,Sos2,Nras,Irs3
Low Entropy (0 - 0.2)	GnRH signaling pathway	1e-30	Sos1,Camk2a,Cdc42,Raf1,Adcy9,Mapk3,Pla2g1b,Ptk2b,Plcb4,Pla2g4a,Cacna1f,Gnrh1,Atf4,Calm4,Adcy4,Pla2g3,Pla2g10,Lhb,Adcy2,Plcb3,Adcy7,Mapk12,Cga,Camk2d1,Camk2d2,Pla2g2f,Pla2g6,Pla2g2e,Adcy6,Adcy8,Mapk7,Calm11,Calm12,Calm13,Src,Prkaca,Prkacb,Egfr,Mapk9,Mapk8,Map2k6,Prkcd,Mmp14,Mapk1,Mapk13,Calml3,Sos2,Nras,Pld1,Pla2g12b,Pla2g2d,Cacna1s
Low Entropy (0 - 0.2)	Progesterone-mediated oocyte maturation	1e-30	Cpeb1,Anapc11,Raf1,Adcy9,Mapk3,Ccnb1,Ccna1,Ccna2,Pik3r2,Cdc27,Cdc25a,Akt2,Mad2l1,Cdc25c,Akt1,Ins2,Pik3r3,Adcy4,Cdh12,Adcy2,Adcy7,Mapk12,Rps6ka1,Gnai3,Bub1,Adcy6,Plk1,Igf1,Adcy8,Ccnb2,Ins1,Cdc16,Prkaca,Prkacb,Mapk9,Cdk1,Pik3r1,Mapk8,Pik3cg,Myt12,Pkmyt1,Mapk1,Mapk13,Pgr
Low Entropy (0 - 0.2)	Melanogenesis	1e-30	Camk2a,Raf1,Adcy9,Mapk3,Mitf1,Tyr,Plcb4,Dvl3,Tcf7l2,Wnt1,Edn1,Wnt7a,Fzd4,Wnt11,Calm4,Adcy4,Fzd2,Dvl2,Fzd6,Dvl1,Fzd101,Fzd102,Mc1r,Wnt6,Wnt8a,Creb3,Adcy2,Gnao1,Plcb3,Adcy7,Dct,Camk2d1,Camk2d2,a,Wnt7b,Tcf42,Gnai3,Lef1,Adcy6,Wnt5b,Adcy8,Wnt3a,Wnt10b,Wnt4,Wnt10a,Calm11,Calm12,Calm13,Tcf7l1,Wnt8b,Prkaca,Wnt2,Prkacb,Pomc,Creb1,Wnt9a,Tcf31,Mapk1,Crebbp,Prkcc,Calml3,Nras
Low Entropy (0 - 0.2)	Adipocytokine signaling pathway	1e-30	Npy,Nfkbia,Mtor,Acsl3,Traf2,Stat3,Lep,Prkab2,Akt2,Pck1,Akt1,Irs1,Slc2a1,Syp1,Slc2a4,Cpt1a,Nfkb1,Prkaa1,Tnf,Stk11,Cd36,Agrp,Adipoq,Ppargc1a,Pck2,Fbxo241,G6pc,Acsl5,Tnfrsf1b,Prkag1,Adipor2,Mapk9,Tradd,Pomc,Mapk8,Tnfrsf1a,Adipor1,Acsl6,Rxrb,Irs3
Low Entropy (0 - 0.2)	Type II diabetes mellitus	1e-30	Gck,Cacna1b,Mtor,Mapk3,Socs71,Pik3r2,Ins2,Pik3r3,Irs1,Abcc8,Slc2a4,Slc2a2,Tnf,Adipoq,Hk3,Socs2,Hk2,Socs1,Ins1,Cacna1e,Mapk9,Pik3r1,Mapk8,Pik3cg,Prkcd,Pdx11,Socs42,Mapk1,Kcnj11,Prkce,Irs3
Low Entropy (0 - 0.2)	Salivary secretion	1e-30	Muc5b,Kcnn4,Adcy9,Plcb4,Atp1b1,Cd38,Adrb2,Atp1b2,Camp1,Calm4,Adcy4,Gucy1b2,Adcy2,Plcb3,Trpv6,Adcy7,Kcnma1,Cst3,Adcy6,Adcy8,Calm11,Calm12,Calm13,Prkg2,Prkaca,Prkacb,Adrb3,Prkcc,Calml3,Lpo
Low Entropy (0 - 0.2)	Gastric acid secretion	1e-30	Camk2a,Cftr,Adcy9,Plcb4,Atp1b1,Mylk,Atp1b2,Atp4a,Sst,Kcnj2,Calm4,Kcnq1,Adcy4,Atp4b,Adcy2,Plcb3,Adcy7,Gast,Camk2d1,Camk2d2,Kcnj15,Gnai3,Adcy6,Adcy8,Calm11,Calm12,Calm13,Prkaca,Prkacb,Sstr2,Slc26a7,Prkcc,Calml3
Low Entropy (0 - 0.2)	Pancreatic secretion	1e-30	Cftr,Adcy9,Pla2g1b,Plcb4,Atp1b1,Cd38,Pla2g4a,Rac1,Atp1b2,Kcnq1,Adcy4,Rhoa,Pla2g3,Pla2g10,Adcy2,Pnlip,Cel,Plcb3,Adcy7,Kcnma1,Pla2g2f,Pla2g6,Pla2g2e,Adcy6,Adcy8,Cpa3,Slc26a3,Trpc1,Rap1a,Cela2a,Pnliprp1,Prkcc,Ctrl,Pnliprp2,Ctrb1,Pla2g12b,Pla2g2d
Low Entropy (0 - 0.2)	Fat digestion and absorption	1e-30	Pla2g1b,Ppap2c,Fabp2,Pla2g4a,Acat2,Pla2g3,Dgat1,Apoa1,Cd36,Pla2g10,Pnlip,Cel,Apob,Pla2g2f,Ppap2a,Pla2g6,Pla2g2e,Abcg8,Abcg5,Pnliprp1,Lipf,Pnliprp2,Pla2g12b,Pla2g2d
Low Entropy (0 - 0.2)	Alzheimer's disease	1e-30	Cox7a2,Capn1,Atp5g1,Atp5c1,Casp8,Mapk3,Snca,Apoe,Plcb4,Ndufv2,Alg31,Cacna1f,Casp9,Apaf1,Fas,Ndufa9,Calm4,Bad,Tnf,Ppp3cb,Apbb1,Plcb3,Cdk5,Psen1,Ndufa2,Cox5a,Il1b,Ndufv1,Casp3,Ppp3cc,Psen2,Atp5e,Sdhc,Cox8b,Calm11,Calm12,Calm13,Bace1,Sdha,Cycs,Mme,Mapt,Tnfrsf1a,Ncstn,Mapk1,Calml3,Ndufs8,Cacna1s,Atp5g3
Low Entropy (0 - 0.2)	Huntington's disease	1e-30	Cox7a2,Ap2s1,Atp5g1,Atp5c1,Casp8,Cltb,Plcb4,Ndufv2,Slc25a4,Casp9,Pparg,Apaf1,Hdac12,Clta,Ndufa9,Creb3,Ppargc1a,Plcb3,Polr2i1,Polr2i2,Ndufa2,Polr2j,Rest,Cox5a,Sod1,Dnalc4,Dctn1,Ndufv1,Casp3,Tfam,Atp5e,Sdhc,Cox8b,Polr2c,Polr2h,Trp53,Polr2f,Sdha,Cycs,Creb1,Polr2d,Ift57,Hip1,Crebbp,Cltc,Dlg4,Polr2g,Ndufs8,Atp5g3
Low Entropy (0 - 0.2)	Bacterial invasion of epithelial cells	1e-30	Cd2ap,Dnm3,Cdc42,Cltb,Dnm2,Vcl,Pik3r2,Pxn,Itga5,Rac1,Pik3r3,Clta,Cav3,Rhoa,Cdh11,Rhog,Wasl,Shc1,Cbl,Src,Wasf1,Arpc1b,Elmo1,Pik3r1,Pik3cg,Crkl,Cblc,Crk,Arpc3,Arpc2,Cltc,Cav2
Low Entropy (0 - 0.2)	Leishmaniasis	1e-30	Nfkbia,Mapk3,Ptgs2,Tlr2,Myd88,Il4,Jak1,Ifngr2,Il10,Il1a,Itgb2,Nfkb1,Itgam,Ifng,Tnf,Itgb2l,Ptpn6,Fos,Mapk12,Tgfb1,Il1b,Ncf4,Traf6,H2-Eb1,Mapk1,Mapk13,Irak1
Low Entropy (0 - 0.2)	Chagas disease (American trypanosomiasis)	1e-30	Nfkbia,Casp8,Mapk3,Plcb4,Ifnb1,Smad3,Pik3r2,Tlr2,Myd88,C1qb,Akt2,Ifngr2,Cd3g,Akt1,Ticam1,Pik3r3,Il10,Fas,Gna15,Nfkb1,Ifng,Ccl5,Fasl,Tnf,Il6,Gnao1,Plcb3,C1qa,Fos,Mapk12,Tgfb1,Il1b,Gnai3,Fbxo241,Serpine1,Cd3d,Mapk9,Tgfbr1,Pik3r1,Mapk8,Pik3cg,Traf6,Tnfrsf1a,Mapk1,Mapk13,Irak1,Bdkrb2
Low Entropy (0 - 0.2)	Malaria	1e-30	Thbs3,Thbs2,Itgal,Pecam1,Tlr2,Csf3,Myd88,Il18,Darc,Sdc2,Il10,Itgb2,Sdc3,Ifng,Tnf,Il6,Cd36,Itgb2l,Sele,Cd40,Icam1,Gypa,Tgfb1,Il1b,Sdc1,Thbs4,Comp
Low Entropy (0 - 0.2)	Toxoplasmosis	1e-30	Nfkbia,Il10rb,Lamc1,Casp8,Mapk3,Pla2g1b,Stat3,Pik3r2,Tlr2,Itga6,Pla2g4a,Myd88,Lama5,Jak1,Akt2,Lama4,Ifngr2,Akt1,Casp9,Pik3r3,Il10,Nfkb1,Pla2g3,Lamc3,Ifng,Bad,Tnf,Pla2g10,Pdk12,Cd40,Gnao1,Mapk12,Tgfb1,Pla2g2f,Ccr5,Pla2g6,Pla2g2e,Bcl2,Gnai3,Fbxo241,Casp3,Socs1,Lamb3,Lama2,Mapk9,Cycs,Pik3r1,Mapk8,Msh51,Pik3cg,Map2k6,Traf6,Hspa1a,H2-Eb1,Tnfrsf1a,Ciita,Mapk1,Mapk13,Irak1,Xiap,Pla2g12b,Pla2g2d
Low Entropy (0 - 0.2)	Amoebiasis	1e-30	Lamc1,Plcb4,Col2a1,Vcl,Pik3r2,Tlr2,Col4a4,Lama5,Lama4,Pik3r3,Cd14,Il10,Itgb2,Rab7,Gna15,Nfkb1,Itgam,Lamc3,Col3a1,Ifng,Col4a2,Tnf,Col5a1,Il6,Col4a1,Itgb2l,Col1a1,Plcb3,Tgfb1,Csf2,Rab5a,Il1b,Casp3,Col11a2,Lamb3,Actn3,Lama2,Prkaca,Prkacb,Pik3r1,C8g,Pik3cg,Il1r1,Col5a3,Arg11,Col4a6,Prkcc,Serpinb2
Low Entropy (0 - 0.2)	Hepatitis C	1e-30	Nfkbia,Sos1,Cldn7,Raf1,Ddx58,Mapk3,Traf2,Irf1,Nr1h3,Ifnb1,Stat3,Pik3r2,Cldn14,Jak1,Akt2,Akt1,Cdkn1a,Ticam1,Pik3r3,Cldn17,Nfkb1,Ikbke,Ocln,Bad,Tnf,Cldn8,Pias2,Pdk12,Egf,Pias1,Eif2s1,Mapk12,Rnasel,Cldn5,Fbxo241,Tbk1,Cldn4,Cldn6,Egfr,Trp53,Irf3,Cldn3,Mapk9,Tradd,Cldn19,Pik3r1,Mapk8,Pik3cg,Traf6,Cldn13,Tnfrsf1a,Cldn9,Ifnar2,Cldn1,Cldn15,Mapk1,Mapk13,Sos2,Cldn16,Nras
Low Entropy (0 - 0.2)	Pathways in cancer	1e-30	Nfkbia,Rac32,Lamc1,Sos1,Fgf5,Mtor,Shh,Stat5b,Mdm2,Nfkb2,Cdc42,Arnt,Traf1,Raf1,Abl1,Casp8,Mapk3,Ptgs2,Fgf1,Traf2,Mitf1,Ptch1,Rassf1,Rbx1,Dvl3,Tcf7l2,Smad3,Wnt1,Stat3,Pik3r2,Dcc,Itga6,Col4a4,Lama5,Jak1,Fgf3,Jup,Akt2,Wnt7a,Lama4,Cul2,Flt3,Egln1,Akt1,Cdkn1a,Plcg2,Casp9,Fgf7,Vegfb,Csf3r,Pparg,Rac1,Gli3,Hdac12,Pik3r3,Fgf22,Fzd4,Rassf5,Fgf11,Slc2a1,Vhl,Ccne1,Ptch2,Wnt11,Gli1,Fh1,Fas,Rb1,Rhoa,Fzd2,Runx1,…
Low Entropy (0 - 0.2)	Colorectal cancer	1e-30	Rac32,Raf1,Mapk3,Tcf7l2,Smad3,Pik3r2,Dcc,Akt2,Akt1,Casp9,Rac1,Pik3r3,Rhoa,Bad,Rac2,Fos,Ccnd1,Tgfb1,Tcf42,Bcl2,Lef1,Casp3,Tcf7l1,Trp53,Mapk9,Tgfbr1,Cycs,Pik3r1,Mapk8,Pik3cg,Tcf31,Myc,Mapk1,Msh2,Birc5
Low Entropy (0 - 0.2)	Renal cell carcinoma	1e-30	Sos1,Cdc42,Arnt,Pak2,Raf1,Mapk3,Rbx1,Pik3r2,Akt2,Cul2,Egln1,Akt1,Vegfb,Rac1,Pik3r3,Slc2a1,Vhl,Syp1,Fh1,Pak3,Vegfc,Pdgfb,Tceb2,Figf,Tgfa,Tgfb1,Hif1a,Pik3r1,Pik3cg,Crkl,Crk,Arnt2,Rap1a,Mapk1,Crebbp,Sos2,Nras
Low Entropy (0 - 0.2)	Pancreatic cancer	1e-30	Rac32,Cdc42,Raf1,Mapk3,Smad3,Stat3,Pik3r2,Jak1,Akt2,Akt1,Casp9,Vegfb,Rac1,Pik3r3,Rb1,Nfkb1,Vegfc,Cdkn2a,E2f3,Bad,Egf,Rac2,Ccnd1,Figf,Tgfa,Tgfb1,Fbxo241,E2f1,Egfr,Trp53,Mapk9,Tgfbr1,Pik3r1,Mapk8,Pik3cg,Brca2,Cdk4,Mapk1,Pld1
Low Entropy (0 - 0.2)	Endometrial cancer	1e-30	Sos1,Raf1,Mapk3,Tcf7l2,Pik3r2,Akt2,Akt1,Casp9,Pik3r3,Cdh11,Bad,Pdk11,Egf,Ccnd1,Tcf42,Lef1,Tcf7l1,Egfr,Trp53,Pik3r1,Pik3cg,Tcf31,Myc,Mapk1,Sos2,Nras
Low Entropy (0 - 0.2)	Glioma	1e-30	Sos1,Mtor,Camk2a,Mdm2,Raf1,Mapk3,Pik3r2,Akt2,Akt1,Cdkn1a,Plcg2,Pik3r3,Calm4,Rb1,Cdkn2a,Pdgfb,E2f3,Plcg1,Egf,Ccnd1,Camk2d1,Camk2d2,Tgfa,E2f1,Igf1,Shc1,Calm11,Calm12,Calm13,Egfr,Trp53,Pdgfra,Pik3r1,Pik3cg,Cdk4,Mapk1,Prkcc,Calml3,Sos2,Nras
Low Entropy (0 - 0.2)	Prostate cancer	1e-30	Nfkbia,Sos1,Mtor,Mdm2,Raf1,Mapk3,Tcf7l2,Pik3r2,Akt2,Akt1,Cdkn1a,Casp9,Ins2,Pik3r3,Atf4,Ccne1,Rb1,Nfkb1,Ccne2,Pdgfb,E2f3,Bad,Ar1,Pdk11,Egf,Creb3,Ccnd1,Tgfa,Tcf42,Bcl2,Fbxo241,Lef1,E2f1,Igf1,Ins1,Fgfr1,Tcf7l1,Egfr,Trp53,Pdgfra,Pik3r1,Creb1,Pik3cg,Pdgfd,Fgfr2,Tcf31,Mapk1,Crebbp,Pdgfc,Sos2,Nras,Nkx3-1
Low Entropy (0 - 0.2)	Basal cell carcinoma	1e-30	Shh,Ptch1,Dvl3,Tcf7l2,Wnt1,Wnt7a,Gli3,Fzd4,Ptch2,Wnt11,Gli1,Fzd2,Dvl2,Fzd6,Dvl1,Fzd101,Fzd102,Wnt6,Bmp4,Wnt8a,Wnt7b,Smo,Tcf42,Lef1,Wnt5b,Wnt3a,Wnt10b,Wnt4,Wnt10a,Tcf7l1,Wnt8b,Wnt2,Trp53,Sufu,Gli2,Wnt9a,Tcf31
Low Entropy (0 - 0.2)	Melanoma	1e-30	Fgf5,Mdm2,Raf1,Mapk3,Fgf1,Mitf1,Pik3r2,Fgf3,Akt2,Akt1,Cdkn1a,Fgf7,Pik3r3,Fgf22,Fgf11,Rb1,Cdkn2a,Pdgfb,Fgf6,Cdh11,E2f3,Bad,Fgf16,Fgf4,Fgf15,Egf,Fgf17,Fgf2,Ccnd1,E2f1,Igf1,Fgf8,Fgfr1,Egfr,Trp53,Pdgfra,Fgf20,Pik3r1,Pik3cg,Pdgfd,Cdk4,Mapk1,Pdgfc,Nras
Low Entropy (0 - 0.2)	Bladder cancer	1e-30	Mdm2,Raf1,Mapk3,Rassf1,Cdkn1a,Vegfb,Rps6ka5,Rb1,Vegfc,Cdkn2a,Cdh11,E2f3,Egf,Ccnd1,Figf,E2f1,Dapk1,Egfr,Trp53,Myc,Mmp9,Cdk4,Mapk1,Nras
Low Entropy (0 - 0.2)	Chronic myeloid leukemia	1e-30	Nfkbia,Sos1,Stat5b,Mdm2,Raf1,Abl1,Mapk3,Smad3,Pik3r2,Akt2,Akt1,Cdkn1a,Hdac12,Pik3r3,Syp1,Rb1,Runx1,Nfkb1,Cdkn2a,E2f3,Bad,Gab2,Ccnd1,Tgfb1,Fbxo241,E2f1,Shc1,Cbl,Stat5a,Trp53,Tgfbr1,Pik3r1,Pik3cg,Crkl,Cblc,Crk,Myc,Cdk4,Mapk1,Sos2,Nras
Low Entropy (0 - 0.2)	Acute myeloid leukemia	1e-30	Sos1,Mtor,Pim21,Stat5b,Raf1,Mapk3,Ccna1,Tcf7l2,Stat3,Pik3r2,Jup,Akt2,Pim1,Flt3,Akt1,Pik3r3,Runx1,Nfkb1,Bad,Ccnd1,Sfpi1,Tcf42,Fbxo241,Lef1,Eif4ebp1,Cebpa,Stat5a,Tcf7l1,Ppard,Pik3r1,Pik3cg,Tcf31,Myc,Mapk1,Sos2,Nras,Rara
Low Entropy (0 - 0.2)	Small cell lung cancer	1e-30	Nfkbia,Lamc1,Traf1,Ptgs2,Traf2,Pik3r2,Itga6,Col4a4,Lama5,Akt2,Lama4,Akt1,Casp9,Apaf1,Pik3r3,Ccne1,Rb1,Nfkb1,Ccne2,Lamc3,E2f3,Col4a2,Pias2,Col4a1,Pias1,Ccnd1,Bcl2,Fbxo241,E2f1,Itga3,Lamb3,Lama2,Trp53,Cycs,Pik3r1,Pik3cg,Traf6,Myc,Cdk4,Col4a6,Rxrb,Xiap,Itga2b
Low Entropy (0 - 0.2)	Non-small cell lung cancer	1e-30	Sos1,Raf1,Mapk3,Rassf1,Pik3r2,Akt2,Akt1,Plcg2,Casp9,Pik3r3,Rassf5,Rb1,Cdkn2a,E2f3,Bad,Plcg1,Pdk11,Egf,Ccnd1,Tgfa,E2f1,Egfr,Trp53,Pik3r1,Pik3cg,Cdk4,Mapk1,Prkcc,Sos2,Rxrb,Nras
Low Entropy (0 - 0.2)	Rheumatoid arthritis	1e-30	Atp6ap1,Itgal,Tlr2,Vegfb,Atp6v1a,Ctsl,Il18,Atp6v1b2,Atp6v1e1,Il1a,Itgb2,Cd80,Ifng,Ccl5,Tnf,Atp6v0d1,Il6,Itgb2l,Atp6v0a2,Icam1,Cxcl5,Flt1,Cxcl12,Acp5,Ltb,Fos,Tgfb1,Il17a,Csf2,Il1b,Csf1,Tnfsf11,Ctla4,Ctsk,Tcirg1,Il23a,Atp6v1e2,Atp6v1b1,Ccl20,Mmp3,H2-Eb1
Low Entropy (0 - 0.2)	Hypertrophic cardiomyopathy (HCM)	1e-30	Dag1,Myl3,Itga10,Itga6,Emd,Cacnb3,Prkab2,Cacna1f,Itga5,Tnnt2,Myh7,Myl2,Mybpc3,Cacng1,Prkaa1,Sgcd,Tnf,Il6,Sgcg,Itgb5,Des,Tgfb1,Itgb3,Itgb4,Tnnc1,Igf1,Itga3,Tnni3,Lama2,Cacnb1,Prkag1,Myh6,Itga8,Itgb6,Ttn,Cacna1s,Itga2b
Low Entropy (0 - 0.2)	Arrhythmogenic right ventricular cardiomyopathy (ARVC)	1e-30	Dag1,Npm11,Itga10,Tcf7l2,Itga6,Emd,Cacnb3,Dsp1,Cacna1f,Itga5,Jup,Cacng1,Sgcd,Sgcg,Itgb5,Des,Itgb3,Tcf42,Lef1,Itgb4,Itga3,Actn3,Lama2,Tcf7l1,Cacnb1,Itga8,Itgb6,Tcf31,Cacna1s,Itga2b
Low Entropy (0 - 0.2)	Dilated cardiomyopathy	1e-30	Dag1,Myl3,Adcy9,Itga10,Itga6,Emd,Cacnb3,Cacna1f,Itga5,Tnnt2,Myh7,Myl2,Adcy4,Mybpc3,Cacng1,Sgcd,Tnf,Sgcg,Itgb5,Adcy2,Adcy7,Des,Tgfb1,Itgb3,Adcy6,Itgb4,Tnnc1,Igf1,Adcy8,Itga3,Tnni3,Lama2,Prkaca,Cacnb1,Prkacb,Pln,Myh6,Itga8,Itgb6,Ttn,Cacna1s,Itga2b
Low Entropy (0 - 0.2)	Ubiquitin mediated proteolysis	1e-16	Mdm2,Anapc11,Cul1,Rbx1,Brca1,Cdc27,Cul2,Cul3,Siah1a,Ddb1,Vhl,Ube2d3,Ube2i,Cdh12,Pias2,Huwe1,Tceb2,Pias1,Nedd4,Skp1a,Ube2b,Ube2c,Socs1,Cbl,Cdc16,Uba3,Prpf19,Fancl,Ube2d1,Cul4b,Itch,Ube2j1,Traf6,Fbxo2,Cblc,Uba2,Ube2k,Xiap
Low Entropy (0 - 0.2)	Protein processing in endoplasmic reticulum	1e-16	Lman1,Capn1,Bak1,Traf2,Cul1,Herpud1,Rbx1,Pdia3,Rnf5,Rad23b,Rpn2,Derl1,Atf4,Ddost,Bag2,Ube2d3,Pdia4,Eif2s1,Skp1a,Ddit3,Rad23a,Erp29,Bcl2,Dad1,Cryab,Tram12,Fbxo6,Mapk9,Sec13,Ube2d1,Mapk8,Msh51,Ube2j1,Fbxo2,Hspa1a,Vcp,Os9,Ero1l,Rrbp1,Preb,Ssr2,Derl2
Low Entropy (0 - 0.2)	Lysosome	1e-16	Atp6ap1,Sumf1,Cln3,Lamp3,Idua,Neu11,Cltb,Gaa,Ppt1,Ctsz,Laptm4b,Ap3b1,Ctsl,Entpd4,Clta,Cd68,Ctsb,Lgmn,Atp6v0d1,Slc11a1,Atp6v0a2,Hexa,Gla,Acp5,Asah1,Ids,Ctsc,Fuca1,Ctsk,Tcirg1,Npc1,Sgsh,Ap3b2,Lipa,Cltc,Ctsm
Low Entropy (0 - 0.2)	Viral myocarditis	1e-16	Rac32,Dag1,Myh4,Itgal,Abl1,Myh1,Casp8,Myh13,Casp9,Rac1,Abl2,Myh7,Itgb2,Cd80,Sgcd,Itgb2l,Cd40,Icam1,Sgcg,Rac2,Ccnd1,Casp3,Lama2,H2-K11,Cycs,Cxadr,Myh6,Myh3,Eif4g3,H2-Eb1,Myh11
Low Entropy (0 - 0.2)	Phosphatidylinositol signaling system	2e-16	Cdipt,Inpp5a,Plcb4,Pik3r2,Pip4k2c,Impa1,Plcg2,Pik3r3,Calm4,Plcg1,Synj2,Plcb3,Pip5k1c,Pik3c2g,Pip5k1b1,Pip5k1b2,Inpp5d,Calm11,Calm12,Calm13,Dgkz,Inpp5e,Pik3r1,Pi4k2b,Pik3cg,Plce1,Prkcc,Calml3
Low Entropy (0 - 0.2)	Protein digestion and absorption	2e-16	Col17a1,Kcnn4,Ace2,Col2a1,Col4a4,Atp1b1,Prcp,Slc38a2,Col15a1,Atp1b2,Slc15a1,Kcnq1,Col3a1,Mep1b,Col4a2,Col5a1,Col4a1,Eln,Col1a1,Col11a2,Cpa3,Slc9a3,Mme,Col5a3,Cela2a,Col4a6,Ctrl,Ctrb1
Low Entropy (0 - 0.2)	Galactose metabolism	1.4e-15	Pfkl,Gck,Gaa,Ugp2,Galk1,Gale,B4galt1,Pfkm,Gla,Lct,Hk3,Hk2,G6pc,Galk2,Lalba,Akr1b7,Akr1b3
Low Entropy (0 - 0.2)	DNA replication	1.4e-15	Pola2,Pcna,Rpa3,Rpa1,Rfc2,Rfc3,Ssbp1,Pold1,Pole3,Rfc4,Pole2,Rpa2,Pold3,Pole,Prim1,Rfc1,Mcm4,Prim2,Mcm5
Low Entropy (0 - 0.2)	African trypanosomiasis	3.3e-15	Plcb4,Myd88,Lama4,Il18,Il10,Fas,Ifng,Fasl,Apoa1,Tnf,Il6,Sele,Icam1,Ido1,Plcb3,Il1b,Prkcc,F2rl1
Low Entropy (0 - 0.2)	Amyotrophic lateral sclerosis (ALS)	3.6e-15	Ccs,Cat1,Derl1,Casp9,Rac1,Apaf1,Tomm40,Bad,Prph2,Tnf,Ppp3cb,Mapk12,Sod1,Rab5a,Bcl2,Casp3,Ppp3cc,Tnfrsf1b,Trp53,Cycs,Map2k6,Tnfrsf1a,Mapk13
Low Entropy (0 - 0.2)	Maturity onset diabetes of the young	1.59e-14	Gck,Nkx2-2,Ins2,Hhex,Hes1,Slc2a2,Hnf4a,Foxa2,Hnf4g,Iapp,Pax4,Ins1,Neurog3,Pdx11,Neurod1,Nr5a2
Low Entropy (0 - 0.2)	Bile secretion	1.63e-14	Cftr,Nr0b2,Adcy9,Baat,Atp1b1,Atp1b2,Abcb41,Abcb42,Slc2a1,Osta,Adcy4,Slc27a5,Adcy2,Adcy7,Abcb1a,Abcb1b,Adcy6,Adcy8,Cyp7a1,Slc9a3,Aqp1,Prkaca,Prkacb,Abcg8,Kcnn2,Abcg5
Low Entropy (0 - 0.2)	Arginine and proline metabolism	1.75e-14	P4ha1,Glul,P4ha2,Amd11,Pycrl,Aldh2,Aldh18a1,Nos3,Aldh1a21,Gatm,Aldh1a1,Abp12,Ass1,Lap3,Ckm,Otc,Cps1,Maoa,Aldh1b1,Pycr2,Aldh4a1,Arg11,Prodh2
Low Entropy (0 - 0.2)	Steroid hormone biosynthesis	2.77e-14	Cyp1a11,Ugt2a1,Sult2b1,Cyp7b1,Hsd17b12,Ugt1a1,Hsd17b7,Hsd3b1,Cyp1b1,Cyp11a1,Sult1e1,Cyp19a1,Ar2,Hsd17b2,Ugt2b34,Cyp3a11,Hsd3b5,Ugt2b5,Cyp7a1,Cyp21a1,Ugt2b1,Ugt2a3,Cyp11b2
Low Entropy (0 - 0.2)	RNA transport	3.98e-14	Eif2s3x,Rangap1,Acin1,Aaas,Rae1,Eif4b,Eif2b1,Eif2s3y,Ube2i,Tacc3,Nmd3,Elac2,Eif3i,Eif4a3,Eif2s1,Eef1a1,Rpp30,Eif3f,Ncbp2,Xpo1,Nup85,Eif5,Eif4ebp1,Ranbp2,Nup43,Prmt5,Srrm1,Sec13,Nup37,Eif3g,Eif4g3,Ncbp1,Nup62,Eif1,Eif3a,Paip1,Nup160,Sip12
Low Entropy (0 - 0.2)	RIG-I-like receptor signaling pathway	7.45e-14	Nfkbia,Casp8,Ddx58,Traf2,Ifnb1,Pin1,Dhx58,Atg12,Nfkb1,Ifih1,Ikbke,Tnf,Cxcl10,Mapk12,Fbxo241,Tbk1,Tank,Irf3,Mapk9,Tradd,Mapk8,Traf6,Dak,Mapk13
Low Entropy (0 - 0.2)	Long-term potentiation	7.45e-14	Camk2a,Raf1,Mapk3,Plcb4,Atf4,Calm4,Ppp3cb,Plcb3,Camk2d1,Camk2d2,Rps6ka1,Ppp3cc,Adcy8,Calm11,Calm12,Calm13,Prkaca,Prkacb,Rap1a,Mapk1,Crebbp,Prkcc,Calml3,Nras
Low Entropy (0 - 0.2)	Tyrosine metabolism	9.53e-14	Adh5,Aldh3a1,Tyr,Aoc2,Gstz1,Hemk1,Hgd,Tat,Tpo2,Adh1,Aox1,Hpd,Dct,Adh7,Dbh,Maoa,Pnmt,Aldh3b1
Low Entropy (0 - 0.2)	Long-term depression	2.193e-13	Raf1,Mapk3,Pla2g1b,Plcb4,Pla2g4a,Pla2g3,Gucy1b2,Gnaz,Pla2g10,Gsbs,Gnao1,Plcb3,Pla2g2f,Pla2g6,Pla2g2e,Gnai3,Igf1,Prkg2,Grid2,Mapk1,Prkcc,Nras,Pla2g12b,Pla2g2d
Low Entropy (0 - 0.2)	Mismatch repair	3.689e-13	Pcna,Rpa3,Pms2,Rpa1,Rfc2,Rfc3,Ssbp1,Pold1,Rfc4,Rpa2,Pold3,Exo1,Rfc1,Msh2
Low Entropy (0 - 0.2)	Prion diseases	4.812e-13	Lamc1,Mapk3,Ncam2,C1qb,Il1a,Ccl5,Il6,Ncam1,C1qa,Sod1,Il1b,Prkaca,Prkacb,Prnp,C8g,Hspa1a,Mapk1
Low Entropy (0 - 0.2)	Glycerolipid metabolism	6.401e-13	Agpat4,Ppap2c,Aldh2,Agpat3,Dgat1,Lipc,Aldh1a21,Pnlip,Gla,Cel,Aldh1a1,Ppap2a,Dgkz,Aldh1b1,Akr1b7,Mgll,Dak,Pnliprp1,Lipf,Pnliprp2,Akr1b3
Low Entropy (0 - 0.2)	Notch signaling pathway	6.401e-13	Dvl3,Alg31,Hdac12,Hes1,Dvl2,Notch3,Dvl1,Notch2,Dll3,Psen1,Lfng,Notch4,Psen2,Dll1,Ncor2,Dll4,Numbl,Ncstn,Crebbp,Ptcra,Rbpjl
Low Entropy (0 - 0.2)	Ether lipid metabolism	8.656e-13	Pafah1b3,Pla2g1b,Chpt1,Ppap2c,Pla2g7,Pla2g4a,Pla2g3,Lpcat1,Pla2g10,Pla2g2f,Ppap2a,Pla2g6,Pla2g2e,Cept1,Pld1,Pla2g12b,Pla2g2d
Low Entropy (0 - 0.2)	NOD-like receptor signaling pathway	1.078e-12	Nfkbia,Card9,Casp8,Mapk3,Cxcl2,Il18,Nfkb1,Ccl5,Tnf,Il6,Mapk12,Pstpip1,Il1b,Fbxo241,Cxcl1,Mapk9,Mapk8,Traf6,Mapk1,Mapk13,Xiap
Low Entropy (0 - 0.2)	Fructose and mannose metabolism	1.52e-12	Pfkl,Fbp11,Fbp12,Pmm2,Gmppb,Pfkfb3,Fbp21,Fbp22,Mtmr1,Pmm1,Pfkfb2,Pfkm,Aldob,Hk3,Pfkfb1,Hk2,Akr1c6,Akr1b7,Akr1b3
Low Entropy (0 - 0.2)	Pyruvate metabolism	2.4e-12	Pdha2,Aldh2,Ldhb,Acyp1,Pck1,Acat2,Acyp2,Dld,Ldha,Ldhc,Aldh1a21,Pcx,Aldh1a1,Pck2,Aldh1b1,Akr1b7,Mdh1,Akr1b3,Acot12
Low Entropy (0 - 0.2)	Aldosterone-regulated sodium reabsorption	3.856e-12	Mapk3,Scnn1b,Pik3r2,Atp1b1,Ins2,Pik3r3,Irs1,Atp1b2,Pdk11,Igf1,Ins1,Slc9a3r2,Pik3r1,Pik3cg,Scnn1a,Mapk1,Prkcc,Sip11,Irs3
Low Entropy (0 - 0.2)	Tryptophan metabolism	6.101e-12	Cyp1a11,Cyp1a12,Aldh2,Acat2,Cat1,Cyp1b1,Ogdh,Aox1,Aldh1a21,Ido1,Ehhadh,Aldh1a1,Abp12,Tdo2,Maoa,Afmid,Haao,Aldh1b1,Hadh
Low Entropy (0 - 0.2)	Starch and sucrose metabolism	6.101e-12	Gck,Ugt2a1,Pygb,Gaa,Gys2,Ugt1a1,Amy1,Enpp1,Ugp2,Ugt2b34,Ugt2b5,Hk3,Hk2,G6pc,Ugdh,Pygl,Ugt2b1,Ugt2a3
Low Entropy (0 - 0.2)	Phagosome	6.186e-12	Thbs3,Atp6ap1,Thbs2,Mpo,Tlr2,Itga5,Rac1,Atp6v1a,Ctsl,Tubb5,Cd14,Atp6v1b2,Atp6v1e1,Mbl2,Itgb2,Rab7,Itgam,Atp6v0d1,Cd36,Itgb2l,Atp6v0a2,Itgb5,Rab5a,Itgb3,Ncf4,Tcirg1,Fcgr2b,H2-K11,Atp6v1e2,Cd209a,Thbs4,Atp6v1b1,Olr1,H2-Eb1,Cd209d,Comp
Low Entropy (0 - 0.2)	Inositol phosphate metabolism	7.302e-12	Cdipt,Isyna1,Inpp5a,Plcb4,Pip4k2c,Impa1,Plcg2,Plcg1,Synj2,Plcb3,Pip5k1c,Pik3c2g,Pip5k1b1,Pip5k1b2,Minpp1,Inpp5e,Aldh6a1,Pi4k2b,Pik3cg,Plce1
Low Entropy (0 - 0.2)	Arachidonic acid metabolism	9.139e-12	Cyp4f13,Ptgs2,Pla2g1b,Pla2g4a,Ptgs1,Ptgds,Cyp4a14,Ptgis,Pla2g3,Tbxas1,Alox8,Pla2g10,Cyp2c39,Ggt1,Cyp2b10,Pla2g2f,Pla2g6,Pla2g2e,Cyp2b19,Alox12,Cyp4f15,Cbr2,Ggt5,Pla2g12b,Pla2g2d
Low Entropy (0 - 0.2)	Citrate cycle (TCA cycle)	1.232e-11	Pdha2,Aco2,Idh2,Pck1,Fh1,Suclg1,Dld,Ogdh,Idh3g,Pcx,Pck2,Sdhc,Sdha,Mdh1,Csl2
Low Entropy (0 - 0.2)	Retinol metabolism	1.234e-11	Cyp1a11,Cyp1a12,Ugt2a1,Adh5,Rpe65,Ugt1a1,Dhrs9,Lrat,Cyp4a14,Dgat1,Adh1,Ugt2b34,Cyp3a11,Cyp26a1,Cyp2c39,Aldh1a22,Cyp2b10,Ugt2b5,Adh7,Cyp2b19,Ugt2b1,Ugt2a3,Bcmo1
Low Entropy (0 - 0.2)	Spliceosome	1.526e-11	Lsm3,Snrpa1,Pcbp1,Lsm2,Snrnp40,Sf3b2,Acin1,Hnrnpk,U2af2,Cdc5l,Sf3a1,Sf3b3,Sf3b4,Phf5a,Eif4a3,Eftud2,Sf3a2,Smndc1,Snrpf,Sf3b5,Ncbp2,Naa38,Snrpd3,Prpf19,Ncbp1,Msh51,Hspa1a,Sart1,Dhx38,Snrpb2,Rbm17
Low Entropy (0 - 0.2)	Homologous recombination	1.79e-11	Rad54l,Blm,Rpa3,Rpa1,Ssbp1,Pold1,Nbn,Rad50,Rpa2,Rad51l1,Pold3,Rad52,Mre11a,Brca2
Low Entropy (0 - 0.2)	Cytosolic DNA-sensing pathway	4.796e-11	Nfkbia,Ddx58,Ifnb1,Il18,Polr3d,Nfkb1,Ikbke,Ccl5,Il6,Cxcl10,Zbp11,Il1b,Fbxo241,Aim2,Tbk1,Adar,Polr3k,Irf3,Polr3a
Low Entropy (0 - 0.2)	Phototransduction	6.246e-11	Rho2,Gucy2d,Cngb1,Calm4,Gucy2e,Gucy2f,Gnat2,Cnga1,Gnat1,Rcvrn,Calm11,Calm12,Calm13,Calml3
Low Entropy (0 - 0.2)	Thyroid cancer	1.113e-10	Mapk3,Tcf7l2,Pparg,Cdh11,Pax8,Ret,Ccnd1,Tcf42,Lef1,Tcf7l1,Trp53,Tcf31,Myc,Mapk1,Rxrb,Nras
Low Entropy (0 - 0.2)	Sphingolipid metabolism	1.421e-10	Kdsr,Neu11,Ppap2c,Sphk2,Smpd2,Gal3st1,Degs1,Cer12,Sphk1,Ugcg,Gla,Sgpp1,Asah1,Ppap2a,Neu3,Asah2
Low Entropy (0 - 0.2)	Circadian rhythm - mammal	2.34e-10	Npas2,Csnk1e,Cul1,Rbx1,Cry2,Clock,Skp1a,Cry1,Per3,Bhlhe40,Nr1d1,Rorc
Low Entropy (0 - 0.2)	Steroid biosynthesis	2.498e-10	Nsdhl,Sqle,Cyp51,Dhcr24,Hsd17b7,Sc5d,Tm7sf2,Cel,Soat1,Fdft1,Lipa
Low Entropy (0 - 0.2)	Fatty acid metabolism	3.335e-10	Adh5,Acsl3,Aldh2,Acat2,Acaa2,Cpt1a,Cyp4a14,Adh1,Aldh1a21,Ehhadh,Aldh1a1,Adh7,Acadm,Acadvl,Acsl5,Aldh1b1,Acsl6,Hadh
Low Entropy (0 - 0.2)	Staphylococcus aureus infection	4.797e-10	Itgal,Krt10,Fpr1,C1qb,Mbl2,Il10,C3ar1,Itgb2,Itgam,Itgb2l,Icam1,Plg,Cfd,C1qa,Fpr3,Fcgr2b,H2-Eb1
Low Entropy (0 - 0.2)	Propanoate metabolism	5.371e-10	Aldh2,Ldhb,Pccb,Acat2,Suclg1,Ldha,Pcca,Ldhc,Aldh1a21,Ehhadh,Aldh1a1,Acadm,Aldh6a1,Aldh1b1,Mlycd
Low Entropy (0 - 0.2)	Pentose phosphate pathway	5.629e-10	Pfkl,Fbp11,Fbp12,Fbp21,Fbp22,Rbks,H6pd,Tkt,Taldo1,Pfkm,Tktl1,Aldob,Rpia,G6pdx,G6pd2
Low Entropy (0 - 0.2)	Carbohydrate digestion and absorption	6.824e-10	Slc37a4,Pik3r2,Atp1b1,Akt2,Amy1,Akt1,Pik3r3,Atp1b2,Slc2a2,Lct,Hk3,Hk2,G6pc,Pik3r1,Pik3cg
Low Entropy (0 - 0.2)	Peroxisome	1.031e-09	Phyh,Acsl3,Scp21,Baat,Ddo,Idh2,Slc27a2,Cat1,Pex5,Slc25a17,Agxt,Ehhadh,Sod1,Abcd2,Acsl5,Mpv172,Amacr,Mvk,Crat,Mlycd,Acsl6
Low Entropy (0 - 0.2)	Complement and coagulation cascades	2.441e-09	F2r,Serpinf2,C1qb,Mbl2,C3ar1,Proc,Plau,Plg,Cfd,C1qa,Kng1,Serpine1,Vwf,Serpinc1,Pros1,C8g,Plaur,F13a1,Serping1,Bdkrb2
Low Entropy (0 - 0.2)	Pentose and glucuronate interconversions	2.661e-09	Ugt2a1,Aldh2,Ugt1a1,Ugp2,Ugt2b34,Aldh1a21,Ugt2b5,Aldh1a1,Ugdh,Ugt2b1,Aldh1b1,Akr1b7,Ugt2a3,Akr1b3
Low Entropy (0 - 0.2)	Histidine metabolism	2.852e-09	Aspa,Aldh3a1,Aldh2,Hemk1,Aldh1a21,Aldh1a1,Abp12,Hdc,Maoa,Aldh1b1,Aldh3b1,Hal,Hnmt
Low Entropy (0 - 0.2)	Nicotinate and nicotinamide metabolism	2.852e-09	Nt5e,Nt5m,Cd38,Enpp1,Aox1,Nnmt,BC016495,Nt5c,Nmnat3,Nt5c2,Nmnat1,Nt5c3
Low Entropy (0 - 0.2)	Glycerophospholipid metabolism	6.428e-09	Agpat4,Cdipt,Pla2g1b,Chpt1,Ppap2c,Pla2g4a,Agpat3,Pla2g3,Lpcat1,Pla2g10,Pla2g2f,Ppap2a,Pla2g6,Pla2g2e,Dgkz,Cept1,Pla1a1,Pld1,Pla2g12b,Pla2g2d
Low Entropy (0 - 0.2)	Primary bile acid biosynthesis	1.434e-08	Cyp7b1,Scp21,Baat,Cyp46a1,Slc27a5,Cyp7a1,Amacr,Cyp27a1,Cyp39a1
Low Entropy (0 - 0.2)	Amino sugar and nucleotide sugar metabolism	1.869e-08	Gck,Pmm2,Gmppb,Gnpda1,Ugp2,Pmm1,Galk1,Gale,Hexa,Hk3,Hk2,Nans,Galk2,Ugdh,Cyb5r1
Low Entropy (0 - 0.2)	Parkinson's disease	3.008e-08	Cox7a2,Atp5g1,Atp5c1,Snca,Slc18a2,Ndufv2,Slc25a4,Casp9,Apaf1,Ndufa9,Park7,Ndufa2,Cox5a,Ndufv1,Casp3,Atp5e,Sdhc,Cox8b,Gpr37,Ubc2,Sdha,Cycs,Htra2,Ube2j1,Ndufs8,Sncaip,Atp5g3
Low Entropy (0 - 0.2)	Intestinal immune network for IgA production	4.294e-08	Tnfrsf17,Il15ra,Il4,Il10,Cd80,Il6,Cd40,Cxcl12,Tgfb1,Aicda,Ltbr,H2-Eb1,Madcam1,Cxcr4
Low Entropy (0 - 0.2)	Vasopressin-regulated water reabsorption	4.294e-08	Adcy9,Avp,Creb3,Stx4a,Rab5a,Dctn1,Dynll1,Aqp2,Adcy6,Prkaca,Prkacb,Avpr2,Creb1,Aqp3
Low Entropy (0 - 0.2)	Valine, leucine and isoleucine degradation	4.672e-08	Aldh2,Pccb,Acat2,Auh,Acaa2,Dld,Aox1,Pcca,Aldh1a21,Ehhadh,Aldh1a1,Bcat2,Acadm,Aldh6a1,Aldh1b1,Hadh
Low Entropy (0 - 0.2)	Collecting duct acid secretion	6.504e-08	Atp6v1a,Atp4a,Atp6v1b2,Atp6v1e1,Atp6v0d1,Atp6v0a2,Atp4b,Tcirg1,Atp6v1e2,Atp6v1b1,Clcnkb
Low Entropy (0 - 0.2)	Dorso-ventral axis formation	7.367e-08	Sos1,Cpeb1,Mapk3,Notch3,Notch2,Notch4,Egfr,Piwil2,Mapk1,Sos2
Low Entropy (0 - 0.2)	Primary immunodeficiency	1.08e-07	Cd8a,Cd19,Ung,Blnk,Cd40,Btk,Rag1,Cd3d,Rag2,Aicda,Ciita,Il7r
Low Entropy (0 - 0.2)	Ascorbate and aldarate metabolism	3.206e-07	Ugt2a1,Aldh2,Ugt1a1,Ugt2b34,Aldh1a21,Ugt2b5,Aldh1a1,Ugdh,Ugt2b1,Aldh1b1,Ugt2a3
Low Entropy (0 - 0.2)	Oxidative phosphorylation	3.405e-07	Atp6ap1,Cox7a2,Atp5g1,Atp5c1,Ndufv2,Atp6v1a,Atp4a,Atp6v1b2,Atp6v1e1,Ndufa9,Atp6v0d1,Atp6v0a2,Atp4b,Ndufa2,Cox5a,Ndufv1,Atp5e,Sdhc,Cox8b,Tcirg1,Sdha,Atp6v1e2,Atp6v1b1,Ndufs8,Atp5g3
Low Entropy (0 - 0.2)	alpha-Linolenic acid metabolism	3.757e-07	Pla2g1b,Pla2g4a,Pla2g3,Pla2g10,Pla2g2f,Pla2g6,Pla2g2e,Pla2g12b,Pla2g2d
Low Entropy (0 - 0.2)	Base excision repair	4.356e-07	Apex1,Pcna,Lig3,Nthl1,Pold1,Pole3,Xrcc1,Ung,Pole2,Pold3,Pole,Parp1
Low Entropy (0 - 0.2)	ABC transporters	4.62e-07	Cftr,Abca12,Abcc8,Abcb41,Abcb42,Abcc9,Abca3,Abcb1a,Abcb1b,Abcd2,Abcg8,Abca8b,Abcg5,Abcg3
Low Entropy (0 - 0.2)	Linoleic acid metabolism	6.121e-07	Cyp1a12,Pla2g1b,Pla2g4a,Pla2g3,Pla2g10,Cyp3a11,Cyp2c39,Pla2g2f,Pla2g6,Pla2g2e,Akr1c6,Pla2g12b,Pla2g2d
Low Entropy (0 - 0.2)	Cardiac muscle contraction	1.263e-06	Myl3,Cox7a2,Atp1b1,Cacnb3,Cacna1f,Tnnt2,Atp1b2,Myh7,Myl2,Cacng1,Cox5a,Tnnc1,Tnni3,Cox8b,Cacnb1,Myh6,Cacna1s
Low Entropy (0 - 0.2)	Asthma	1.576e-06	Il13,Il4,Il10,Tnf,Cd40,Il9,Fcer1a,Il3,H2-Eb1
Low Entropy (0 - 0.2)	RNA polymerase	1.61e-06	Polr3d,Polr2i1,Polr2i2,Polr2j,Polr2c,Polr3k,Polr2h,Polr2f,Polr3a,Polr2d,Polr2g
Low Entropy (0 - 0.2)	Sulfur metabolism	4.288e-06	Sult1a1,Sult2b1,Bpnt1,Chst12,Sult1e1,Chst11
Low Entropy (0 - 0.2)	Antigen processing and presentation	4.999e-06	Nfyc,Cd8a,Pdia3,B2m,Ctsl,Ctsb,Nfyb,Ifng,Lgmn,Tnf,H2-K11,Creb1,Msh51,Hspa1a,H2-Eb1,Ciita
Low Entropy (0 - 0.2)	Nitrogen metabolism	1.688e-05	Glul,Asns,Cps1,Car4,Car3,Cth,Car14,Hal
Low Entropy (0 - 0.2)	Type I diabetes mellitus	2.224e-05	Cpe,Ins2,Fas,Il1a,Cd80,Ifng,Fasl,Tnf,Il1b,Lta,Ins1,H2-K11,H2-Eb1
Low Entropy (0 - 0.2)	Cysteine and methionine metabolism	3.111e-05	Amd11,Apip,Ldhb,Dnmt1,Tat,Bhmt,Ldha,Ldhc,Cdo1,Cth
Low Entropy (0 - 0.2)	Glyoxylate and dicarboxylate metabolism	3.762e-05	Aco2,Pccb,Acat2,Pcca,Afmid,Mdh1,Csl2
Low Entropy (0 - 0.2)	Porphyrin and chlorophyll metabolism	3.947e-05	Ugt2a1,Fech,Ugt1a1,Hmbs,Hccs,Ugt2b34,Ugt2b5,Ugt2b1,Ugt2a3,Urod
Low Entropy (0 - 0.2)	mRNA surveillance pathway	4.161e-05	Ppp2r5c,Acin1,Ppp2r3c,Gspt1,Fip1l1,Eif4a3,Pcf11,Ncbp2,Cstf3,Cpsf3,Cpsf4,Cstf1,Srrm1,Ncbp1,Cpsf7,Msi1
Low Entropy (0 - 0.2)	Alanine, aspartate and glutamate metabolism	4.55e-05	Glul,Aspa,Ddo,Nit2,Agxt,Asns,Ass1,Cps1,Aldh4a1
Low Entropy (0 - 0.2)	Proximal tubule bicarbonate reclamation	5.517e-05	Atp1b1,Pck1,Atp1b2,Pck2,Slc9a3,Aqp1,Mdh1
Low Entropy (0 - 0.2)	RNA degradation	5.857e-05	Lsm3,Lsm2,Lsm1,Btg4,Ddx6,Skiv2l2,Btg2,Btg1,Dcps,Naa38,Rqcd1,Pnpt1,Exosc2,Cnot6
Low Entropy (0 - 0.2)	Glycine, serine and threonine metabolism	5.892e-05	Aoc2,Agxt,Bhmt,Dld,Gatm,Gnmt,Maoa,Cth,Phgdh
Low Entropy (0 - 0.2)	SNARE interactions in vesicular transport	7.552e-05	Stx16,Snap25,Camp2,Stx8,Stx4a,Bnip1,Vamp7,Gosr2,Use1
Low Entropy (0 - 0.2)	Other types of O-glycan biosynthesis	7.698e-05	Ugt2a1,Pofut1,Ugt1a1,B4galt1,Ugt2b34,Ugt2b5,Lfng,Pofut2,Ugt2b1,Ugt2a3
Low Entropy (0 - 0.2)	Ribosome	8.027e-05	Rps17,Rpl3l,Rps3,Rpl27a,Rpl19,Rps6,Rpl4,Rpl10a,Rps14,Rps5,Rpl35a,Rps20,Rps25,Ubc1,Ubc4,Rpl8,Rpl141,Rps9
Low Entropy (0 - 0.2)	Terpenoid backbone biosynthesis	8.079e-05	Fdps,Idi1,Acat2,Mvd,Pdss1,Mvk
Low Entropy (0 - 0.2)	Taurine and hypotaurine metabolism	9.167e-05	Baat,Csad,Ggt1,Cdo1,Ggt5
Low Entropy (0 - 0.2)	Autoimmune thyroid disease	9.881e-05	Il4,Il10,Fas,Cd80,Tshb,Fasl,Tpo2,Cd40,Cga,Ctla4,H2-K11,H2-Eb1,Tshr
Low Entropy (0 - 0.2)	beta-Alanine metabolism	0.0001512	Aldh2,Aoc2,Aldh1a21,Ehhadh,Aldh1a1,Acadm,Aldh1b1,Mlycd
Low Entropy (0 - 0.2)	Phenylalanine metabolism	0.0002604	Aldh3a1,Aoc2,Tat,Hpd,Maoa,Aldh3b1
Low Entropy (0 - 0.2)	Butirosin and neomycin biosynthesis	0.0006036	Gck,Hk3,Hk2
Low Entropy (0 - 0.2)	Allograft rejection	0.0006504	Il4,Il10,Fas,Cd80,Ifng,Fasl,Tnf,Cd40,H2-K11,H2-Eb1
Low Entropy (0 - 0.2)	Graft-versus-host disease	0.0008706	Fas,Il1a,Cd80,Ifng,Fasl,Tnf,Il6,Il1b,H2-K11,H2-Eb1
Middle Entropy (0.2 - 0.3)	Metabolic pathways	1e-30	Dhcr7,Acacb,Polr1c,Rpe,Polr2a,Pgls,Hexb,Mthfr,Ppat1,Ppat2,Sptlc1,Aldh9a1,Hmgcr,Cox6a1,Aprt,Coq2,Plcb2,Mgat5,Aldh7a1,Uqcrc2,Cad1,Pgk1,Inppl1,Acsl4,Ndufa4l2,Tk2,Pla2g12a,Xylt2,Got1,Cox15,Polr2l,Me3,Qprt,Pts,Bst1,Mat2b,Pola1,Hsd17b3,Maob,Pklr,Eprs,Mat1a,Sdhb,Pycr1,Dgki,Inpp4a,Tgds,Nnt,Dpagt1,Synj1,Aco1,Ptges2,Gfpt2,Pafah1b2,Cyp17a1,Acox1,Ogdhl,Oat,Adss1,Adss2,Adsl,Tymp,Gad1,Impdh2,Hmgcs1,Tyrp1,Rpn1,…
Middle Entropy (0.2 - 0.3)	MAPK signaling pathway	1e-30	Cacng2,Pdgfa,Fgfr4,Tgfb2,Cacna1d,Map2k4,Flnc,Mst12,Map2k5,Map3k3,Rela,Pak1,Bdnf,Kras,Flna,Fgf12,Pdgfrb,Fgf13,Map2k3,Pla2g12a,Cacna2d3,Cacna2d2,Gadd45b,Map3k5,Tgfb3,Ikbkb,Cdc25b,Mapk14,Rps6ka3,Pla2g5,Cs2,Tgfbr2,Jun
Middle Entropy (0.2 - 0.3)	Calcium signaling pathway	1e-30	Gnaq,Cacna1d,Gna14,Erbb3,Phka1,Gnas,Plcb2,Ednra,Pdgfrb,Pde1b,Itpr3,Grpr,Bst1,Pde1a,Grin2a,Chrna7,Atp2b4,Atp2a1,Atp2a2,Gna11,Adra1a1,Adra1a2,Calm21,Calm22,Calm23,Atp2b2,Cs2,Plcd1
Middle Entropy (0.2 - 0.3)	Vascular smooth muscle contraction	1e-30	Gnaq,Cacna1d,Araf,Prkg1,Gnas,Plcb2,Ednra,Itpr3,Pla2g12a,Gna13,Ppp1cb,Gna11,Adra1a1,Adra1a2,Acta2,Calm21,Calm22,Calm23,Npr1,Pla2g5,Cs2,Rock1
Middle Entropy (0.2 - 0.3)	Focal adhesion	1e-30	Actn4,Pdgfa,Pgf,Flnc,Hgf,Itga7,Pik3ca,Pak1,Fyn,Col6a2,Flna,Ilk,Pdgfrb,Met1,Col6a3,Pik3cd,Shc2,Itgb7,Vegfa,Igf1r,Ptk2,Tnc,Ctnnb1,Ccnd3,Col5a2,Gsk3b,Pak4,Ppp1cb,Col4a5,Thbs1,Dock1,Lamb21,Lamb22,Cav1,Rock1,Jun
Middle Entropy (0.2 - 0.3)	Neurotrophin signaling pathway	1e-30	Ptpn11,Map2k5,Map3k3,Rela,Pik3ca,Bdnf,Kras,Irs2,Ywhaz,Pik3cd,Shc2,Irs4,Bax1,Arhgdib,Map3k5,Gsk3b,Ikbkb,Calm21,Calm22,Calm23,Kidins220,Mapk14,Rps6ka3,Jun
Middle Entropy (0.2 - 0.3)	Insulin signaling pathway	1e-30	Acacb,Eif4e,Araf,Prkar1a,Gys1,Sorbs1,Pde3a,Rheb,Phka1,Pik3ca,Kras,Socs3,Irs2,Pik3cd,Shc2,Irs4,Pklr,Gsk3b,Ikbkb,Ppp1cb,Calm21,Calm22,Calm23,Insr,Cs2,Pygm,Ppp1r3c
Middle Entropy (0.2 - 0.3)	GnRH signaling pathway	1e-30	Gnaq,Mmp2,Cacna1d,Map2k4,Map3k3,Kras,Gnas,Plcb2,Map2k3,Itpr3,Pla2g12a,Gna11,Calm21,Calm22,Calm23,Mapk14,Pla2g5,Cs2,Pld2,Jun
Middle Entropy (0.2 - 0.3)	Melanogenesis	1e-30	Fzd5,Gnaq,Ep300,Fzd1,Gnai2,Wnt16,Kras,Gnas,Plcb2,Tcf7,Ctnnb1,Wnt2b,Gsk3b,Tyrp1,Calm21,Calm22,Calm23,Fzd3,Cs2,Fzd8,Fzd9
Middle Entropy (0.2 - 0.3)	Pathways in cancer	1e-30	Fzd5,Ctbp2,Ep300,Pdgfa,Fzd1,Pgf,Tgfb2,Mmp2,Araf,Mst12,Pml1,Hgf,Rad51,Rela,Pik3ca,Wnt16,Kras,Csf1r,Fgf12,Egln3,Hsp90aa1,Tcf7,Pdgfrb,Bmp2,Met1,Fgf13,Cdk2,Rxra,Pik3cd,Vegfa,Bax1,Bax2,Pias4,Pias3,Igf1r,Ptk2,Ctnnb1,Tgfb3,Wnt2b,Mlh1,Apc,Gsk3b,Ikbkb,Runx1t1,Col4a5,Hdac2,Fzd3,Dapk2,Lamb21,Lamb22,Fzd8,Fzd9,Tgfbr2,Jun
Middle Entropy (0.2 - 0.3)	Renal cell carcinoma	5e-16	Ep300,Ptpn11,Pdgfa,Pgf,Tgfb2,Araf,Hgf,Pik3ca,Pak1,Kras,Egln3,Met1,Pik3cd,Vegfa,Tgfb3,Pak4,Jun
Middle Entropy (0.2 - 0.3)	Salivary secretion	1.7e-15	Gnaq,Prkg1,Gnas,Plcb2,Slc4a2,Itpr3,Bst1,Dmbt1,Atp2b4,Atp1a1,Adra1a1,Adra1a2,Calm21,Calm22,Calm23,Atp2b2,Cs2
Middle Entropy (0.2 - 0.3)	Wnt signaling pathway	2e-15	Fzd5,Ctbp2,Ep300,Fzd1,Wnt16,Plcb2,Tcf7,Nfatc1,Csnk2b,Nfatc3,Ctnnb1,Wnt2b,Ccnd3,Apc,Gsk3b,Fzd3,Cs2,Lrp6,Fzd8,Rock1,Fzd9,Jun
Middle Entropy (0.2 - 0.3)	Regulation of actin cytoskeleton	4.8e-15	Actn4,Pdgfa,Fgfr4,Limk1,Araf,Itga7,Pik3ca,Pak1,Kras,Fgf12,Pdgfrb,Pfn1,Fgf13,Pik3cd,Itgb7,Ptk2,Apc,Gna13,Pak4,Ppp1cb,Myh9,Ssh3,Dock1,Pip4k2a,Rock1
Middle Entropy (0.2 - 0.3)	Chagas disease (American trypanosomiasis)	1.35e-14	Gnaq,Cd3e,Tgfb2,Gna14,Map2k4,Gnai2,Rela,Pik3ca,Cflar,Gnas,Plcb2,Pik3cd,Tgfb3,Ikbkb,Gna11,Mapk14,Tgfbr2,Jun
Middle Entropy (0.2 - 0.3)	Cytokine-cytokine receptor interaction	7.88e-14	Pdgfa,Tgfb2,Tnfrsf11b,Hgf,Lepr,Epor,Csf1r,Pdgfrb,Ccr7,Bmp2,Eda,Met1,Il10ra,Pf4,Vegfa,Osmr,Il5,Tgfb3,Cx3cl1,Il5ra,Mpl,Il15,Inhbc,Tnfsf12,Tgfbr2
Middle Entropy (0.2 - 0.3)	Purine metabolism	1.319e-13	Polr1c,Polr2a,Gmpr,Ppat2,Pde3a,Aprt,Pde1b,Pde4c,Polr2l,Pde8a,Pde1a,Pola1,Pklr,Entpd5,Adss1,Adss2,Adsl,Impdh2,Npr1,Pold2,Ada
Middle Entropy (0.2 - 0.3)	Adherens junction	3.636e-13	Actn4,Ep300,Mllt4,Sorbs1,Fyn,Tcf7,Met1,Csnk2b,Yes1,Tjp1,Igf1r,Ctnnb1,Insr,Acp1,Tgfbr2
Middle Entropy (0.2 - 0.3)	Prostate cancer	4.13e-13	Ep300,Pdgfa,Araf,Rela,Pik3ca,Kras,Hsp90aa1,Tcf7,Pdgfrb,Cdk2,Pik3cd,Bax2,Igf1r,Ctnnb1,Gsk3b,Ikbkb
Middle Entropy (0.2 - 0.3)	Colorectal cancer	7.51e-13	Tgfb2,Araf,Pik3ca,Kras,Tcf7,Pik3cd,Bax1,Ctnnb1,Tgfb3,Mlh1,Apc,Gsk3b,Tgfbr2,Jun
Middle Entropy (0.2 - 0.3)	Alanine, aspartate and glutamate metabolism	1.116e-12	Ppat2,Cad1,Got1,Gfpt2,Adss1,Adss2,Adsl,Gad1,Abat,Gfpt1,Gls
Middle Entropy (0.2 - 0.3)	Amoebiasis	2.033e-12	Actn4,Gnaq,Tgfb2,Gna14,Rela,Pik3ca,Gnas,Plcb2,Pik3cd,Ptk2,Tgfb3,Col5a2,Col4a5,Gna11,Cs2,Lamb21,Lamb22
Middle Entropy (0.2 - 0.3)	Jak-STAT signaling pathway	2.154e-12	Ep300,Ptpn11,Jak3,Lepr,Pik3ca,Epor,Socs3,Il10ra,Pik3cd,Cish,Osmr,Pias4,Pias3,Il5,Ccnd3,Il5ra,Mpl,Il15,Tyk2
Middle Entropy (0.2 - 0.3)	TGF-beta signaling pathway	2.497e-12	Ep300,Smad5,Tgfb2,Bmp5,Sp1,Bmp2,Bmp6,Tgfb3,Tfdp1,Smad1,Thbs1,Rock1,Inhbc,Fst,Tgfbr2
Middle Entropy (0.2 - 0.3)	Long-term depression	3.341e-12	Gnaq,Araf,Gnai2,Prkg1,Kras,Gnas,Plcb2,Itpr3,Pla2g12a,Igf1r,Gna13,Gna11,Lyn,Pla2g5
Middle Entropy (0.2 - 0.3)	Arrhythmogenic right ventricular cardiomyopathy (ARVC)	4.96e-12	Actn4,Cacng2,Cdh2,Lmna,Cacna1d,Itga7,Tcf7,Dmd,Itgb7,Cacna2d3,Ctnnb1,Cacna2d2,Atp2a2,Pkp2
Middle Entropy (0.2 - 0.3)	Chemokine signaling pathway	9.38e-12	Gnai2,Jak3,Rela,Pik3ca,Pak1,Kras,Plcb2,Ccr7,Pik3cd,Shc2,Pf4,Gng3,Ccl2,Ptk2,Gsk3b,Ikbkb,Cx3cl1,Lyn,Cs2,Rock1
Middle Entropy (0.2 - 0.3)	Cell cycle	1.035e-11	Ep300,Tgfb2,Cdkn2c,Cdkn1c,Ywhaz,Cdk2,Cdc20,Gadd45b,Tgfb3,Ccnd3,Cdkn2d,Gsk3b,Tfdp1,Cdc25b,Mcm6,Hdac2,Prkdc
Middle Entropy (0.2 - 0.3)	Phosphatidylinositol signaling system	1.054e-11	Pik3ca,Plcb2,Itpr3,Inppl1,Pik3cd,Dgki,Inpp4a,Synj1,Calm21,Calm22,Calm23,Pik3c2b,Plcd1,Pip4k2a
Middle Entropy (0.2 - 0.3)	T cell receptor signaling pathway	1.35e-11	Cd3e,Rela,Pik3ca,Pak1,Fyn,Kras,Nfatc1,Pik3cd,Nfatc3,Il5,Gsk3b,Ikbkb,Pak4,Lat,Mapk14,Jun
Middle Entropy (0.2 - 0.3)	Basal cell carcinoma	2.796e-11	Fzd5,Fzd1,Wnt16,Tcf7,Bmp2,Ctnnb1,Wnt2b,Apc,Gsk3b,Fzd3,Fzd8,Fzd9
Middle Entropy (0.2 - 0.3)	Long-term potentiation	3.027e-11	Gnaq,Ep300,Araf,Kras,Plcb2,Itpr3,Grin2a,Ppp1cb,Calm21,Calm22,Calm23,Rps6ka3,Cs2
Middle Entropy (0.2 - 0.3)	Hepatitis C	3.13e-11	Araf,Rela,Cd81,Pik3ca,Kras,Socs3,Rxra,Pik3cd,Pias4,Pias3,Ppara,Ldlr,Gsk3b,Ikbkb,Mapk14,Tyk2,Irf7
Middle Entropy (0.2 - 0.3)	Gap junction	5.769e-11	Gnaq,Pdgfa,Gnai2,Map2k5,Prkg1,Kras,Gnas,Plcb2,Pdgfrb,Itpr3,Tjp1,Tubb1,Gna11,Cs2
Middle Entropy (0.2 - 0.3)	Chronic myeloid leukemia	7.654e-11	Ctbp2,Ptpn11,Tgfb2,Araf,Rela,Pik3ca,Kras,Pik3cd,Shc2,Tgfb3,Ikbkb,Hdac2,Tgfbr2
Middle Entropy (0.2 - 0.3)	Toxoplasmosis	9.41e-11	Tgfb2,Gnai2,Rela,Pik3ca,Map2k3,Il10ra,Pik3cd,Pla2g12a,Ldlr,Tgfb3,Ikbkb,Mapk14,Tyk2,Pla2g5,Lamb21,Lamb22
Middle Entropy (0.2 - 0.3)	Osteoclast differentiation	3.184e-10	Tgfb2,Tnfrsf11b,Rela,Pik3ca,Fyn,Socs3,Csf1r,Nfatc1,Pik3cd,Trem2,Ikbkb,Mapk14,Tyk2,Tgfbr2,Jun
Middle Entropy (0.2 - 0.3)	Pancreatic secretion	5.722e-10	Gnaq,Gnas,Plcb2,Slc4a2,Itpr3,Pla2g12a,Bst1,Rab11a,Atp2b4,Atp1a1,Atp2a1,Atp2a2,Atp2b2,Pla2g5
Middle Entropy (0.2 - 0.3)	Pancreatic cancer	6.557e-10	Pgf,Tgfb2,Araf,Rad51,Rela,Pik3ca,Kras,Pik3cd,Vegfa,Tgfb3,Ikbkb,Tgfbr2
Middle Entropy (0.2 - 0.3)	Progesterone-mediated oocyte maturation	7.248e-10	Araf,Gnai2,Pde3a,Pik3ca,Kras,Hsp90aa1,Cdk2,Pik3cd,Igf1r,Cdc25b,Mapk14,Rps6ka3,Cs2
Middle Entropy (0.2 - 0.3)	Dilated cardiomyopathy	8.372e-10	Cacng2,Tgfb2,Lmna,Cacna1d,Itga7,Gnas,Dmd,Itgb7,Cacna2d3,Cacna2d2,Tgfb3,Atp2a2,Cs2
Middle Entropy (0.2 - 0.3)	Huntington's disease	1.45e-09	Gnaq,Ep300,Tgm2,Polr2a,Cox6a1,Bdnf,Sp1,Plcb2,Uqcrc2,Hap1,Tbpl1,Sod2,Ndufa4l2,Bax1,Polr2l,Sdhb,Hdac2,Nrf1
Middle Entropy (0.2 - 0.3)	B cell receptor signaling pathway	1.484e-09	Rela,Cd81,Pik3ca,Kras,Nfatc1,Pik3cd,Nfatc3,Cd79a,Gsk3b,Ikbkb,Lyn,Jun
Middle Entropy (0.2 - 0.3)	Axon guidance	1.563e-09	Robo3,Limk1,Sema3c,Gnai2,Pak1,Fyn,Kras,Met1,Nfatc1,Plxnb1,Nfatc3,Ptk2,Gsk3b,Pak4,Rock1
Middle Entropy (0.2 - 0.3)	Fc epsilon RI signaling pathway	2.729e-09	Map2k4,Pik3ca,Fyn,Kras,Map2k3,Pik3cd,Pla2g12a,Il5,Lat,Mapk14,Lyn,Pla2g5
Middle Entropy (0.2 - 0.3)	Glioma	3.956e-09	Pdgfa,Araf,Pik3ca,Kras,Pdgfrb,Pik3cd,Shc2,Igf1r,Calm21,Calm22,Calm23
Middle Entropy (0.2 - 0.3)	Endometrial cancer	4.726e-09	Araf,Pik3ca,Kras,Tcf7,Ilk,Pik3cd,Ctnnb1,Mlh1,Apc,Gsk3b
Middle Entropy (0.2 - 0.3)	Adipocytokine signaling pathway	5.496e-09	Ptpn11,Acacb,Lepr,Rela,Socs3,Irs2,Rxra,Acsl4,Irs4,Ppara,Ikbkb
Middle Entropy (0.2 - 0.3)	ECM-receptor interaction	6.383e-09	Sdc4,Itga7,Col6a2,Cd44,Col6a3,Itgb7,Tnc,Col5a2,Col4a5,Thbs1,Lamb21,Lamb22
Middle Entropy (0.2 - 0.3)	ErbB signaling pathway	7.304e-09	Araf,Erbb3,Map2k4,Pik3ca,Pak1,Kras,Pik3cd,Shc2,Ptk2,Gsk3b,Pak4,Jun
Middle Entropy (0.2 - 0.3)	Small cell lung cancer	7.304e-09	Rela,Pik3ca,Cdk2,Rxra,Pik3cd,Pias4,Pias3,Ptk2,Ikbkb,Col4a5,Lamb21,Lamb22
Middle Entropy (0.2 - 0.3)	Protein processing in endoplasmic reticulum	7.763e-09	Wfs1,Dnaja1,Hsp90aa1,Dnajb2,Sel1l,Bax1,Mbtps1,Sec31a,Map3k5,P4hb,Rpn1,Dnajb1,Plaa,Hspa4l,Hspbp1,Canx
Middle Entropy (0.2 - 0.3)	Bacterial invasion of epithelial cells	8.814e-09	Hcls1,Cttn,Pik3ca,Ilk,Met1,Pik3cd,Shc2,Ptk2,Ctnnb1,Dock1,Cav1
Middle Entropy (0.2 - 0.3)	Melanoma	1.026e-08	Pdgfa,Araf,Hgf,Pik3ca,Kras,Fgf12,Pdgfrb,Met1,Fgf13,Pik3cd,Igf1r
Middle Entropy (0.2 - 0.3)	Gastric acid secretion	1.192e-08	Gnaq,Gnai2,Gnas,Plcb2,Slc4a2,Itpr3,Atp1a1,Calm21,Calm22,Calm23,Cs2
Middle Entropy (0.2 - 0.3)	VEGF signaling pathway	1.842e-08	Pik3ca,Kras,Nfatc1,Pik3cd,Shc2,Pla2g12a,Vegfa,Nfatc3,Ptk2,Mapk14,Pla2g5
Middle Entropy (0.2 - 0.3)	Lysine degradation	1.95e-08	Plod1,Aldh9a1,Aldh7a1,Plod2,Bbox1,Ogdhl,Nsd1,Aldh3a2,Acat1
Middle Entropy (0.2 - 0.3)	Type II diabetes mellitus	4.285e-08	Cacna1d,Pik3ca,Socs3,Irs2,Pik3cd,Irs4,Pklr,Ikbkb,Insr
Middle Entropy (0.2 - 0.3)	Hypertrophic cardiomyopathy (HCM)	4.723e-08	Cacng2,Tgfb2,Lmna,Cacna1d,Itga7,Dmd,Itgb7,Cacna2d3,Cacna2d2,Tgfb3,Atp2a2
Middle Entropy (0.2 - 0.3)	Arginine and proline metabolism	1.038e-07	Aldh9a1,Aldh7a1,Got1,Maob,Pycr1,Oat,Acy1,Aldh3a2,Gls
Middle Entropy (0.2 - 0.3)	Bile secretion	1.068e-07	Hmgcr,Ephx1,Gnas,Aqp4,Slc4a2,Rxra,Ldlr,Atp1a1,Cs2,Abcc3
Middle Entropy (0.2 - 0.3)	Oocyte meiosis	1.575e-07	Ywhaz,Cdk2,Itpr3,Cdc20,Igf1r,Ppp1cb,Calm21,Calm22,Calm23,Rps6ka3,Cs2,Stag3
Middle Entropy (0.2 - 0.3)	Tight junction	1.651e-07	Actn4,Mllt4,Hcls1,Cttn,Gnai2,Kras,Csnk2b,Yes1,Tjp1,Ctnnb1,Rab13,Myh9,Mpdz
Middle Entropy (0.2 - 0.3)	Inositol phosphate metabolism	1.687e-07	Pik3ca,Plcb2,Inppl1,Pik3cd,Inpp4a,Synj1,Pik3c2b,Plcd1,Pip4k2a
Middle Entropy (0.2 - 0.3)	Acute myeloid leukemia	1.687e-07	Araf,Pml1,Rela,Pik3ca,Kras,Tcf7,Pik3cd,Ikbkb,Runx1t1
Middle Entropy (0.2 - 0.3)	Alzheimer's disease	1.873e-07	Gnaq,Cacna1d,Cox6a1,Plcb2,Uqcrc2,Itpr3,Ndufa4l2,Grin2a,Sdhb,Gsk3b,Atp2a1,Atp2a2,Calm21,Calm22,Calm23
Middle Entropy (0.2 - 0.3)	Pyruvate metabolism	2.196e-07	Acacb,Aldh9a1,Aldh7a1,Me3,Pklr,Aldh3a2,Dlat,Acat1
Middle Entropy (0.2 - 0.3)	Bladder cancer	2.196e-07	Pgf,Mmp2,Araf,Kras,Vegfa,Tymp,Thbs1,Dapk2
Middle Entropy (0.2 - 0.3)	Aldosterone-regulated sodium reabsorption	2.649e-07	Pik3ca,Kras,Irs2,Pik3cd,Irs4,Atp1a1,Insr,Nr3c2
Middle Entropy (0.2 - 0.3)	Vasopressin-regulated water reabsorption	2.649e-07	Gnas,Aqp4,Dctn6,Rab11b,Arhgdib,Rab11a,Nsf,Cs2
Middle Entropy (0.2 - 0.3)	Leukocyte transendothelial migration	2.771e-07	Actn4,Ptpn11,Mllt4,Mmp2,Gnai2,Pik3ca,Vcam1,Pik3cd,Ptk2,Ctnnb1,Mapk14,Rock1
Middle Entropy (0.2 - 0.3)	Citrate cycle (TCA cycle)	3.121e-07	Sdhb,Aco1,Ogdhl,Dlat,Idh3a,Cs1,Acly
Middle Entropy (0.2 - 0.3)	Toll-like receptor signaling pathway	3.646e-07	Map2k4,Irf5,Rela,Pik3ca,Map2k3,Pik3cd,Ikbkb,Mapk14,Irf7,Jun,Mal2
Middle Entropy (0.2 - 0.3)	Natural killer cell mediated cytotoxicity	4.326e-07	Ptpn11,Araf,Pik3ca,Pak1,Fyn,Kras,Nfatc1,Icam2,Pik3cd,Shc2,Nfatc3,Lat
Middle Entropy (0.2 - 0.3)	Malaria	4.517e-07	Tgfb2,Sdc4,Hgf,Cd81,Met1,Vcam1,Tgfb3,Thbs1
Middle Entropy (0.2 - 0.3)	p53 signaling pathway	1.026e-06	Gtse1,Ccng2,Igfbp3,Cdk2,Bax1,Gadd45b,Ccnd3,Ppm1d,Thbs1
Middle Entropy (0.2 - 0.3)	mTOR signaling pathway	1.177e-06	Pgf,Eif4e,Rheb,Pik3ca,Cab39,Pik3cd,Vegfa,Rps6ka3
Middle Entropy (0.2 - 0.3)	Hedgehog signaling pathway	1.363e-06	Bmp5,Wnt16,Bmp2,Bmp6,Gas1,Wnt2b,Gsk3b,Cs2
Middle Entropy (0.2 - 0.3)	Endocytosis	1.555e-06	Fgfr4,Tgfb2,Erbb3,Pml1,Csf1r,Met1,Rab11b,Rab11a,Igf1r,Ldlr,Tgfb3,Wwp1,Cav1,Pld2,Tgfbr2
Middle Entropy (0.2 - 0.3)	PPAR signaling pathway	3.555e-06	Sorbs1,Ilk,Angptl4,Rxra,Uba523,Acsl4,Ppara,Acox1,Hmgcs2
Middle Entropy (0.2 - 0.3)	Rheumatoid arthritis	4.821e-06	Pgf,Tgfb2,Tek,Angpt1,Vegfa,Tgfb3,Atp6v1h,Il15,Jun
Middle Entropy (0.2 - 0.3)	Neuroactive ligand-receptor interaction	5.369e-06	Lepr,Gabra5,Ednra,Aplnr,Pth1r,Gabrb3,Gabra1,Grpr,Grin2a,Chrna7,Gabbr2,Thrb,Agtr2,Adra1a1,Adra1a2,Gabrg2
Middle Entropy (0.2 - 0.3)	Butanoate metabolism	5.851e-06	L2hgdh,Gad1,Hmgcs1,Abat,Hmgcs2,Acat1
Middle Entropy (0.2 - 0.3)	Apoptosis	5.864e-06	Prkar1a,Rela,Pik3ca,Cflar,Pik3cd,Bax1,Ikbkb,Cs2,Endod1
Middle Entropy (0.2 - 0.3)	Propanoate metabolism	8.58e-06	Acacb,Aldh9a1,Aldh7a1,Abat,Aldh3a2,Acat1
Middle Entropy (0.2 - 0.3)	Primary immunodeficiency	1.029e-05	Cd3e,Dclre1c,Jak3,Tap1,Cd79a,Ada
Middle Entropy (0.2 - 0.3)	Valine, leucine and isoleucine degradation	1.06e-05	Aldh9a1,Aldh7a1,Hmgcs1,Abat,Aldh3a2,Hmgcs2,Acat1
Middle Entropy (0.2 - 0.3)	Notch signaling pathway	1.06e-05	Ctbp2,Ep300,Jag1,Kat2a,Notch1,Hdac2,Jag2
Middle Entropy (0.2 - 0.3)	Pyrimidine metabolism	1.858e-05	Polr1c,Polr2a,Cad1,Tk2,Polr2l,Pola1,Entpd5,Tymp,Pold2
Middle Entropy (0.2 - 0.3)	beta-Alanine metabolism	1.98e-05	Aldh9a1,Aldh7a1,Gad1,Abat,Aldh3a2
Middle Entropy (0.2 - 0.3)	Cell adhesion molecules (CAMs)	2.123e-05	Vcan,Cdh2,Sdc4,Spn1,Vcam1,Icam2,Itgb7,Cdh15,Alcam,Cntnap1,Mag
Middle Entropy (0.2 - 0.3)	Cardiac muscle contraction	2.957e-05	Cacng2,Cacna1d,Cox6a1,Uqcrc2,Cacna2d3,Cacna2d2,Atp1a1,Atp2a2
Middle Entropy (0.2 - 0.3)	Hematopoietic cell lineage	3.234e-05	Cd3e,Epor,Csf1r,Cd44,Thpo,Il5,Il5ra,Cd5
Middle Entropy (0.2 - 0.3)	Glycolysis / Gluconeogenesis	4.339e-05	Aldh9a1,Aldh7a1,Pgk1,Pklr,Eno3,Aldh3a2,Dlat
Middle Entropy (0.2 - 0.3)	Tryptophan metabolism	5.419e-05	Aldh9a1,Aldh7a1,Maob,Ogdhl,Aldh3a2,Acat1
Middle Entropy (0.2 - 0.3)	Terpenoid backbone biosynthesis	5.923e-05	Hmgcr,Hmgcs1,Hmgcs2,Acat1
Middle Entropy (0.2 - 0.3)	Ubiquitin mediated proteolysis	5.945e-05	Uba1,Pml1,Socs3,Cdc20,Pias4,Pias3,Sae1,Mid11,Wwp1,Herc2
Middle Entropy (0.2 - 0.3)	Ribosome	8.504e-05	Rps19,Rpl18,Uba521,Uba524,Rplp2,Rpl10,Rps4x,Rps3a,Rps15
Middle Entropy (0.2 - 0.3)	Fatty acid metabolism	8.844e-05	Aldh9a1,Aldh7a1,Acsl4,Acox1,Aldh3a2,Acat1
Middle Entropy (0.2 - 0.3)	DNA replication	0.0001647	Lig1,Pola1,Rfc5,Mcm6,Pold2
Middle Entropy (0.2 - 0.3)	Prion diseases	0.0001647	Fyn,Bax1,Notch1,Cs2,Lamb22
Middle Entropy (0.2 - 0.3)	Non-small cell lung cancer	0.0001699	Araf,Mst12,Pik3ca,Kras,Rxra,Pik3cd
Middle Entropy (0.2 - 0.3)	Amyotrophic lateral sclerosis (ALS)	0.0001879	Map2k3,Prph,Bax1,Grin2a,Map3k5,Mapk14
Middle Entropy (0.2 - 0.3)	Ether lipid metabolism	0.000189	Pla2g12a,Pafah1b2,Pla2g5,Pld2,Pafah1b1
Middle Entropy (0.2 - 0.3)	Taste transduction	0.0002755	Gnas,Plcb2,Itpr3,Gng3,Pde1a,Cs2
Middle Entropy (0.2 - 0.3)	Carbohydrate digestion and absorption	0.0002781	Cacna1d,Pik3ca,Plcb2,Pik3cd,Atp1a1
Middle Entropy (0.2 - 0.3)	Mismatch repair	0.0002921	Lig1,Rfc5,Mlh1,Pold2
Middle Entropy (0.2 - 0.3)	Circadian rhythm - mammal	0.0002921	Arntl,Per2,Per1,Rora
Middle Entropy (0.2 - 0.3)	Fc gamma R-mediated phagocytosis	0.0004428	Limk1,Pik3ca,Pak1,Pik3cd,Lat,Lyn,Pld2
Middle Entropy (0.2 - 0.3)	Synthesis and degradation of ketone bodies	0.0005014	Hmgcs1,Hmgcs2,Acat1
Middle Entropy (0.2 - 0.3)	Histidine metabolism	0.0005693	Aldh9a1,Aldh7a1,Maob,Aldh3a2
Middle Entropy (0.2 - 0.3)	RIG-I-like receptor signaling pathway	0.0005891	Rela,Atg5,Ikbkb,Mapk14,Ddx3y,Irf7
Middle Entropy (0.2 - 0.3)	Lysosome	0.0006094	Arsa,Ctsh,Hexb,Tpp1,Slc11a2,Atp6v1h,Igf2r,M6pr2
Middle Entropy (0.2 - 0.3)	Non-homologous end-joining	0.0008498	Dclre1c,Xrcc5,Prkdc
Middle Entropy (0.2 - 0.3)	Thyroid cancer	0.0009953	Kras,Tcf7,Rxra,Ctnnb1
High Entropy (0.3 - 0.5)	Metabolic pathways	1e-30	Pi4k2a,Dpyd,Idh3b,Atp5b,Gba,Aldoa,Acsl1,Eno11,Eno12,Lss,Got2,Hsd17b6,Lipg,Sat11,Pi4ka,Grhpr,Odc1,Nos1,Gbe1,Ocrl,Bcat1,Ahcy,Galc,Pdha1,Tpi1,Polr2e,Cmpk1,Pigf,Atp6v0a1,Mdh2,Adpgk,Aldh1a3,Pla2g2a,Gls2,Nos2,Gmds,Mut,Pik3c2a,Asl,Sardh,Fasn,Gpd12,Pip5k1a1,Pip5k1a2,Ugt8a,Pfkp,Ptges2,Shmt1,Smpd1,Glud1,Agpat1,Th,Eno2,Adi1,Dnmt3a,Acaa1b,Sgpl1,Mthfd2,Gusb,Pik3c3,Ivd,Ckmt1,Impdh1,Ampd2,Idh1,Ddc,Ndufa5,Pank4,…
High Entropy (0.3 - 0.5)	MAPK signaling pathway	1e-30	Cacng4,Rasgrp2,Cacna2d1,Ikbkg,Fgf9,Ppm1b,Mef2c,Map3k7,Cacnb4,Jund,Fgfr3,Flnb,Mapk10,Pla2g2a,Dusp1,Grb2,Fgf18,Cacnb2,Map2k2,Cacna1a,Dusp6,Map4k2,Cacna1c,Fgf21,Rps6ka2,Prkca,Ntrk1,Fgf14,Akt3,Braf1,Rps6ka4,Ecsit,Cacna1g,Nr4a1,Hras1
High Entropy (0.3 - 0.5)	Focal adhesion	1e-30	Actn2,Actb,Itga4,Itgb1,Shc3,Ppp1r12a,Pten,Pdpk1,Rapgef1,Itgav,Flnb,Col1a2,Mapk10,Ppp1cc,Birc31,Birc32,Col6a1,Grb2,Ppp1ca,Col11a1,Spp1,Itga2,Lamc2,Ccnd2,Prkca,Akt3,Braf1,Actg1,Actn1,Flt4,Itga9,Hras1,Zyx
High Entropy (0.3 - 0.5)	Regulation of actin cytoskeleton	1e-30	Fgf9,Actn2,Actb,Itga4,Itgb1,Gsn,Ppp1r12a,Arhgef12,Cfl1,Fgfr3,Itgav,Ppp1cc,Myh141,Abi2,Pip5k1a1,Pip5k1a2,Slc9a1,Fgf18,Ppp1ca,Map2k2,Pikfyve,Itga2,Fgf21,Baiap2,Csk,Fgf14,Braf1,Actg1,Actn1,Tiam1,Itga9,Hras1
High Entropy (0.3 - 0.5)	Pathways in cancer	1e-30	Cdk6,Ikbkg,Fgf9,Skp2,Itgb1,Pten,Ncoa4,Zbtb16,Kit,Bcl2l1,Smad4,Cdkn1b,Ctbp1,Fgfr3,Itgav,Rxrg,Mapk10,Cks1b,Nos2,Birc31,Birc32,Stat1,Grb2,Fgf18,Kitl,Fzd7,Map2k2,Itga2,Lamc2,Msh6,Axin1,Fgf21,Wnt3,Rarb,Ctnna1,Smad2,Prkca,Ntrk1,Fgf14,Akt3,Braf1,Hsp90ab1,Epas1,Wnt5a,Foxo1,Hras1
High Entropy (0.3 - 0.5)	Hypertrophic cardiomyopathy (HCM)	1e-30	Cacng4,Cacna2d1,Actb,Itga4,Itgb1,Prkag2,Cacnb4,Ryr2,Prkab1,Itgav,Prkaa2,Slc8a1,Tpm11,Cacnb2,Itga2,Cacna1c,Tpm2,Tpm4,Actg1,Ace,Itga9
High Entropy (0.3 - 0.5)	Arrhythmogenic right ventricular cardiomyopathy (ARVC)	1e-30	Cacng4,Cacna2d1,Actn2,Actb,Itga4,Itgb1,Cacnb4,Ryr2,Itgav,Slc8a1,Gja1,Cacnb2,Itga2,Cacna1c,Ctnna1,Actg1,Actn1,Itga9
High Entropy (0.3 - 0.5)	Dilated cardiomyopathy	1e-30	Cacng4,Cacna2d1,Actb,Itga4,Itgb1,Cacnb4,Adcy1,Ryr2,Adcy3,Itgav,Slc8a1,Tpm11,Cacnb2,Itga2,Adrb1,Cacna1c,Tpm2,Tpm4,Actg1,Itga9
High Entropy (0.3 - 0.5)	Long-term potentiation	1e-16	Grin1,Ppp1r12a,Grin2b,Adcy1,Ppp1r1a,Ppp1cc,Ppp1ca,Map2k2,Cacna1c,Camk2b,Rps6ka2,Prkca,Braf1,Gria2,Plcb1,Itpr1,Hras1
High Entropy (0.3 - 0.5)	Insulin signaling pathway	1e-16	Flot2,Shc3,Prkag2,Lipe,Pdpk1,Rapgef1,Prkab1,Prkaa2,Mapk10,Tsc1,Ppp1cc,Fasn,Grb2,Ppp1ca,Map2k2,Flot1,Akt3,Braf1,Tsc2,Hk1,Foxo1,Hras1
High Entropy (0.3 - 0.5)	Calcium signaling pathway	2e-16	Grin1,Htr2a,Gnal,Nos1,Cckbr,Vdac2,Adcy1,Ryr2,Adcy3,Nos2,Slc8a1,Cacna1a,Ednrb,Adrb1,Htr4,Cacna1c,Camk2b,Prkca,Cacna1g,Plcb1,Ryr1,Itpr1,Adora2a,Htr2c
High Entropy (0.3 - 0.5)	Neuroactive ligand-receptor interaction	2e-16	Grin1,Lpar6,Nr3c1,Htr2a,Adra2a,Thra,Cckbr,Grin2b,Glra2,Gabrd,Drd2,Crhr1,Npy1r,Glrb,Ednrb,Oprl1,Adrb1,Htr4,Gabra2,Oprk1,Prlr,P2ry1,Gria2,Grik2,Adora2a,Cnr11,Ntsr2,Htr2c,Gria3
High Entropy (0.3 - 0.5)	Long-term depression	3e-16	Ppp2r1a,Gucy1a3,Nos1,Pla2g2a,Gnai1,Crhr1,Gucy1b3,Map2k2,Cacna1a,Prkca,Braf1,Gria2,Plcb1,Ryr1,Itpr1,Hras1,Gria3
High Entropy (0.3 - 0.5)	Gap junction	6e-16	Tubb3,Htr2a,Gucy1a3,Adcy1,Adcy3,Gnai1,Drd2,Gucy1b3,Gja1,Grb2,Map2k2,Adrb1,Csnk1d,Prkca,Plcb1,Itpr1,Hras1,Htr2c
High Entropy (0.3 - 0.5)	Vascular smooth muscle contraction	2e-15	Ppp1r12a,Gucy1a3,Adcy1,Adcy3,Arhgef12,Pla2g2a,Ppp1cc,Gucy1b3,Ppp1ca,Myl61,Prkch,Map2k2,Ramp3,Cacna1c,Prkca,Braf1,Plcb1,Itpr1,Prkcq,Adora2a
High Entropy (0.3 - 0.5)	Small cell lung cancer	9.2e-15	Cdk6,Ikbkg,Skp2,Itgb1,Pten,Bcl2l1,Cdkn1b,Itgav,Rxrg,Cks1b,Nos2,Birc31,Birc32,Itga2,Lamc2,Rarb,Akt3
High Entropy (0.3 - 0.5)	Gastric acid secretion	1.573e-13	Atp1a2,Kcnk10,Actb,Cckbr,Adcy1,Adcy3,Gnai1,Slc9a1,Camk2b,Prkca,Kcnk2,Plcb1,Car2,Itpr1,Atp1a3
High Entropy (0.3 - 0.5)	Endocytosis	2.853e-13	Sh3glb1,Ap2m1,Ap2a2,Ap2b1,Sh3gl32,Eps15,Dab2,Epn2,Kit,Fgfr3,Pip5k1a1,Pip5k1a2,Adrbk1,Tfrc,Adrb1,Smad2,Usp8,Ntrk1,Nedd4l,Smurf1,Epn1,Hras1,Chmp1b
High Entropy (0.3 - 0.5)	Tight junction	1.912e-12	Ppp2r1a,Actn2,Actb,Cldn11,Pten,Gnai1,Myh141,Myh142,Prkch,Ctnna1,Prkca,Akt3,Actg1,Actn1,Tjp2,Cldn18,Prkcq,Hras1
High Entropy (0.3 - 0.5)	Chemokine signaling pathway	5.583e-12	Rasgrp2,Ikbkg,Foxo3,Shc3,Adcy1,Adcy3,Gnai1,Gnb5,Stat1,Grb2,Adrbk1,Cx3cr1,Jak2,Gnb1,Csk,Akt3,Braf1,Tiam1,Plcb1,Hras1
High Entropy (0.3 - 0.5)	Salivary secretion	5.968e-12	Vamp2,Atp1a2,Gucy1a3,Nos1,Adcy1,Adcy3,Gucy1b3,Slc9a1,Slc12a2,Adrb1,Prkca,Plcb1,Itpr1,Atp1a3
High Entropy (0.3 - 0.5)	Glycolysis / Gluconeogenesis	6.21e-12	Aldoa,Eno11,Eno12,Pdha1,Tpi1,Adpgk,Aldh1a3,Pfkp,Eno2,Aldoc,Hk1,Akr1a4,Gpi11
High Entropy (0.3 - 0.5)	Phosphatidylinositol signaling system	7.177e-12	Pi4k2a,Pi4ka,Pten,Ocrl,Pik3c2a,Pip5k1a1,Pip5k1a2,Pikfyve,Pik3c3,Prkca,Cds2,Dgka,Plcb1,Itpr1
High Entropy (0.3 - 0.5)	Wnt signaling pathway	1.427e-11	Ppp2r1a,Ppp2r5b,Sfrp1,Map3k7,Smad4,Ctbp1,Btrc,Mapk10,Fzd7,Axin1,Wnt3,Camk2b,Ccnd2,Fbxw11,Smad2,Prkca,Plcb1,Wnt5a
High Entropy (0.3 - 0.5)	Toxoplasmosis	6.159e-11	Ikbkg,Ifngr1,Itgb1,Map3k7,Bcl2l1,Mapk10,Pla2g2a,Gnai1,Nos2,Birc31,Birc32,Stat1,Lamc2,Jak2,Ly96,Akt3
High Entropy (0.3 - 0.5)	Axon guidance	1.111e-10	Epha4,Epha7,Itgb1,Efna3,Unc5b,Arhgef12,Cfl1,Gnai1,Sema6b,Unc5c,Plxna2,Ntng1,Rnd1,Efnb2,Nck2,Hras1
High Entropy (0.3 - 0.5)	Neurotrophin signaling pathway	1.111e-10	Arhgdia,Foxo3,Shc3,Rapgef1,Mapk10,Grb2,Map2k2,Camk2b,Rps6ka2,Csk,Ntrk1,Akt3,Braf1,Rps6ka4,Frs2,Hras1
High Entropy (0.3 - 0.5)	Cardiac muscle contraction	1.752e-10	Cacng4,Atp1a2,Cacna2d1,Cacnb4,Ryr2,Slc8a1,Tpm11,Slc9a1,Cacnb2,Cacna1c,Tpm2,Tpm4,Atp1a3
High Entropy (0.3 - 0.5)	Hepatitis C	1.951e-10	Ppp2r1a,Psme3,Ikbkg,Eif3e,Cldn11,Mapk10,Stat1,Grb2,Scarb1,Ifit1,Ifnar1,Akt3,Braf1,Eif2ak3,Cldn18,Hras1
High Entropy (0.3 - 0.5)	Melanogenesis	2.645e-10	Kit,Adcy1,Adcy3,Gnai1,Kitl,Fzd7,Map2k2,Ednrb,Wnt3,Camk2b,Prkca,Plcb1,Wnt5a,Hras1
High Entropy (0.3 - 0.5)	Non-small cell lung cancer	3.775e-10	Cdk6,Foxo3,Pdpk1,Rxrg,Grb2,Map2k2,Rarb,Prkca,Akt3,Braf1,Hras1
High Entropy (0.3 - 0.5)	Inositol phosphate metabolism	5.67e-10	Pi4k2a,Pi4ka,Pten,Ocrl,Tpi1,Pik3c2a,Pip5k1a1,Pip5k1a2,Pikfyve,Pik3c3,Plcb1
High Entropy (0.3 - 0.5)	Chronic myeloid leukemia	7.786e-10	Cdk6,Ikbkg,Shc3,Bcl2l1,Smad4,Cdkn1b,Ctbp1,Grb2,Map2k2,Akt3,Braf1,Hras1
High Entropy (0.3 - 0.5)	Chagas disease (American trypanosomiasis)	2.92e-09	Ppp2r1a,Ikbkg,Ifngr1,Gnal,Calr,Adcy1,Mapk10,Gnai1,Nos2,Smad2,Akt3,Ace,Plcb1
High Entropy (0.3 - 0.5)	Endometrial cancer	3.587e-09	Foxo3,Pten,Pdpk1,Grb2,Map2k2,Axin1,Ctnna1,Akt3,Braf1,Hras1
High Entropy (0.3 - 0.5)	Adipocytokine signaling pathway	4.076e-09	Ikbkg,Acsl1,Prkag2,Prkab1,Prkaa2,Rxrg,Mapk10,Camkk2,Jak2,Akt3,Prkcq
High Entropy (0.3 - 0.5)	Pancreatic secretion	4.205e-09	Atp1a2,Adcy1,Ryr2,Adcy3,Pla2g2a,Slc9a1,Slc12a2,Prkca,Plcb1,Car2,Itpr1,Atp1a3,Rab27b
High Entropy (0.3 - 0.5)	Lysosome	4.584e-09	Gba,Ctss,Ctsa,Gm2a,Galc,Atp6v0a1,Psap,Ctsd,Smpd1,Ap3d1,Gusb,Lamp2,Ap1b1,Abca2
High Entropy (0.3 - 0.5)	Sphingolipid metabolism	6.33e-09	Gba,Galc,Ugt8a,Smpd1,Cerk,Sgpl1,Ppap2b,Neu2,Smpd3
High Entropy (0.3 - 0.5)	GnRH signaling pathway	2.356e-08	Adcy1,Adcy3,Mapk10,Pla2g2a,Grb2,Map2k2,Cacna1c,Camk2b,Prkca,Plcb1,Itpr1,Hras1
High Entropy (0.3 - 0.5)	Ubiquitin mediated proteolysis	2.392e-08	Cul4a,Ubr5,Skp2,Btrc,Birc31,Birc32,Fbxw11,Ube2e3,Fbxw7,Nedd4l,Cul7,Smurf1,Ube2d2,Rhobtb2
High Entropy (0.3 - 0.5)	Glioma	3.985e-08	Cdk6,Shc3,Pten,Grb2,Map2k2,Camk2b,Prkca,Akt3,Braf1,Hras1
High Entropy (0.3 - 0.5)	ErbB signaling pathway	5.8e-08	Shc3,Cdkn1b,Mapk10,Grb2,Map2k2,Camk2b,Prkca,Akt3,Braf1,Nck2,Hras1
High Entropy (0.3 - 0.5)	Jak-STAT signaling pathway	6.167e-08	Ifngr1,Bcl2l1,Il11,Il6st,Stat1,Grb2,Stat6,Spry1,Jak2,Ccnd2,Ifnar1,Akt3,Prlr,Il13ra1
High Entropy (0.3 - 0.5)	Phagosome	6.303e-08	Tubb3,Ctss,Actb,Itgb1,Nos1,Calr,Atp6v0a1,Itgav,Pikfyve,Tfrc,Itga2,Scarb1,Pik3c3,Lamp2,Actg1
High Entropy (0.3 - 0.5)	Arginine and proline metabolism	8.12e-08	Got2,Sat11,Odc1,Nos1,Gls2,Nos2,Asl,Glud1,Ckmt1
High Entropy (0.3 - 0.5)	Prostate cancer	8.283e-08	Ikbkg,Pten,Cdkn1b,Pdpk1,Grb2,Map2k2,Akt3,Braf1,Hsp90ab1,Foxo1,Hras1
High Entropy (0.3 - 0.5)	Melanoma	9.365e-08	Cdk6,Fgf9,Pten,Fgf18,Map2k2,Fgf21,Fgf14,Akt3,Braf1,Hras1
High Entropy (0.3 - 0.5)	Pentose phosphate pathway	1.201e-07	Aldoa,Dera,Gpd12,Pfkp,Aldoc,Gpi11,Pgd
High Entropy (0.3 - 0.5)	Alzheimer's disease	1.294e-07	Grin1,Atp5b,Adam10,Nos1,Grin2b,App,Cdk5r1,Cacna1c,Lpl,Ndufa5,Adam17,Ide,Plcb1,Eif2ak3,Itpr1
High Entropy (0.3 - 0.5)	Adherens junction	1.392e-07	Actn2,Actb,Map3k7,Smad4,Pvr1,Baiap2,Ctnna1,Smad2,Actg1,Actn1
High Entropy (0.3 - 0.5)	Protein processing in endoplasmic reticulum	2.461e-07	Calr,Edem1,Hspa5,Ssr1,Hyou1,Atxn3,Mapk10,Bag1,Ubxn6,Nploc4,Ube2e3,Hsp90ab1,Eif2ak3,Ube2d2
High Entropy (0.3 - 0.5)	ECM-receptor interaction	5.153e-07	Itga4,Itgb1,Itgav,Col1a2,Col6a1,Col11a1,Spp1,Itga2,Lamc2,Itga9
High Entropy (0.3 - 0.5)	T cell receptor signaling pathway	7.829e-07	Ikbkg,Bcl10,Map3k7,Grb2,Map2k2,Cd4,Akt3,Nck2,Ptprc,Prkcq,Hras1
High Entropy (0.3 - 0.5)	Bile secretion	9.128e-07	Atp1a2,Adcy1,Adcy3,Slc9a1,Scarb1,Abcb11,Nr1h4,Car2,Atp1a3
High Entropy (0.3 - 0.5)	Pancreatic cancer	9.128e-07	Cdk6,Ikbkg,Bcl2l1,Smad4,Mapk10,Stat1,Smad2,Akt3,Braf1
High Entropy (0.3 - 0.5)	Fructose and mannose metabolism	9.321e-07	Aldoa,Tpi1,Gmds,Pfkp,Aldoc,Hk1,Akr1b8
High Entropy (0.3 - 0.5)	Oocyte meiosis	9.351e-07	Ppp2r1a,Ppp2r5b,Adcy1,Adcy3,Btrc,Ppp1cc,Ppp1ca,Camk2b,Fbxw11,Rps6ka2,Itpr1
High Entropy (0.3 - 0.5)	Spliceosome	1.082e-06	Tra2b,Hnrnpa1,Prpf6,Sf3b1,Ddx5,Dhx15,Rbm8a,Hnrnpu,Tcerg1,Prpf8,Magoh1,Magoh2
High Entropy (0.3 - 0.5)	Amoebiasis	1.113e-06	Actn2,Gnal,Adcy1,Col1a2,Nos2,Col11a1,Lamc2,Serpinb9,Prkca,Actn1,Plcb1
High Entropy (0.3 - 0.5)	Osteoclast differentiation	1.32e-06	Ikbkg,Ifngr1,Map3k7,Jund,Mapk10,Stat1,Grb2,Ifnar1,Fosb,Akt3,Tnfrsf11a
High Entropy (0.3 - 0.5)	Leukocyte transendothelial migration	1.559e-06	Actn2,Actb,Itga4,Itgb1,Cldn11,Gnai1,Ctnna1,Prkca,Actg1,Actn1,Cldn18
High Entropy (0.3 - 0.5)	Acute myeloid leukemia	1.679e-06	Ikbkg,Zbtb16,Kit,Grb2,Map2k2,Akt3,Braf1,Hras1
High Entropy (0.3 - 0.5)	Cell adhesion molecules (CAMs)	2.76e-06	Nrcam,Itga4,Itgb1,Cldn11,Itgav,Nfasc,Cntn1,Pvr1,Cd4,Ptprc,Cldn18,Itga9
High Entropy (0.3 - 0.5)	Cell cycle	2.944e-06	Cdk6,Skp2,Rad21,Smad4,Cdkn1b,Rbl2,Mad1l1,Mcm21,Ccnd2,Smad2,Bub1b
High Entropy (0.3 - 0.5)	Aldosterone-regulated sodium reabsorption	3.177e-06	Atp1a2,Sgk1,Pdpk1,Prkca,Nedd4l,Hsd11b1,Atp1a3
High Entropy (0.3 - 0.5)	Fat digestion and absorption	3.715e-06	Got2,Pla2g2a,Agpat1,Scarb1,Abca1,Apoa4,Ppap2b
High Entropy (0.3 - 0.5)	Thyroid cancer	4.048e-06	Ncoa4,Rxrg,Map2k2,Ntrk1,Braf1,Hras1
High Entropy (0.3 - 0.5)	Progesterone-mediated oocyte maturation	5.625e-06	Adcy1,Adcy3,Mapk10,Gnai1,Mad1l1,Rps6ka2,Akt3,Braf1,Hsp90ab1
High Entropy (0.3 - 0.5)	Purine metabolism	7.247e-06	Pde4a,Gucy1a3,Adcy1,Entpd6,Polr2e,Adcy3,Pde8b,Gucy1b3,Pde7b,Entpd1,Impdh1,Ampd2
High Entropy (0.3 - 0.5)	Alanine, aspartate and glutamate metabolism	7.276e-06	Got2,Gls2,Asl,Glud1,Acy3,Gad2
High Entropy (0.3 - 0.5)	Huntington's disease	7.639e-06	Grin1,Atp5b,Ap2m1,Ap2a2,Ap2b1,Htt1,Grin2b,Vdac2,Polr2e,Ndufa5,Plcb1,Taf4b,Itpr1
High Entropy (0.3 - 0.5)	Glycerolipid metabolism	8.788e-06	Lipg,Agpat1,Lpl,Dgka,Ppap2b,Akr1a4,Akr1b8
High Entropy (0.3 - 0.5)	Renal cell carcinoma	1.005e-05	Rapgef1,Grb2,Ets1,Map2k2,Akt3,Braf1,Epas1,Hras1
High Entropy (0.3 - 0.5)	mTOR signaling pathway	1.141e-05	Pdpk1,Prkaa2,Tsc1,Rps6ka2,Akt3,Braf1,Tsc2
High Entropy (0.3 - 0.5)	Toll-like receptor signaling pathway	1.739e-05	Ikbkg,Map3k7,Mapk10,Stat1,Map2k2,Spp1,Ly96,Ifnar1,Akt3
High Entropy (0.3 - 0.5)	Cytokine-cytokine receptor interaction	1.753e-05	Ifngr1,Il17ra,Kit,Il11,Tnfrsf21,Il6st,Kitl,Cx3cr1,Ifnar1,Prlr,Tnfrsf11a,Tnfrsf8,Il13ra1,Flt4
High Entropy (0.3 - 0.5)	TGF-beta signaling pathway	3.424e-05	Ppp2r1a,Id4,Smad4,Id2,Rbl2,Smad2,Dcn,Smurf1
High Entropy (0.3 - 0.5)	Leishmaniasis	4.006e-05	Ifngr1,Itga4,Itgb1,Map3k7,Nos2,Stat1,Jak2
High Entropy (0.3 - 0.5)	Colorectal cancer	4.433e-05	Smad4,Mapk10,Msh6,Axin1,Smad2,Akt3,Braf1
High Entropy (0.3 - 0.5)	ABC transporters	4.615e-05	Abcg1,Abcb6,Abca1,Abcc1,Abcb11,Abca2
High Entropy (0.3 - 0.5)	Pantothenate and CoA biosynthesis	5.292e-05	Dpyd,Bcat1,Pank4,Upb1
High Entropy (0.3 - 0.5)	Fc gamma R-mediated phagocytosis	5.602e-05	Gsn,Cfl1,Pip5k1a1,Pip5k1a2,Prkca,Akt3,Ppap2b,Ptprc
High Entropy (0.3 - 0.5)	mRNA surveillance pathway	7.064e-05	Ppp2r1a,Ppp2r5b,Cpsf1,Clp11,Pnn,Rbm8a,Magoh1,Magoh2
High Entropy (0.3 - 0.5)	Natural killer cell mediated cytotoxicity	9.359e-05	Ifngr1,Shc3,Cd48,Grb2,Map2k2,Ifnar1,Prkca,Braf1,Hras1
High Entropy (0.3 - 0.5)	Protein digestion and absorption	0.000143	Atp1a2,Col1a2,Slc8a1,Col6a1,Col11a1,Col9a1,Atp1a3
High Entropy (0.3 - 0.5)	Amyotrophic lateral sclerosis (ALS)	0.0001607	Grin1,Nos1,Bcl2l1,Grin2b,Slc1a2,Gria2
High Entropy (0.3 - 0.5)	Antigen processing and presentation	0.0001677	Psme3,Ctss,Calr,Hspa5,Hspa4,Cd4,Hsp90ab1
High Entropy (0.3 - 0.5)	Fc epsilon RI signaling pathway	0.0001677	Mapk10,Pla2g2a,Grb2,Map2k2,Prkca,Akt3,Hras1
High Entropy (0.3 - 0.5)	Proximal tubule bicarbonate reclamation	0.0001773	Atp1a2,Gls2,Glud1,Atp1a3
High Entropy (0.3 - 0.5)	RNA transport	0.0001889	Eif3e,Eif2s2,Tmem48,Pnn,Nup133,Nup93,Thoc5,Rbm8a,Magoh1,Magoh2
High Entropy (0.3 - 0.5)	NOD-like receptor signaling pathway	0.0001955	Ikbkg,Map3k7,Mapk10,Birc31,Birc32,Hsp90ab1
High Entropy (0.3 - 0.5)	Hematopoietic cell lineage	0.0001957	Itga4,Kit,Il11,Kitl,Tfrc,Itga2,Cd4
High Entropy (0.3 - 0.5)	Nitrogen metabolism	0.000313	Gls2,Glud1,Car2,Car12
High Entropy (0.3 - 0.5)	D-Glutamine and D-glutamate metabolism	0.000625	Gls2,Glud1
High Entropy (0.3 - 0.5)	Amino sugar and nucleotide sugar metabolism	0.00065	Gmds,Npl,Chi3l1,Hk1,Gpi11
High Entropy (0.3 - 0.5)	Type II diabetes mellitus	0.0007153	Mapk10,Cacna1a,Cacna1c,Cacna1g,Hk1
High Entropy (0.3 - 0.5)	B cell receptor signaling pathway	0.0008473	Ikbkg,Bcl10,Grb2,Map2k2,Akt3,Hras1
High Entropy (0.3 - 0.5)	RNA degradation	0.0009078	Tob1,Eno11,Eno12,Hspd11,Eno2,Exosc4
